# Supplementary material for: Single-Cell Transcriptome Reveals Cell Type–Specific Molecular Pathology in a 2VO Cerebral Ischemic Mouse Model
Source: Mol Neurobiol. 2024 Jan 5;61(8):5248–64. doi: 10.1007/s12035-023-03755-4 (PMC11249492; doi:10.1007/s12035-023-03755-4)
Supplement: Supplementary file 1 — Supplementary file1 (XLS 543 KB) [file 12035_2023_3755_MOESM1_ESM.xls]

	C1	C2	M1	M2
astrocytes	370	348	94	150
choroidplexus epithelial cells	619	475	531	699
endothelial cells	1224	2104	1906	3087
ependymocytes	74	78	9	74
GABAergic neurons	86	88	33	98
Glutamatergic neurons	340	683	172	528
macrophages	34	51	77	54
mature oligodendrocytes	1594	1103	1018	2023
microglia	352	323	566	1046
Neural progenitor cell	42	13	9	29
oligodendrocyte precursor cells	783	326	486	697
pericytes	149	455	209	494
vascular smooth muscle cells	105	289	198	674
total	5772	6336	5308	9653	27069
		12108		14961
