# Supplementary material for: Single-Cell Transcriptome Reveals Cell Type–Specific Molecular Pathology in a 2VO Cerebral Ischemic Mouse Model
Source: Mol Neurobiol. 2024 Jan 5;61(8):5248–64. doi: 10.1007/s12035-023-03755-4 (PMC11249492; doi:10.1007/s12035-023-03755-4)
Supplement: Supplementary file 2 — Supplementary file2 (XLSX 9.92 KB) [file 12035_2023_3755_MOESM2_ESM.xlsx]

## Sheet: Sheet1
genes	cell types
Gjb6	astrocytes
Pdgfra	oligodendrocyte precursor cells
Cldn11	mature oligodendrocytes
Sox11	Neural progenitor cells
Slc17a7	Glutamatergic neurons
Slc32a1	GABAergic neurons
Ccdc153	ependymocytes
Folr1	choroid plexus epithelial cells
Cldn5	endothelial cells
Kcnj8	pericytes
Acta2	vascular smooth muscle cells
Tmem119	microglia
Pf4	macrophages
