# Supplementary material for: Single-Cell Transcriptome Reveals Cell Type–Specific Molecular Pathology in a 2VO Cerebral Ischemic Mouse Model
Source: Mol Neurobiol. 2024 Jan 5;61(8):5248–64. doi: 10.1007/s12035-023-03755-4 (PMC11249492; doi:10.1007/s12035-023-03755-4)
Supplement: Supplementary file 3 — Supplementary file3 (XLSX 10 KB) Cell numbers in each neuronal subcluster of each sample; [file 12035_2023_3755_MOESM3_ESM.xlsx]

## Sheet: Table 3
	1	2	3	4	5	6	7	8	9	10	11	12	13	14	15	16
C1	64	84	37	17	19	24	7	56	14	19	40	9	10	6	4	2
C2	227	59	23	101	81	77	32	7	4	18	9	30	17	8	7	8
M1	42	25	16	11	9	9	19	6	13	8	2	5	8	12	10	5
M2	74	121	126	73	19	8	55	28	38	18	11	9	13	10	7	4
	407	289	202	202	128	118	113	97	69	63	62	53	48	36	28	19	1934
