# Supplementary material for: Single-Cell Transcriptome Reveals Cell Type–Specific Molecular Pathology in a 2VO Cerebral Ischemic Mouse Model
Source: Mol Neurobiol. 2024 Jan 5;61(8):5248–64. doi: 10.1007/s12035-023-03755-4 (PMC11249492; doi:10.1007/s12035-023-03755-4)
Supplement: Supplementary file 4 — Supplementary file4 (XLSX 307 KB) High expressed genes in each neuronal subcluster; [file 12035_2023_3755_MOESM4_ESM.xlsx]

## Sheet: subcluster 1
gene	Cluster_1_mean	Cluster_other_mean	log2FC	p_val	p_val_adj	pct.1	pct.2
Nrgn	127.558	33.0585	1.91633	2.31889e-77	4.42908e-74	0.717	0.359
Hpca	39.2142	7.72755	2.20405	2.82884e-64	5.40308e-61	0.418	0.239
Mt3	65.4607	24.4195	1.38657	3.13347e-63	5.98492e-60	0.553	0.543
Ppp3ca	100.119	40.3193	1.29117	5.17315e-56	9.88073e-53	0.725	0.618
Ppp3r1	38.735	14.1107	1.39484	2.75491e-54	5.26188e-51	0.506	0.454
Scn1b	34.8453	11.5479	1.51434	2.36876e-48	4.52432e-45	0.467	0.359
Chn1	38.9017	14.2475	1.38788	1.29916e-46	2.4814e-43	0.516	0.393
Ywhah	40.2953	20.0805	0.97007	1.68507e-45	3.21849e-42	0.477	0.541
Slc17a7	69.7043	23.0867	1.55356	7.31626e-45	1.39741e-41	0.619	0.283
Atp1b1	111.638	63.7725	0.798237	8.90393e-45	1.70065e-41	0.803	0.568
Chgb	52.0781	20.4383	1.30793	1.60767e-43	3.07065e-40	0.484	0.506
Ywhag	25.8704	14.203	0.821658	1.46223e-41	2.79287e-38	0.403	0.51
Cnih2	30.9293	13.8258	1.10677	2.27627e-41	4.34768e-38	0.393	0.422
Nell2	47.6501	16.9204	1.44084	5.54161e-41	1.05845e-37	0.486	0.333
Cck	37.5322	13.3096	1.42908	2.38965e-38	4.56423e-35	0.43	0.239
Rab6b	30.3091	17.3018	0.774595	9.26621e-38	1.76985e-34	0.459	0.538
Atp6v1a	24.6152	9.88839	1.23421	9.83517e-38	1.87852e-34	0.41	0.391
Frrs1l	34.5328	12.8921	1.35489	1.49592e-37	2.8572e-34	0.45	0.403
Atp2b1	115.355	63.779	0.844939	2.71482e-37	5.18531e-34	0.752	0.687
Ncdn	36.2334	13.031	1.40798	5.73239e-37	1.09489e-33	0.482	0.35
Camk2a	52.832	18.1274	1.49283	6.22398e-37	1.18878e-33	0.518	0.348
Cpe	63.7978	36.6874	0.781861	4.26031e-36	8.13719e-33	0.627	0.675
mt-Nd5	97.292	51.9927	0.891279	5.407e-36	1.03274e-32	0.708	0.752
Pgm2l1	29.0013	9.2665	1.54708	2.86087e-34	5.46426e-31	0.403	0.325
Snap25	47.8889	24.1866	0.956853	4.21502e-34	8.05068e-31	0.548	0.528
Arf3	24.1172	8.80235	1.35748	2.55068e-33	4.87179e-30	0.388	0.346
Map1b	74.9843	47.2381	0.65553	2.96662e-33	5.66625e-30	0.629	0.743
Nptxr	34.4287	10.7155	1.59651	1.60032e-32	3.05661e-29	0.396	0.304
Nefl	17.477	3.63045	1.99651	2.00753e-32	3.83438e-29	0.3	0.146
Prkcb	26.3179	8.91658	1.46193	1.59429e-31	3.0451e-28	0.383	0.305
Cplx2	53.9956	28.4322	0.901922	3.02866e-30	5.78474e-27	0.59	0.559
Olfm1	59.1231	35.5467	0.718179	5.98714e-30	1.14354e-26	0.592	0.623
Syp	63.4735	31.9899	0.966683	2.39308e-29	4.57079e-26	0.59	0.549
Nsf	28.2156	12.2523	1.14049	7.75671e-29	1.48153e-25	0.396	0.371
mt-Nd1	248.151	150.392	0.718726	1.44569e-28	2.76126e-25	0.892	0.937
Rasgrp1	20.9322	5.58637	1.7355	1.64988e-27	3.15128e-24	0.334	0.173
Ttc9b	10.4376	6.62026	0.585876	3.96873e-27	7.58028e-24	0.214	0.344
Slc1a2	35.6405	18.9613	0.876229	5.09111e-27	9.72402e-24	0.386	0.441
Rprml	13.8078	2.31281	2.16023	6.71219e-27	1.28203e-23	0.246	0.103
Napb	25.0658	10.6449	1.16246	3.82706e-26	7.30968e-23	0.383	0.348
Eef1a2	24.9697	14.0826	0.783943	4.20312e-26	8.02795e-23	0.398	0.432
Prkce	27.3094	11.7428	1.1516	9.05327e-26	1.72917e-22	0.398	0.361
Cyfip2	24.9118	12.0364	0.991065	1.07013e-25	2.04395e-22	0.4	0.405
Sult4a1	11.2563	5.24187	0.973474	9.67843e-25	1.84858e-21	0.253	0.285
Atp1a3	45.531	24.8992	0.845285	1.89243e-24	3.61454e-21	0.548	0.513
Ndrg4	24.5866	15.8584	0.601918	1.11953e-23	2.13829e-20	0.361	0.447
Ddn	14.4144	3.43955	1.79579	1.44495e-23	2.75985e-20	0.263	0.143
Ogfrl1	14.6035	6.53815	1.04959	1.94337e-23	3.71183e-20	0.275	0.292
Khdrbs3	18.1457	10.9546	0.679457	4.73139e-23	9.03695e-20	0.319	0.372
Gabrb3	20.6959	12.0699	0.731171	7.53515e-23	1.43921e-19	0.334	0.41
Scn2a	36.287	19.7814	0.84338	2.26746e-22	4.33084e-19	0.435	0.453
Pacsin1	12.0309	7.5142	0.613991	8.68076e-22	1.65802e-18	0.243	0.345
Tuba4a	11.0637	4.29304	1.1885	8.71786e-22	1.66511e-18	0.241	0.22
Dnm1	34.4881	18.0856	0.894849	1.20518e-21	2.30189e-18	0.484	0.432
Prkar1b	10.3028	6.44252	0.602821	1.3581e-21	2.59397e-18	0.229	0.322
Nptx1	22.4576	7.09988	1.53409	1.4082e-21	2.68965e-18	0.297	0.221
Atp2b2	37.7704	19.6561	0.908388	1.5805e-21	3.01875e-18	0.474	0.469
Syn1	14.1409	6.18403	1.07558	1.64145e-21	3.13517e-18	0.278	0.282
Chchd10	15.8555	8.41343	0.840428	2.05347e-21	3.92213e-18	0.295	0.303
Cnksr2	17.9665	7.48087	1.16117	4.38951e-21	8.38396e-18	0.332	0.262
Phyhip	10.6376	2.78115	1.6219	5.03957e-21	9.62559e-18	0.221	0.162
Fam131a	12.1019	4.54061	1.24166	2.64571e-20	5.0533e-17	0.273	0.23
Kcnab2	11.432	3.30334	1.53053	4.29733e-20	8.20789e-17	0.236	0.171
Grin2a	45.6008	22.3183	0.998893	4.92861e-20	9.41364e-17	0.496	0.352
Hpcal4	15.8273	4.66308	1.57114	5.44561e-20	1.04011e-16	0.275	0.199
Atp6v1g2	13.852	6.86978	0.91626	1.62277e-19	3.09949e-16	0.297	0.286
Ttr	256.952	156.351	0.713119	2.53931e-19	4.85008e-16	0.946	0.97
Ptk2b	15.5241	4.39928	1.61374	3.74139e-19	7.14606e-16	0.297	0.151
Got1	8.17672	4.5872	0.715854	6.35932e-19	1.21463e-15	0.199	0.257
Ncald	17.9553	7.76341	1.11304	7.40396e-19	1.41416e-15	0.26	0.237
Wipf3	14.7693	4.23041	1.59212	9.60814e-19	1.83516e-15	0.263	0.142
Thy1	26.6977	12.4379	1.04346	1.77316e-18	3.38673e-15	0.423	0.346
Cend1	7.80498	4.27327	0.739621	2.06106e-18	3.93662e-15	0.194	0.25
Lmo4	16.1212	9.41232	0.717489	2.82776e-18	5.40102e-15	0.287	0.358
Sv2b	17.5163	6.56686	1.29103	5.24275e-18	1.00137e-14	0.307	0.177
Oaz2	7.21701	3.82793	0.767209	6.48497e-18	1.23863e-14	0.174	0.247
Dkk3	23.5683	9.4527	1.23292	9.80767e-18	1.87326e-14	0.339	0.27
Pou3f1	13.3099	2.89236	1.87829	1.0341e-17	1.97514e-14	0.201	0.095
Plppr4	31.9522	15.565	0.992238	1.09522e-17	2.09187e-14	0.415	0.367
Brinp1	15.3969	5.49856	1.33523	1.15205e-17	2.20042e-14	0.258	0.234
Atp1b2	6.79111	4.19167	0.585629	1.91946e-17	3.66617e-14	0.138	0.243
Fam49a	9.78279	6.13285	0.59618	3.47647e-17	6.64006e-14	0.189	0.289
Lingo1	18.595	7.93898	1.1323	5.19048e-17	9.91382e-14	0.317	0.269
Mt1	25.6179	13.5131	0.875042	6.61847e-17	1.26413e-13	0.322	0.348
Bsn	12.4354	6.11372	0.917364	6.94796e-17	1.32706e-13	0.236	0.277
Kcnma1	18.3139	9.51489	0.877205	1.68223e-16	3.21306e-13	0.307	0.34
Enc1	21.9707	11.3893	0.890702	2.205e-16	4.21156e-13	0.359	0.355
Itpka	11.7242	3.07393	1.64308	3.04041e-16	5.80719e-13	0.221	0.119
Pnmal1	7.52324	3.43802	0.941486	4.34484e-16	8.29865e-13	0.192	0.215
Rgs7bp	17.831	9.66149	0.820698	4.49827e-15	8.59169e-12	0.292	0.32
Camkv	16.7508	7.46642	1.06806	6.24985e-15	1.19372e-11	0.31	0.251
Camk4	11.723	4.3092	1.26087	9.20566e-15	1.75828e-11	0.214	0.183
Lmo3	8.19669	2.62429	1.34342	9.67491e-15	1.84791e-11	0.177	0.14
B4galt6	11.9573	5.98312	0.891819	9.70097e-15	1.85288e-11	0.243	0.266
Spink8	5.01976	0.506348	1.99865	1.23458e-14	2.35804e-11	0.113	0.027
2010300C02Rik	13.6123	4.02497	1.54	1.49441e-14	2.85432e-11	0.236	0.157
Neurod6	12.3985	4.75113	1.22015	2.74283e-14	5.2388e-11	0.229	0.155
Eno2	14.6309	8.84097	0.667525	3.56509e-14	6.80933e-11	0.29	0.324
Nrcam	24.9594	13.8084	0.809835	3.79641e-14	7.25115e-11	0.356	0.361
Grin1	30.4894	18.7134	0.675692	4.69221e-14	8.96212e-11	0.398	0.432
Pcsk2	20.9057	10.9585	0.873262	6.07886e-14	1.16106e-10	0.317	0.324
Dlgap1	30.0962	19.0469	0.633357	7.14555e-14	1.3648e-10	0.437	0.457
Dgkb	9.01536	3.39054	1.18975	9.1245e-14	1.74278e-10	0.189	0.164
Gabrb1	23.1141	10.2468	1.10036	1.1072e-13	2.11475e-10	0.319	0.3
Snca	15.2799	7.34904	0.963408	2.19796e-13	4.1981e-10	0.278	0.255
Gabra5	8.66148	3.34833	1.15178	3.72125e-13	7.10758e-10	0.201	0.168
Baalc	3.54869	1.45749	0.888269	5.76139e-13	1.10043e-09	0.088	0.125
Prkcg	10.8778	3.20846	1.4969	7.99683e-13	1.52739e-09	0.216	0.138
Grm5	27.9491	17.4458	0.650224	8.29328e-13	1.58402e-09	0.383	0.394
Tesc	5.58186	1.27214	1.53444	8.49826e-13	1.62317e-09	0.143	0.084
Scn8a	20.2102	11.9445	0.71242	8.92649e-13	1.70496e-09	0.339	0.347
Aldoc	7.18277	3.02183	1.02474	1.15903e-12	2.21375e-09	0.103	0.132
Rbfox1	13.5072	6.84068	0.887715	1.45005e-12	2.7696e-09	0.256	0.252
Rasgef1a	12.5047	5.53721	1.04672	1.59224e-12	3.04119e-09	0.253	0.223
Enpp2	17.0465	10.2654	0.679823	3.62279e-12	6.91952e-09	0.226	0.289
Adcy1	20.4229	10.2397	0.930546	3.94479e-12	7.53455e-09	0.278	0.277
Gabbr2	17.8837	10.6191	0.700645	6.17216e-12	1.17888e-08	0.292	0.325
Lynx1	8.68102	3.35331	1.15305	9.29518e-12	1.77538e-08	0.162	0.167
Stum	7.6837	2.46102	1.32711	9.35285e-12	1.78639e-08	0.197	0.117
Epha4	33.368	21.5035	0.610921	1.14955e-11	2.19563e-08	0.43	0.406
Trnp1	3.66524	1.96953	0.651717	2.19128e-11	4.18535e-08	0.101	0.143
Rasgrf1	13.7518	6.76832	0.925217	2.48957e-11	4.75507e-08	0.256	0.24
Fam81a	5.41822	2.97918	0.689705	2.93813e-11	5.61183e-08	0.125	0.175
Caln1	10.6018	4.87707	0.981183	3.67011e-11	7.00991e-08	0.206	0.21
Lin7b	3.9452	2.03591	0.703901	4.10187e-11	7.83458e-08	0.135	0.158
Camk1d	8.10298	3.03313	1.17444	4.7692e-11	9.10917e-08	0.177	0.151
Hs3st4	5.15793	0.901862	1.69503	7.53969e-11	1.44008e-07	0.113	0.047
Cntn1	19.6033	12.5835	0.601019	1.00464e-10	1.91886e-07	0.324	0.353
Pde1a	10.7822	4.14265	1.19603	1.16149e-10	2.21844e-07	0.209	0.17
Lypd1	7.02642	2.84856	1.06044	1.2519e-10	2.39113e-07	0.145	0.127
Diras2	6.73751	2.90056	0.988187	1.27178e-10	2.4291e-07	0.145	0.162
Ociad2	8.64061	3.84125	0.993746	1.88279e-10	3.59614e-07	0.211	0.17
Syt13	7.36308	3.67906	0.837817	2.57762e-10	4.92326e-07	0.167	0.183
Chst1	16.1889	8.41476	0.868485	2.78727e-10	5.32369e-07	0.302	0.251
Slc7a14	9.85844	5.03618	0.847108	3.03057e-10	5.78839e-07	0.17	0.213
AI593442	11.0329	6.40848	0.699733	3.84464e-10	7.34326e-07	0.211	0.253
Crym	6.6936	2.07283	1.32409	6.51958e-10	1.24524e-06	0.162	0.102
Tenm3	11.8849	5.97285	0.885858	7.17731e-10	1.37087e-06	0.157	0.169
Lix1	3.27079	1.74004	0.640308	1.23426e-09	2.35743e-06	0.084	0.126
Cpne4	4.92569	1.13391	1.47349	1.45164e-09	2.77264e-06	0.106	0.065
Cyb561	3.47594	1.96922	0.592106	1.5137e-09	2.89116e-06	0.064	0.115
Gng13	4.29049	1.8784	0.878136	1.73554e-09	3.31487e-06	0.108	0.119
Slitrk4	8.16295	4.32669	0.782572	4.48834e-09	8.57273e-06	0.143	0.181
Icam5	11.6045	4.93029	1.08776	4.80895e-09	9.18509e-06	0.221	0.167
Gpr22	7.48177	3.57315	0.891177	6.2682e-09	1.19723e-05	0.16	0.16
Ube2ql1	3.77512	1.49501	0.936494	6.32514e-09	1.2081e-05	0.133	0.123
Atp2b3	8.07606	3.58306	0.985755	6.69593e-09	1.27892e-05	0.138	0.162
Atp2b4	10.0702	5.55892	0.755146	7.52427e-09	1.43714e-05	0.123	0.167
Itpr1	15.2434	7.15309	0.994439	8.65516e-09	1.65314e-05	0.273	0.227
Hs6st2	4.55033	2.55892	0.641133	1.2178e-08	2.32599e-05	0.069	0.113
Rgs4	6.46129	3.81357	0.632319	1.30774e-08	2.49778e-05	0.128	0.172
St6galnac5	12.0491	6.00214	0.898077	1.55784e-08	2.97548e-05	0.229	0.217
3110035E14Rik	6.5724	2.3309	1.18484	2.13938e-08	4.08621e-05	0.143	0.115
Ak5	7.00607	3.02699	0.991393	2.37527e-08	4.53677e-05	0.145	0.135
Vsnl1	12.8541	7.31915	0.735809	3.68883e-08	7.04567e-05	0.265	0.231
Mal2	9.70279	4.93556	0.850531	4.19219e-08	8.00708e-05	0.187	0.202
Fxyd7	6.22653	3.66343	0.631912	4.95039e-08	9.45525e-05	0.147	0.165
Spock1	9.61253	4.48865	0.951245	5.52029e-08	0.000105437	0.16	0.163
Pcdh7	9.14822	5.0858	0.737708	1.25194e-07	0.000239121	0.15	0.185
Lmo1	4.14934	1.30312	1.1608	1.52341e-07	0.000290971	0.111	0.085
Cds1	5.44165	2.7431	0.783197	1.91563e-07	0.000365884	0.098	0.124
Kcnip2	4.62511	2.2714	0.781974	1.97353e-07	0.000376944	0.133	0.144
Nrip3	5.54087	2.19215	1.03495	2.30108e-07	0.000439506	0.115	0.109
Ano3	7.39361	2.89033	1.1094	2.55863e-07	0.000488697	0.152	0.126
Gabra1	24.4358	14.5426	0.710631	1.92686e-06	0.0036803	0.302	0.296
Bcl11b	12.9551	8.00712	0.63165	3.16316e-06	0.00604164	0.233	0.243
Vgf	10.4986	5.66048	0.787756	5.02856e-06	0.00960456	0.17	0.168
Grm1	5.68032	3.38544	0.607196	5.60374e-06	0.0107031	0.093	0.131
Gda	8.20672	3.86924	0.91899	8.74959e-06	0.0167117	0.165	0.151
C1ql3	23.4949	14.05	0.702714	1.28222e-05	0.0244905	0.251	0.219
Nefm	5.42644	2.10647	1.04874	1.64308e-05	0.0313829	0.13	0.1
Nhsl2	3.07308	1.50138	0.703394	2.8304e-05	0.0540606	0.086	0.106
Bdnf	6.07121	2.31871	1.09133	3.52309e-05	0.067291	0.123	0.096
Hbb-bs	14.0196	6.49414	1.00301	4.1148e-05	0.0785927	0.165	0.113
Pcdh19	7.24912	3.9316	0.742183	4.4241e-05	0.0845004	0.157	0.164
1500015O10Rik	5.16804	2.58708	0.782001	0.00027406	0.523455	0.101	0.098
Iqgap2	4.42641	2.25847	0.735803	0.00896762	1	0.123	0.09

## Sheet: subcluster 2
gene	Cluster_2_mean	Cluster_other_mean	log2FC	p_val	p_val_adj	pct.1	pct.2
Tubb2b	281.527	27.9721	3.28566	2.51039e-241	4.79484e-238	0.969	0.292
Igfbpl1	171.253	14.9762	3.43053	5.10697e-228	9.7543e-225	0.969	0.111
Sox11	123.294	15.4595	2.91677	1.33805e-212	2.55568e-209	0.969	0.208
Tmsb10	385.589	66.522	2.51737	2.32606e-202	4.44278e-199	0.962	0.507
Fabp5	118.431	18.0427	2.64886	1.664e-190	3.17824e-187	0.952	0.364
Neurod1	65.2505	3.43153	3.90206	1.39647e-189	2.66725e-186	0.844	0.078
Jpt1	73.9516	10.6556	2.68493	1.13889e-185	2.17529e-182	0.945	0.298
Nnat	142.707	16.3958	3.04632	6.95833e-180	1.32904e-176	0.948	0.224
Sox4	112.622	12.8862	3.03251	6.71762e-174	1.28306e-170	0.92	0.204
Marcksl1	53.6533	5.84589	2.997	5.02121e-160	9.59051e-157	0.875	0.21
Rpl41	265.017	76.4633	1.77993	1.94748e-136	3.71968e-133	0.983	0.707
Tubb3	88.5794	14.8687	2.49699	3.43293e-132	6.5569e-129	0.917	0.343
Dpysl3	31.2973	5.36741	2.34263	2.26627e-129	4.32857e-126	0.817	0.179
Gm1673	61.8364	14.5981	2.01023	5.48619e-126	1.04786e-122	0.924	0.391
Cd24a	26.3078	2.97335	2.78089	6.18066e-126	1.18051e-122	0.74	0.088
Gm17750	18.2694	2.20117	2.58964	2.09358e-109	3.99873e-106	0.657	0.073
Dcx	24.0378	5.05175	2.04868	7.84432e-108	1.49827e-104	0.727	0.15
Basp1	165.338	49.7634	1.71226	5.34447e-104	1.02079e-100	0.955	0.609
Zbtb18	45.9022	11.226	1.9397	9.81755e-104	1.87515e-100	0.879	0.297
Atpif1	79.1849	26.0293	1.56881	3.89459e-102	7.43867e-99	0.945	0.483
Fxyd6	44.1124	10.2725	2.00072	5.54267e-94	1.05865e-90	0.862	0.288
Tagln3	38.7308	7.855	2.16569	4.01711e-92	7.67267e-89	0.834	0.302
Calb2	67.128	6.70508	3.14437	9.14307e-90	1.74633e-86	0.696	0.136
Ezr	15.1019	1.69037	2.58135	3.28279e-83	6.27014e-80	0.516	0.065
Cox7c	84.4331	37.9051	1.13484	2.9605e-82	5.65455e-79	0.958	0.57
Uqcrh	50.1295	16.0033	1.58834	1.08279e-81	2.06813e-78	0.896	0.412
Lhx2	25.5111	3.24032	2.64435	1.4033e-81	2.68031e-78	0.626	0.119
Mllt11	36.3634	8.71218	1.94376	1.44709e-81	2.76395e-78	0.83	0.31
Bhlhe22	27.2486	3.98966	2.50117	5.93623e-81	1.13382e-77	0.668	0.147
Cox7a2	56.4731	21.0942	1.37922	3.8357e-80	7.32619e-77	0.927	0.446
Id2	31.5737	5.89395	2.2403	4.28195e-80	8.17853e-77	0.72	0.193
Emx1	7.67368	0.434097	2.5965	1.1116e-79	2.12315e-76	0.398	0.03
Pebp1	69.5067	27.6851	1.29746	1.33891e-78	2.55732e-75	0.938	0.514
Marcks	60.4671	20.2421	1.53289	2.52849e-77	4.82941e-74	0.889	0.442
Hmgn2	59.4802	10.2789	2.42284	2.03671e-74	3.89011e-71	0.751	0.266
Rps27l	18.1017	4.58043	1.77525	5.07617e-72	9.69548e-69	0.702	0.222
Gadd45g	20.4401	3.68452	2.19434	2.17632e-71	4.15677e-68	0.619	0.144
Odc1	21.9183	5.07867	1.91467	5.12915e-71	9.79668e-68	0.644	0.192
Mmd2	13.4936	3.79878	1.59468	2.37738e-70	4.54081e-67	0.606	0.136
Mdk	25.908	2.52631	2.9318	1.27901e-69	2.44291e-66	0.516	0.076
Sec61g	37.5579	12.9437	1.46741	2.53005e-68	4.8324e-65	0.865	0.385
Nr2f1	25.973	7.04847	1.74473	7.11357e-68	1.35869e-64	0.723	0.246
Rnd2	12.9591	2.18934	2.12988	1.36193e-67	2.60129e-64	0.547	0.106
Atp6v0e	14.3812	2.87142	1.99023	1.02837e-65	1.96419e-62	0.585	0.158
Gsto1	9.13339	1.37136	2.09533	1.50879e-65	2.88178e-62	0.505	0.104
Nme1	31.8461	10.7971	1.47728	1.31307e-64	2.50796e-61	0.844	0.37
Kcnk1	19.6585	4.85628	1.81867	1.48047e-64	2.8277e-61	0.554	0.172
Rprm	11.2777	1.38646	2.36309	2.15532e-64	4.11667e-61	0.464	0.063
Atp5e	57.6179	25.5026	1.14521	1.04658e-62	1.99898e-59	0.896	0.511
Glrx3	19.504	5.63735	1.62723	1.77162e-62	3.3838e-59	0.716	0.263
Ndufa4	80.113	35.3184	1.15923	2.14754e-62	4.1018e-59	0.934	0.526
Pcp4	69.1343	25.8232	1.38664	7.77466e-62	1.48496e-58	0.785	0.299
2021-09-03	25.3591	11.1937	1.11217	1.27719e-60	2.43943e-57	0.81	0.342
Btbd17	7.84559	0.821348	2.27995	2.45671e-60	4.69232e-57	0.398	0.043
Atp5j	47.912	19.9351	1.22427	4.139e-60	7.90548e-57	0.913	0.471
Pdlim4	5.60436	0.297849	2.3473	1.0291e-57	1.96558e-54	0.301	0.015
Romo1	26.4634	10.3063	1.28039	6.90818e-56	1.31946e-52	0.813	0.36
Cox6b1	43.1485	19.6569	1.09574	3.16826e-55	6.05138e-52	0.879	0.441
Traf4	5.32403	0.487466	2.08799	7.84201e-55	1.49782e-51	0.346	0.032
Ndufc2	33.7836	14.1083	1.20306	1.30297e-53	2.48867e-50	0.841	0.403
Atp6v1f	26.0619	13.9389	0.85719	6.04314e-53	1.15424e-49	0.83	0.392
Crmp1	20.8634	7.21536	1.41212	2.81744e-52	5.38131e-49	0.702	0.316
Gm3764	16.4655	7.30296	1.07281	9.4579e-52	1.80646e-48	0.609	0.212
Bex3	33.2175	14.1935	1.17129	2.17838e-51	4.1607e-48	0.837	0.378
Nop10	18.0706	5.70988	1.50699	2.66048e-51	5.08151e-48	0.709	0.275
Ubl5	33.2708	15.0656	1.09301	4.28708e-50	8.18832e-47	0.837	0.401
Cd63	16.6783	6.01046	1.3344	3.71011e-49	7.08631e-46	0.637	0.209
Cox5a	24.394	10.8397	1.10086	3.82816e-49	7.31178e-46	0.772	0.334
Elob	55.0723	26.2266	1.04227	7.04601e-49	1.34579e-45	0.903	0.516
Slc1a3	14.4233	2.524	2.12983	1.89882e-48	3.62675e-45	0.426	0.074
Rpl36al	19.2522	8.62346	1.07345	2.18957e-48	4.18208e-45	0.74	0.324
Atp5g1	33.4257	17.1659	0.92225	7.34827e-48	1.40352e-44	0.865	0.436
2010107E04Rik	26.1413	11.7367	1.0915	8.80408e-48	1.68158e-44	0.779	0.378
Prdm8	7.14792	1.83355	1.52382	3.36294e-47	6.42321e-44	0.367	0.06
Lmnb1	7.00034	1.84734	1.49045	4.53451e-47	8.66091e-44	0.391	0.071
Atp5j2	39.2536	20.0684	0.93404	5.04775e-47	9.6412e-44	0.865	0.478
Atp5l	45.6881	22.5392	0.987987	7.69117e-47	1.46901e-43	0.879	0.498
Ctxn1	21.1114	8.80004	1.17393	1.17915e-46	2.25218e-43	0.727	0.293
Tomm7	30.7792	13.8936	1.09339	2.91136e-46	5.5607e-43	0.834	0.413
Islr2	21.9338	9.28132	1.15745	3.19088e-46	6.09458e-43	0.63	0.232
Srrm4	12.6136	4.66332	1.26533	3.31962e-46	6.34047e-43	0.519	0.157
Eomes	5.77416	0.0631055	2.67176	4.75856e-46	9.08884e-43	0.221	0.005
Ndufa7	24.9938	10.6483	1.15805	9.13678e-46	1.74513e-42	0.782	0.346
Txnip	12.7263	4.61126	1.29055	2.11983e-45	4.04888e-42	0.426	0.089
Atp5o	23.195	9.99956	1.13727	1.60882e-44	3.07285e-41	0.779	0.359
Mfap4	7.78242	0.0896571	3.01074	3.18567e-44	6.08463e-41	0.218	0.007
Cox7b	24.1405	12.6185	0.884445	6.07447e-44	1.16022e-40	0.789	0.37
Ndufc1	24.6134	12.4367	0.930719	8.52185e-44	1.62767e-40	0.768	0.365
Cox8a	75.0971	49.692	0.586083	1.11342e-43	2.12663e-40	0.931	0.652
Ier2	18.0157	4.3019	1.84261	1.33637e-43	2.55247e-40	0.484	0.136
Bex2	39.1525	23.0058	0.742109	2.96881e-43	5.67043e-40	0.865	0.46
Ndufab1	22.0733	12.373	0.786901	5.61617e-43	1.07269e-39	0.785	0.38
Nt5dc2	4.86459	0.890912	1.63295	2.17751e-42	4.15904e-39	0.315	0.047
Cnih2	32.4097	14.7926	1.08102	2.75161e-42	5.25557e-39	0.761	0.356
Stmn3	50.7522	31.314	0.679461	3.026e-42	5.77967e-39	0.889	0.522
Usmg5	37.9637	23.2683	0.683056	1.30605e-41	2.49456e-38	0.862	0.474
Cops9	18.0051	8.35847	1.02204	4.07603e-41	7.78522e-38	0.72	0.327
Ndufb11	24.9893	12.6201	0.932177	8.24618e-41	1.57502e-37	0.772	0.382
Mrps21	12.2793	5.2942	1.07708	1.30721e-40	2.49677e-37	0.623	0.258
Igsf8	32.141	13.5643	1.18618	1.71219e-40	3.27029e-37	0.768	0.398
Tac2	16.5744	1.47935	2.82544	2.45572e-40	4.69043e-37	0.263	0.019
Atp5h	40.8779	24.4762	0.717039	2.73645e-40	5.22662e-37	0.869	0.503
Cox6c	60.6673	39.2492	0.615546	3.65207e-40	6.97545e-37	0.924	0.595
Bex4	12.6844	4.24852	1.38255	4.21804e-40	8.05645e-37	0.585	0.223
Csrp2	6.46877	1.28914	1.70606	7.48269e-40	1.42919e-36	0.353	0.061
Nsg1	30.9281	16.1496	0.89665	1.15333e-39	2.20286e-36	0.844	0.466
Sema5a	13.9288	8.68054	0.624941	1.40103e-39	2.67596e-36	0.457	0.145
Fyn	13.4109	6.48551	0.944988	2.33344e-39	4.45688e-36	0.623	0.269
Ttc9b	13.1995	6.40888	0.938511	8.18071e-39	1.56252e-35	0.616	0.264
Gng5	11.2231	6.3467	0.734445	1.42709e-38	2.72574e-35	0.529	0.195
Ndufa2	24.3272	12.639	0.892946	1.78471e-38	3.4088e-35	0.785	0.395
Atp5g3	22.9377	14.498	0.627203	2.17706e-38	4.15818e-35	0.785	0.406
Atox1	15.9188	9.67891	0.663866	3.94649e-38	7.53779e-35	0.678	0.329
H1fx	13.444	4.06452	1.51197	5.13286e-38	9.80376e-35	0.571	0.227
Ndufb5	22.8685	10.7149	1.02677	1.99149e-37	3.80375e-34	0.758	0.368
Timm8b	19.4801	9.15701	1.01175	3.77687e-37	7.21381e-34	0.716	0.337
Neurod2	12.2396	6.14058	0.890742	1.99612e-36	3.81259e-33	0.491	0.176
Polr2k	12.7638	5.04321	1.18749	2.54613e-36	4.8631e-33	0.609	0.264
Idh1	5.3273	1.6906	1.23366	2.98355e-36	5.69857e-33	0.367	0.103
Cox4i1	39.8825	24.2537	0.694992	3.0706e-36	5.86484e-33	0.886	0.526
Hist1h2bc	24.0337	5.66502	1.90919	1.48573e-35	2.83774e-32	0.481	0.162
Mycl	5.65404	1.05886	1.69239	2.30462e-35	4.40183e-32	0.329	0.069
Cnn3	6.4757	1.56395	1.54384	4.52387e-35	8.6406e-32	0.367	0.094
Pdcd5	17.5127	8.05376	1.03192	8.57323e-35	1.63749e-31	0.664	0.323
Gal	6.10719	0.572072	2.17661	1.57611e-34	3.01037e-31	0.197	0.01
Uqcr11	35.2141	22.7385	0.60932	2.18432e-34	4.17206e-31	0.834	0.482
Mrps33	19.4515	8.95193	1.03916	2.40237e-34	4.58853e-31	0.709	0.328
Ost4	11.7784	4.74793	1.15259	6.34283e-34	1.21148e-30	0.592	0.247
Uqcrq	26.4985	17.1293	0.601028	1.79642e-33	3.43116e-30	0.796	0.446
Fbln1	2.42897	0.977368	0.794192	2.16332e-33	4.13194e-30	0.194	0.022
Tmem178	11.9246	4.92757	1.12461	2.90192e-33	5.54267e-30	0.526	0.213
Stmn2	62.0364	32.0012	0.933665	3.61678e-33	6.90805e-30	0.848	0.495
Atp5k	25.6564	16.2651	0.626626	1.12669e-32	2.15198e-29	0.799	0.442
Serping1	2.578	0.455984	1.29716	2.6566e-32	5.07411e-29	0.183	0.015
Lsm6	10.4111	4.20255	1.13315	4.24399e-32	8.10602e-29	0.543	0.229
Arl3	15.0554	7.09377	0.988171	1.45781e-31	2.78441e-28	0.651	0.312
Olfm2	8.97465	3.35334	1.19614	1.652e-31	3.15532e-28	0.439	0.159
Ndufv3	18.0317	9.24911	0.892905	2.04255e-31	3.90126e-28	0.709	0.356
Cldn3	2.92666	0.0773819	1.86577	2.34621e-31	4.48127e-28	0.163	0.005
Sox2	8.22627	2.42475	1.42975	2.48457e-31	4.74553e-28	0.353	0.094
Tgfb2	7.55531	3.62725	0.886665	4.69639e-31	8.9701e-28	0.343	0.095
Dut	7.90038	2.28912	1.43616	1.39509e-30	2.66462e-27	0.422	0.165
Pantr1	10.8246	4.28112	1.16288	2.11326e-30	4.03634e-27	0.45	0.157
Gng2	16.9709	9.54056	0.769708	2.77689e-30	5.30385e-27	0.668	0.335
Thyn1	7.34038	2.56639	1.22565	8.48012e-30	1.6197e-26	0.446	0.179
Ppa1	10.9345	3.80736	1.31182	2.1985e-29	4.19914e-26	0.522	0.226
Arl4c	8.61385	3.27969	1.16761	2.59957e-29	4.96518e-26	0.436	0.139
Idh2	5.81134	2.17524	1.10108	2.77257e-29	5.29561e-26	0.346	0.112
Snap47	19.2286	9.46362	0.951016	2.96348e-29	5.66024e-26	0.716	0.356
0610012G03Rik	11.7199	5.12257	1.05488	3.29548e-29	6.29437e-26	0.599	0.271
Hist1h4h	4.73127	0.792885	1.67657	3.4166e-29	6.5257e-26	0.273	0.064
Pam16	12.7086	6.00764	0.968086	1.27498e-28	2.43521e-25	0.595	0.278
Cntnap5a	11.5	6.84555	0.671976	1.8088e-28	3.4548e-25	0.408	0.151
Hypk	10.2001	4.59589	1.00107	3.04239e-28	5.81097e-25	0.554	0.25
Mrpl42	5.83384	2.5852	0.930642	3.31993e-28	6.34107e-25	0.405	0.16
Enho	8.46501	4.52223	0.777353	8.58802e-28	1.64031e-24	0.502	0.218
Pdxp	14.5903	6.68906	1.01977	1.27843e-27	2.44179e-24	0.633	0.297
Grcc10	5.93492	1.97864	1.21923	1.76816e-27	3.37718e-24	0.391	0.149
Ccdc34	9.23616	4.25401	0.962185	2.20703e-27	4.21542e-24	0.474	0.194
Dnajc15	9.30438	3.61236	1.15968	2.50204e-27	4.77889e-24	0.484	0.205
Cox20	6.61261	3.38183	0.796857	2.83371e-27	5.41238e-24	0.408	0.19
Hist1h2ap	5.69659	1.41494	1.47144	3.08663e-27	5.89546e-24	0.27	0.052
Srp9	13.9439	7.8563	0.754779	5.54524e-27	1.05914e-23	0.644	0.328
Elavl2	16.8859	7.87177	1.01153	6.88509e-27	1.31505e-23	0.567	0.262
Hmgb2	14.5189	3.68594	1.72761	8.98041e-27	1.71526e-23	0.374	0.108
Tubb2a	41.2683	24.0094	0.757104	2.64046e-26	5.04328e-23	0.81	0.474
Sh3gl3	6.66183	2.4028	1.17097	2.65593e-26	5.07282e-23	0.381	0.148
Ndufa6	15.0026	7.09946	0.982411	6.68955e-26	1.2777e-22	0.619	0.303
Anapc13	7.92616	3.28756	1.05788	7.76466e-26	1.48305e-22	0.429	0.191
Ddt	7.92025	2.61462	1.30324	8.53481e-26	1.63015e-22	0.439	0.163
Tmem256	14.1201	7.66127	0.803815	1.16896e-25	2.23271e-22	0.626	0.323
H2afx	5.12076	2.01105	1.02344	2.87342e-25	5.48823e-22	0.336	0.138
Emd	5.86157	2.40694	1.01006	5.39932e-25	1.03127e-21	0.377	0.153
S100a10	4.12484	2.27638	0.645405	5.61042e-25	1.07159e-21	0.277	0.083
Timm8a1	3.28294	1.27171	0.914821	7.70707e-25	1.47205e-21	0.26	0.084
Hist1h4i	3.25372	0.526403	1.47859	1.41791e-24	2.7082e-21	0.183	0.029
2300009A05Rik	6.40899	2.25049	1.18862	1.48187e-24	2.83038e-21	0.391	0.159
Rtn1	153.125	101.304	0.591247	1.8298e-24	3.49493e-21	0.962	0.806
Mrpl14	6.57566	2.5189	1.10625	2.10713e-24	4.02462e-21	0.422	0.163
Tgfbr1	4.04509	1.84327	0.827328	4.22806e-24	8.07559e-21	0.242	0.057
Rab3a	25.5129	15.7194	0.665171	4.73063e-24	9.03551e-21	0.74	0.419
Camk2n2	11.3129	4.6803	1.11614	6.25777e-24	1.19523e-20	0.533	0.228
Dchs1	3.39937	1.15136	1.03205	9.51772e-24	1.81788e-20	0.232	0.047
Hcfc1r1	11.7551	6.87322	0.696054	1.81636e-23	3.46924e-20	0.581	0.298
Igfbp2	3.83104	1.4025	1.0078	2.56558e-23	4.90026e-20	0.218	0.047
Hist1h2ac	2.12658	0.533713	1.02756	3.72317e-23	7.11125e-20	0.149	0.022
Birc2	5.95154	3.24586	0.711277	4.09321e-23	7.81803e-20	0.384	0.175
Elof1	7.56199	4.13275	0.738215	4.96547e-23	9.48405e-20	0.45	0.219
Col12a1	3.04521	0.752731	1.20661	1.20615e-22	2.30374e-19	0.156	0.021
Manf	9.93926	5.1545	0.829802	1.26606e-22	2.41818e-19	0.484	0.249
Pole4	5.37339	1.80317	1.185	1.63335e-22	3.1197e-19	0.349	0.127
Ndufb7	16.0223	10.2067	0.603067	2.80042e-22	5.34881e-19	0.664	0.365
Gm10076	3.38472	1.31032	0.92439	5.93987e-22	1.13452e-18	0.273	0.097
Bex1	15.4403	8.26643	0.827149	6.26246e-22	1.19613e-18	0.592	0.302
Hist1h1c	11.6375	3.83147	1.38717	6.65625e-22	1.27134e-18	0.36	0.134
Mrpl9	5.61708	2.29576	1.00558	8.50126e-22	1.62374e-18	0.367	0.16
Fabp7	3.41778	1.02586	1.12479	1.34872e-21	2.57605e-18	0.183	0.033
Col9a3	4.56397	1.77205	1.00516	1.74516e-21	3.33326e-18	0.228	0.051
1810058I24Rik	5.18896	2.60986	0.777754	1.82397e-21	3.48379e-18	0.356	0.164
Smim4	4.50574	1.66613	1.04619	2.77527e-21	5.30077e-18	0.311	0.114
Tcf7l2	2.19368	0.528008	1.06357	3.08784e-21	5.89778e-18	0.135	0.014
Prdx6	6.51884	3.42798	0.763862	7.66896e-21	1.46477e-17	0.37	0.172
Hist1h2ae	4.23933	0.853652	1.49901	8.38429e-21	1.6014e-17	0.232	0.056
Syt2	2.68679	1.26829	0.700761	8.84652e-21	1.68969e-17	0.142	0.021
Insm1	2.87777	0.445369	1.42379	1.72072e-20	3.28657e-17	0.176	0.027
Gldc	2.07405	0.237721	1.31245	2.52229e-20	4.81757e-17	0.128	0.01
Ccl27a	11.4869	6.28473	0.77747	2.99935e-20	5.72876e-17	0.567	0.295
Fezf2	3.20003	0.834903	1.1947	4.53168e-20	8.65551e-17	0.204	0.048
Ndufb6	8.1928	4.94176	0.629614	4.70172e-20	8.98029e-17	0.484	0.242
Sdhaf4	6.15163	2.18304	1.16787	5.54079e-20	1.05829e-16	0.377	0.168
Gstm1	3.45643	1.63159	0.759956	6.21211e-20	1.18651e-16	0.242	0.076
Cycs	12.5102	7.24642	0.712212	6.79945e-20	1.29869e-16	0.578	0.297
Tmem2	3.34172	1.33178	0.896834	9.27638e-20	1.77179e-16	0.215	0.057
Ndufa3	14.2097	8.85061	0.626703	3.28157e-19	6.2678e-16	0.623	0.342
Sms	11.265	7.14007	0.591439	4.12718e-19	7.88292e-16	0.529	0.302
Smc2	4.41587	1.70096	1.00372	6.3487e-19	1.2126e-15	0.253	0.083
Mest	6.7534	2.86761	1.00339	6.7626e-19	1.29166e-15	0.273	0.095
Apoo	3.69377	1.77914	0.756108	8.10423e-19	1.54791e-15	0.28	0.126
Mrpl57	6.78998	3.52501	0.783697	8.79639e-19	1.68011e-15	0.429	0.21
Bola1	4.08911	1.59625	0.970982	2.3121e-18	4.41611e-15	0.308	0.133
Gamt	3.63603	1.23614	1.05188	2.56178e-18	4.89301e-15	0.225	0.08
Mrpl51	6.45821	3.73577	0.655229	4.1361e-18	7.89995e-15	0.412	0.21
Fundc2	5.4707	3.22094	0.616357	8.07682e-18	1.54267e-14	0.374	0.193
Irak1bp1	7.11443	3.37276	0.891945	1.62119e-17	3.09647e-14	0.391	0.182
Rasgef1b	3.15242	1.3451	0.824301	6.83916e-17	1.30628e-13	0.183	0.046
2310009B15Rik	4.71578	2.10019	0.882592	1.36932e-16	2.6154e-13	0.318	0.147
Plpp3	4.53646	2.50023	0.661517	1.68829e-16	3.22463e-13	0.242	0.082
Lockd	1.28816	0.223782	0.902841	1.83302e-16	3.50107e-13	0.107	0.009
6330403K07Rik	15.5254	9.43821	0.662808	3.24393e-16	6.19591e-13	0.585	0.326
Pet100	7.40209	4.24897	0.678714	4.14603e-16	7.91892e-13	0.439	0.236
Thumpd3	3.2158	1.78483	0.598217	9.04318e-16	1.72725e-12	0.228	0.103
Rab33a	2.56849	0.927069	0.888905	1.02903e-15	1.96545e-12	0.201	0.079
Plxnb2	5.5871	2.79112	0.79702	1.998e-15	3.81618e-12	0.28	0.106
Tst	2.18704	0.669192	0.933069	5.41394e-15	1.03406e-11	0.163	0.036
Hist1h1d	1.96867	0.707128	0.798247	7.59029e-15	1.44975e-11	0.145	0.033
Lrrc42	3.22682	1.21335	0.933339	8.74635e-15	1.67055e-11	0.221	0.081
Ndufaf6	2.27699	0.63251	1.00528	1.14835e-14	2.19335e-11	0.19	0.069
Gm14964	1.92863	0.591351	0.879975	2.65156e-14	5.06447e-11	0.142	0.029
Tmem238	1.59925	0.523596	0.770613	3.8718e-14	7.39514e-11	0.135	0.037
Sfrp1	2.36464	1.09992	0.680119	4.07091e-14	7.77545e-11	0.145	0.04
Gipc1	3.43214	1.39335	0.888974	9.77013e-14	1.8661e-10	0.253	0.112
Fdx1	4.34667	2.03973	0.814695	9.79064e-14	1.87001e-10	0.298	0.142
Fads1	4.53256	2.05543	0.856572	1.01299e-13	1.9348e-10	0.266	0.109
Acyp1	4.09912	1.97325	0.778206	1.12246e-13	2.1439e-10	0.277	0.133
Polr2l	4.34143	1.79011	0.936905	2.19154e-13	4.18585e-10	0.301	0.146
Coq7	5.30662	2.83893	0.716164	2.66255e-13	5.08547e-10	0.346	0.191
Flywch2	2.80255	1.25469	0.754039	3.12947e-13	5.97729e-10	0.221	0.106
Egr1	14.5117	7.91117	0.799671	3.30045e-13	6.30387e-10	0.405	0.216
Cebpzos	4.27523	2.33254	0.662611	3.55723e-13	6.79431e-10	0.308	0.154
AC160336.1	18.9187	11.1064	0.71836	6.76632e-13	1.29237e-09	0.55	0.334
Sirt2	6.7725	4.13324	0.598509	8.77362e-13	1.67576e-09	0.356	0.191
Ctps	2.60619	1.10352	0.777667	9.72729e-13	1.85791e-09	0.194	0.08
Prcd	1.47433	0.589923	0.638079	1.31903e-12	2.51934e-09	0.125	0.033
2310039H08Rik	3.06819	1.14963	0.920295	1.70205e-12	3.25092e-09	0.211	0.094
Mettl26	5.55849	2.99859	0.713871	1.73108e-12	3.30637e-09	0.346	0.203
Spef1	1.8397	0.44455	0.975118	1.8487e-12	3.53101e-09	0.114	0.021
Ggh	3.09586	1.39004	0.777131	2.87866e-12	5.49824e-09	0.215	0.086
Bloc1s1	3.54094	1.82307	0.685725	6.00095e-12	1.14618e-08	0.249	0.12
Ccnd2	20.4189	10.7521	0.86597	3.39155e-11	6.47786e-08	0.426	0.224
Rbp1	3.20688	1.29535	0.874039	5.6707e-11	1.0831e-07	0.163	0.048
Lix1	3.52486	1.8052	0.689766	5.67128e-11	1.08321e-07	0.218	0.099
Mrps36	5.41675	2.85477	0.735199	6.45386e-11	1.23269e-07	0.356	0.184
Nudt14	1.3113	0.428751	0.693948	9.36416e-11	1.78856e-07	0.104	0.039
Slc25a39	3.26467	1.65858	0.68178	1.25007e-10	2.38763e-07	0.249	0.135
Fabp3	5.67561	3.15676	0.683439	1.36329e-10	2.60388e-07	0.332	0.17
Dync2li1	2.14488	0.886118	0.737587	2.17899e-10	4.16187e-07	0.159	0.088
Rorb	2.40341	1.20875	0.623748	4.61434e-10	8.8134e-07	0.149	0.044
1110004E09Rik	4.3396	2.026	0.819317	6.20906e-10	1.18593e-06	0.27	0.141
Fbll1	3.45577	1.86424	0.637522	2.48328e-09	4.74307e-06	0.249	0.143
Trappc6a	2.36431	0.878867	0.840449	3.40015e-09	6.49429e-06	0.17	0.072
Tomm6	2.34153	1.02156	0.725038	3.57235e-09	6.82318e-06	0.166	0.091
Cul4b	1.97769	0.733783	0.780272	2.92482e-08	5.5864e-05	0.159	0.072
Etfa	2.30955	1.04811	0.692337	1.13732e-07	0.000217228	0.159	0.085
Ctxn2	1.97544	0.705778	0.802672	4.226e-07	0.000807167	0.114	0.074
Exosc2	1.53119	0.488644	0.765815	1.85989e-06	0.00355239	0.104	0.055
Mt2	4.03882	1.8764	0.808818	4.44513e-06	0.00849019	0.159	0.069

## Sheet: subcluster 3
gene	Cluster_3_mean	Cluster_other_mean	log2FC	p_val	p_val_adj	pct.1	pct.2
Ndnf	247.454	13.8995	4.05964	9.24084e-232	1.765e-228	1	0.08
Ramp1	103.22	5.42954	4.01877	6.75773e-197	1.29073e-193	0.975	0.167
Cacna2d2	46.0704	4.94156	2.98591	5.64796e-174	1.07876e-170	0.946	0.089
Reln	139.304	19.5351	2.77239	5.65604e-171	1.0803e-167	0.985	0.12
Lhx1os	21.441	0.600799	3.80927	1.65414e-159	3.1594e-156	0.792	0.018
Lhx1	27.7348	1.05821	3.80333	1.16438e-151	2.22398e-148	0.782	0.022
Tubb4b	72.1063	7.42941	3.11649	1.47885e-146	2.82461e-143	0.936	0.305
Tmem163	27.1039	1.51554	3.48183	3.27798e-143	6.26093e-140	0.832	0.059
Pkib	22.9388	1.01668	3.5693	2.07354e-134	3.96047e-131	0.767	0.068
Rpl22l1	96.8297	21.1494	2.143	1.13767e-118	2.17295e-115	0.975	0.464
Snhg11	360.434	141.634	1.34142	9.99823e-118	1.90966e-114	1	0.438
Nhlh2	33.5753	2.45393	3.32343	4.8778e-116	9.31659e-113	0.797	0.074
Dync1i1	29.205	3.54081	2.73376	2.49057e-112	4.75698e-109	0.856	0.173
Cdkn1c	29.9263	2.23301	3.25788	3.11106e-107	5.94212e-104	0.772	0.093
Pcp4	120.296	22.0319	2.39683	3.38677e-105	6.46874e-102	0.955	0.304
Syndig1l	12.2295	0.523074	3.1187	1.33878e-99	2.55706e-96	0.55	0.028
Cxcl12	29.066	4.94572	2.33821	1.7803e-97	3.40037e-94	0.738	0.087
Fam159b	20.5522	0.754643	3.61858	5.58571e-97	1.06687e-93	0.609	0.032
Gap43	41.5853	8.62957	2.14481	9.2678e-91	1.77015e-87	0.886	0.3
Thrsp	16.9652	1.61906	2.77808	1.85659e-90	3.54609e-87	0.678	0.088
Islr	17.3646	0.929052	3.25096	2.98767e-89	5.70644e-86	0.569	0.035
Cib2	23.7102	2.92584	2.65403	1.22974e-87	2.3488e-84	0.748	0.169
Slc17a6	16.4976	2.60472	2.2792	2.0018e-82	3.82344e-79	0.653	0.079
Nrn1	36.02	7.78967	2.07442	2.46649e-82	4.711e-79	0.866	0.245
Ass1	20.6594	0.82505	3.56899	7.1867e-82	1.37266e-78	0.559	0.053
Unc119	18.4197	2.1076	2.64365	1.19063e-80	2.27411e-77	0.678	0.151
Map1lc3a	55.8499	15.4263	1.79115	6.77788e-77	1.29457e-73	0.955	0.44
Ndn	45.6365	10.7568	1.98796	9.20209e-76	1.7576e-72	0.881	0.335
Id4	18.373	1.53127	2.93612	5.71176e-71	1.09095e-67	0.579	0.064
Kcnk2	22.6825	5.83497	1.79282	1.2514e-69	2.39017e-66	0.762	0.218
Rspo3	12.3868	1.79607	2.25934	1.23294e-68	2.35491e-65	0.554	0.08
Bex1	30.5008	6.8703	2.0009	1.94717e-66	3.71909e-63	0.837	0.288
Tceal6	15.0533	2.76701	2.09138	7.76312e-66	1.48276e-62	0.683	0.165
Mia	8.67463	0.568844	2.6245	6.12326e-65	1.16954e-61	0.436	0.027
Fjx1	16.5223	2.92298	2.15917	2.32683e-64	4.44424e-61	0.644	0.13
Clstn2	20.1748	6.29099	1.53816	9.12747e-63	1.74335e-59	0.708	0.192
Ly6h	89.8901	35.4202	1.31938	6.95257e-60	1.32794e-56	0.975	0.602
Bex3	39.8372	14.377	1.40911	3.57906e-59	6.83601e-56	0.921	0.391
Bex2	61.5928	21.1997	1.49546	2.67778e-58	5.11455e-55	0.946	0.471
Agt	5.60956	0.191379	2.47192	3.46995e-58	6.6276e-55	0.347	0.009
Car10	11.0111	2.73803	1.68402	5.07073e-58	9.6851e-55	0.535	0.098
Lsamp	39.1964	22.5586	0.770808	7.4921e-58	1.43099e-54	0.946	0.457
Mgl2	4.65347	0.0345161	2.45018	2.9305e-57	5.59725e-54	0.307	0.003
Ecel1	9.58382	0.820047	2.53981	1.24674e-56	2.38128e-53	0.396	0.025
Rit2	11.1312	1.9052	2.06202	3.56686e-56	6.8127e-53	0.564	0.131
Cited2	22.4854	3.97458	2.23912	4.72134e-56	9.01776e-53	0.678	0.186
Cenpf	7.3642	0.477762	2.50081	5.07415e-56	9.69163e-53	0.376	0.02
Ndufc2	36.678	14.759	1.25754	6.30059e-56	1.20341e-52	0.941	0.413
Atpif1	57.1901	31.2645	0.850825	1.0538e-53	2.01275e-50	0.97	0.503
Ldhb	31.7989	11.9631	1.33923	4.03463e-53	7.70615e-50	0.871	0.382
Atox1	25.8914	8.82927	1.45199	3.4615e-52	6.61147e-49	0.812	0.331
Eln	8.08008	1.11885	2.09942	1.01324e-51	1.93528e-48	0.411	0.039
Cntnap2	17.039	9.4681	0.785123	1.391e-51	2.65681e-48	0.703	0.263
Marcks	45.7632	23.9776	0.904743	1.49127e-51	2.84833e-48	0.911	0.462
Gas6	14.8175	3.90697	1.68862	1.62797e-50	3.10943e-47	0.564	0.157
Pebp1	57.2618	31.2139	0.854868	2.09635e-50	4.00403e-47	0.97	0.532
Ndufb10	29.9031	12.181	1.2293	1.14204e-49	2.1813e-46	0.866	0.386
Rpl41	160.427	98.1328	0.703445	1.52142e-49	2.90591e-46	0.98	0.721
Stmn2	64.5043	33.2221	0.936661	3.00964e-49	5.74842e-46	0.926	0.503
Robo2	19.8376	7.53944	1.28697	3.41412e-49	6.52097e-46	0.703	0.232
Cst3	76.948	49.1703	0.63568	5.42795e-49	1.03674e-45	0.98	0.64
Rgs4	12.4565	3.42775	1.60365	1.16751e-48	2.22994e-45	0.535	0.119
Fabp5	47.9679	31.3032	0.60016	2.16344e-48	4.13218e-45	0.881	0.401
Calb2	29.2759	14.1548	0.998398	6.90865e-48	1.31955e-44	0.639	0.171
Bex4	17.0519	4.16289	1.8059	1.31218e-47	2.50626e-44	0.683	0.23
Mdh1	34.0944	13.9673	1.22942	3.1056e-47	5.93169e-44	0.886	0.411
Gprasp2	16.1002	5.16484	1.47188	3.58422e-47	6.84585e-44	0.678	0.24
Lsm6	11.7273	4.3609	1.24738	4.11632e-47	7.86217e-44	0.649	0.233
Ndufb11	30.9658	12.5444	1.23883	1.03888e-46	1.98426e-43	0.876	0.39
Romo1	25.801	11.1951	1.13598	1.81931e-46	3.47489e-43	0.866	0.377
Gng3	28.9235	11.132	1.30247	4.88821e-46	9.33649e-43	0.822	0.323
Ndufb2	30.2246	11.7485	1.29236	8.91059e-46	1.70192e-42	0.866	0.392
Ndufa5	28.235	16.2839	0.758269	1.06117e-45	2.02684e-42	0.906	0.431
Sec61g	30.7257	14.977	0.989657	1.28965e-45	2.46323e-42	0.886	0.406
Nenf	27.6179	10.8276	1.27475	4.96953e-45	9.4918e-42	0.837	0.382
Atp5h	52.0184	24.0008	1.08452	9.50341e-45	1.81515e-41	0.926	0.515
Snrpn	37.121	20.077	0.854915	1.6494e-44	3.15036e-41	0.921	0.471
Ap1s2	16.0612	4.67575	1.58783	2.0357e-44	3.88819e-41	0.619	0.194
Tomm7	27.3035	15.1471	0.809702	8.13019e-44	1.55287e-40	0.901	0.427
Ndufab1	27.2643	12.2548	1.09246	1.30234e-43	2.48747e-40	0.851	0.393
Srp9	20.5692	7.38938	1.36234	5.14766e-43	9.83203e-40	0.802	0.326
Ndufa4	71.0338	38.6274	0.862177	5.2338e-43	9.99656e-40	0.95	0.545
Ubl5	32.5557	16.0635	0.975647	2.17233e-42	4.14915e-39	0.891	0.417
Cox7c	65.1142	42.4954	0.604097	2.29384e-42	4.38124e-39	0.965	0.589
Cetn2	10.976	2.54354	1.75689	5.28577e-42	1.00958e-38	0.559	0.175
Uqcrb	29.038	12.7373	1.12869	1.08745e-41	2.07704e-38	0.851	0.391
Mrps33	21.9089	9.19273	1.16837	1.89592e-41	3.6212e-38	0.792	0.338
Hmgn3	15.8487	5.90337	1.28727	2.20434e-41	4.2103e-38	0.718	0.275
Atp6v1f	31.7645	13.8827	1.13849	2.76794e-41	5.28677e-38	0.871	0.409
Ndufa7	24.6672	11.407	1.04877	2.98216e-41	5.69592e-38	0.832	0.362
Cox7a2	38.9678	24.9129	0.625165	3.75844e-41	7.17862e-38	0.911	0.472
Enho	12.6934	4.22713	1.38939	4.36241e-41	8.3322e-38	0.619	0.218
Ctsl	15.2458	5.81123	1.25408	9.44001e-41	1.80304e-37	0.639	0.262
Olfm1	65.5825	37.5838	0.787147	1.17935e-40	2.25256e-37	0.941	0.579
Mrps14	14.3416	4.86083	1.38827	2.61429e-40	4.99329e-37	0.668	0.253
Atp5j	39.2054	22.3558	0.783606	4.6105e-40	8.80606e-37	0.926	0.492
Tbr1	11.9066	3.21755	1.61363	6.79563e-40	1.29797e-36	0.53	0.137
Slc7a10	4.80675	0.720777	1.75467	1.43248e-39	2.73603e-36	0.277	0.022
Rpl36al	21.2528	8.92404	1.16499	2.34583e-39	4.48054e-36	0.767	0.342
Cxcr4	7.08272	1.08313	1.95609	3.27674e-39	6.25858e-36	0.356	0.043
Tceal3	18.5628	6.24898	1.43226	3.48162e-39	6.64989e-36	0.708	0.263
Ndufs5	33.9196	17.407	0.923786	1.36947e-38	2.61568e-35	0.881	0.457
Cox4i1	45.8559	24.3421	0.886696	2.51734e-38	4.80811e-35	0.931	0.539
Gm26532	5.67864	0.779003	1.90849	3.6084e-38	6.89204e-35	0.282	0.028
Ndufv3	21.3332	9.30522	1.11582	2.48935e-37	4.75465e-34	0.802	0.363
Uqcrh	35.1113	19.4691	0.819008	5.43119e-37	1.03736e-33	0.866	0.44
Ndufa1	20.9288	9.72128	1.03235	1.37263e-36	2.62173e-33	0.748	0.345
Ccl27a	15.9218	6.0288	1.26753	1.64223e-36	3.13665e-33	0.683	0.295
Smim26	11.3265	3.72401	1.38368	1.65703e-36	3.16492e-33	0.599	0.207
Gadd45b	7.15734	1.15012	1.92368	2.10939e-36	4.02893e-33	0.337	0.073
Coq7	8.11997	2.63476	1.32717	2.68126e-36	5.12121e-33	0.51	0.18
Tubb2a	44.85	24.4586	0.848766	8.24398e-36	1.5746e-32	0.911	0.479
Ndufa11	23.5743	11.5815	0.965848	1.12465e-35	2.14808e-32	0.832	0.391
Pdcd5	16.8848	8.60211	0.897312	1.19841e-35	2.28896e-32	0.728	0.333
Zcchc18	27.8357	12.541	1.09052	1.20716e-35	2.30568e-32	0.827	0.383
Manf	12.9324	5.04576	1.20444	1.27233e-35	2.43016e-32	0.604	0.247
Ndufa2	26.9563	12.9195	1.00607	1.43903e-35	2.74855e-32	0.832	0.409
Atp5l	42.6575	24.0555	0.801105	2.8092e-35	5.36557e-32	0.911	0.514
Stmn3	59.5625	31.2628	0.908551	3.38398e-35	6.4634e-32	0.911	0.538
Uqcr10	32.1991	17.908	0.812148	3.89116e-35	7.43211e-32	0.871	0.459
Chchd7	7.23798	1.47977	1.73208	5.11846e-35	9.77625e-32	0.416	0.121
Cox6b1	35.8876	21.6837	0.701479	5.27601e-35	1.00772e-31	0.881	0.462
Elob	45.1205	28.8362	0.628345	7.42979e-35	1.41909e-31	0.931	0.532
Slc2a13	7.99433	4.72163	0.65259	1.10522e-34	2.11098e-31	0.48	0.172
Elavl4	16.8769	7.40865	1.08815	1.28389e-34	2.45223e-31	0.663	0.263
Tpi1	25.2553	11.5097	1.06956	1.64734e-34	3.14642e-31	0.772	0.357
6330403K07Rik	21.4073	9.05797	1.15563	1.77606e-34	3.39227e-31	0.723	0.323
Nppc	7.15835	0.836683	2.15118	5.68674e-34	1.08617e-30	0.322	0.055
Mrpl54	8.11117	2.20777	1.50607	6.68164e-34	1.27619e-30	0.48	0.163
Nxn	4.70068	0.684433	1.75887	8.21785e-34	1.56961e-30	0.297	0.043
Ndufc1	22.5303	13.2913	0.719379	1.14059e-33	2.17853e-30	0.792	0.382
Bcl11a	20.4065	11.7774	0.74446	2.46466e-33	4.7075e-30	0.738	0.367
Atp5g3	28.9236	14.2238	0.974953	2.9107e-33	5.55944e-30	0.842	0.419
Celf6	5.80084	1.14673	1.66357	3.07553e-33	5.87426e-30	0.356	0.089
Kit	8.98726	4.52729	0.853517	4.50069e-33	8.59631e-30	0.431	0.124
2010107E04Rik	20.2297	13.1497	0.585316	5.50704e-33	1.05185e-29	0.787	0.397
Cd63	15.1088	6.72937	1.05942	6.24248e-33	1.19231e-29	0.634	0.23
Cpne2	5.28815	1.93821	1.0977	6.31226e-33	1.20564e-29	0.347	0.085
Fkbp2	18.4565	9.13506	0.940899	1.24986e-32	2.38722e-29	0.748	0.352
Serp2	16.1843	7.20231	1.06699	1.96758e-32	3.75807e-29	0.708	0.304
Churc1	10.5287	3.79264	1.26634	4.65295e-32	8.88713e-29	0.55	0.217
Hprt	13.0432	4.29594	1.40691	5.35353e-32	1.02252e-28	0.564	0.212
Zwint	23.3126	13.5275	0.742919	9.30802e-32	1.77783e-28	0.777	0.384
Hcfc1r1	14.1856	6.83498	0.954698	1.39867e-31	2.67145e-28	0.668	0.302
Cox5b	43.9722	25.8026	0.746662	1.66553e-31	3.18116e-28	0.906	0.526
Vdac1	25.2735	12.3952	0.971892	2.21834e-31	4.23702e-28	0.822	0.41
Morn2	5.13316	1.42339	1.3396	2.22272e-31	4.24539e-28	0.332	0.11
Ndufa13	32.8868	21.0916	0.617229	3.35728e-31	6.4124e-28	0.896	0.509
Dut	7.63445	2.602	1.26131	4.18518e-31	7.99369e-28	0.465	0.173
Ddt	7.22194	2.96257	1.05304	5.61867e-31	1.07317e-27	0.436	0.177
Atp5d	26.2768	13.494	0.912219	6.0505e-31	1.15565e-27	0.822	0.417
Mcee	6.47652	2.69268	1.0177	2.01199e-30	3.8429e-27	0.436	0.158
Tmem47	10.3142	3.31913	1.38931	3.26664e-30	6.23929e-27	0.485	0.174
1110032A03Rik	6.1491	1.95033	1.27689	3.56175e-30	6.80294e-27	0.401	0.137
Vegfa	7.42674	2.40012	1.30939	4.48095e-30	8.55861e-27	0.371	0.099
Rps27l	10.1201	6.1905	0.628999	1.30735e-29	2.49704e-26	0.564	0.262
Uchl1	34.6304	16.9653	0.987894	1.86465e-29	3.56149e-26	0.822	0.468
Elof1	9.77726	4.04664	1.0946	2.32283e-29	4.43661e-26	0.535	0.221
Polr2k	12.4392	5.46889	1.05485	4.64621e-29	8.87426e-26	0.629	0.279
Mtch1	32.075	17.4052	0.845625	4.80776e-29	9.18283e-26	0.851	0.482
Atp5j2	34.4236	21.5954	0.648685	5.04471e-29	9.6354e-26	0.876	0.497
C1ql1	6.13708	0.910543	1.90135	5.63235e-29	1.07578e-25	0.267	0.031
Etfb	7.01375	2.82001	1.0689	5.80577e-29	1.1089e-25	0.436	0.167
Pgam1	21.6197	13.2553	0.666082	6.05157e-29	1.15585e-25	0.782	0.406
Htra1	4.80911	1.42274	1.26168	1.76137e-28	3.36421e-25	0.297	0.07
Gucy1a1	5.71399	1.20308	1.60765	2.73717e-28	5.228e-25	0.307	0.063
Anxa5	5.30616	1.30518	1.45188	4.92698e-28	9.41054e-25	0.312	0.067
Tceal5	8.7868	3.31029	1.18305	9.49687e-28	1.8139e-24	0.485	0.189
Nop10	12.2129	7.01394	0.721359	1.57137e-27	3.00132e-24	0.639	0.305
Tmem158	13.3081	4.68126	1.33255	2.75968e-27	5.27098e-24	0.52	0.195
2310009B15Rik	6.51562	2.02166	1.31455	1.01485e-26	1.93837e-23	0.411	0.144
Pnoc	9.37797	1.63193	1.97933	1.43345e-26	2.7379e-23	0.327	0.065
Tmem256	15.9582	7.77133	0.951113	1.45406e-26	2.77726e-23	0.698	0.33
Ndufb7	20.1343	10.0192	0.939565	1.71908e-26	3.28344e-23	0.723	0.374
Mrpl58	8.15603	3.42248	1.04987	2.91312e-26	5.56405e-23	0.465	0.207
Gucy1b1	6.61022	2.93606	0.951186	2.96265e-26	5.65866e-23	0.416	0.173
Pam16	13.2187	6.28475	0.964837	3.47522e-26	6.63767e-23	0.639	0.289
Fdx1	5.50778	2.02019	1.10752	8.13232e-26	1.55327e-22	0.381	0.14
Zcchc12	6.51967	1.57864	1.54406	8.42447e-26	1.60907e-22	0.371	0.099
Plekhb2	5.92216	3.17634	0.728984	1.02797e-25	1.96343e-22	0.376	0.172
Prdx5	21.8351	11.5937	0.858545	2.39038e-25	4.56562e-22	0.752	0.378
Mrps36	7.18043	2.77776	1.11465	3.03434e-25	5.79559e-22	0.446	0.182
Ndufb6	11.8583	4.67757	1.17935	3.3582e-25	6.41415e-22	0.574	0.244
Fosb	9.29406	2.61139	1.51119	4.94652e-25	9.44785e-22	0.307	0.062
Aldh2	5.41428	2.22184	0.993401	8.23107e-25	1.57213e-21	0.347	0.126
Vamp8	3.12211	0.989313	1.05111	1.00957e-24	1.92829e-21	0.218	0.043
Clybl	2.11249	0.533474	1.02126	1.27534e-24	2.4359e-21	0.183	0.049
Wnt4	5.5559	1.60635	1.33076	1.28642e-24	2.45706e-21	0.277	0.062
Hypk	12.0055	4.66683	1.1985	1.51215e-24	2.88821e-21	0.584	0.262
Arl3	14.6661	7.5391	0.875488	3.34132e-24	6.38192e-21	0.653	0.329
Pgk1	10.3884	5.52283	0.804001	3.69601e-24	7.05938e-21	0.559	0.263
Mrps6	5.2629	1.9338	1.09406	4.73639e-24	9.0465e-21	0.337	0.133
Mrpl9	5.19609	2.51169	0.819192	7.88698e-24	1.50641e-20	0.356	0.171
Iscu	7.9147	3.36073	1.03162	1.47749e-23	2.82201e-20	0.446	0.188
Socs3	7.93572	0.680773	2.41046	1.62194e-23	3.09791e-20	0.243	0.033
Dnah7a	1.62679	0.168879	1.16817	2.89576e-23	5.53089e-20	0.144	0.025
Pcbd2	3.9826	1.27708	1.12972	3.09393e-23	5.90941e-20	0.267	0.092
Ost4	12.3957	5.02909	1.15176	7.09057e-23	1.3543e-19	0.579	0.266
Ccdc34	7.68138	4.6856	0.610613	7.47672e-23	1.42805e-19	0.426	0.214
Fundc2	7.17147	3.13559	0.982502	8.05848e-23	1.53917e-19	0.441	0.195
Timm8b	15.8218	10.1022	0.599484	1.15605e-22	2.20805e-19	0.683	0.36
Pcolce2	2.64658	0.411769	1.36904	1.74428e-22	3.33157e-19	0.168	0.024
2310039H08Rik	3.44156	1.20246	1.01195	1.99398e-22	3.80851e-19	0.272	0.093
Ift22	6.09285	1.82069	1.33032	2.94686e-22	5.62849e-19	0.366	0.152
Eno1	10.5393	5.18518	0.899672	3.67016e-22	7.01001e-19	0.545	0.258
Abat	5.96096	2.99081	0.802603	4.27887e-22	8.17264e-19	0.347	0.154
Cox20	7.9914	3.38331	1.03652	4.33783e-22	8.28525e-19	0.436	0.198
Bloc1s1	5.14744	1.722	1.17532	6.72746e-22	1.28494e-18	0.302	0.121
Ndufa3	14.5222	9.08335	0.622357	7.47298e-22	1.42734e-18	0.673	0.35
Ndufa6	13.8091	7.63564	0.778105	1.32498e-21	2.53072e-18	0.629	0.318
Scg5	24.5867	14.1626	0.754874	1.33527e-21	2.55036e-18	0.772	0.432
Thyn1	6.44101	2.91108	0.92793	1.39357e-21	2.66173e-18	0.426	0.195
1810058I24Rik	5.72461	2.67694	0.870946	2.99035e-21	5.71156e-18	0.381	0.171
Camk2n2	9.59618	5.21368	0.770025	4.2154e-21	8.05141e-18	0.535	0.243
Anapc13	7.49569	3.57077	0.894294	5.68179e-21	1.08522e-17	0.436	0.203
Ppa1	9.56406	4.3252	0.988257	5.88987e-21	1.12496e-17	0.52	0.241
Fstl5	5.4199	2.1782	1.01434	8.81159e-21	1.68301e-17	0.317	0.11
Slc12a4	2.94647	0.461542	1.43307	9.20352e-21	1.75787e-17	0.178	0.019
Fuom	5.32122	1.85656	1.14592	1.07211e-20	2.04774e-17	0.327	0.126
Flywch2	3.83209	1.21237	1.12706	1.3525e-20	2.58328e-17	0.262	0.107
Snap47	16.5112	10.271	0.635656	1.44656e-20	2.76292e-17	0.688	0.377
Mgat4c	4.01761	1.74807	0.86858	2.28774e-20	4.36959e-17	0.252	0.074
C1qtnf12	2.7922	0.704552	1.15364	2.4033e-20	4.5903e-17	0.193	0.054
Hint2	5.85188	2.88563	0.81835	2.54176e-20	4.85476e-17	0.371	0.174
Sod1	11.4218	6.64314	0.700632	3.92639e-20	7.49941e-17	0.564	0.291
Bmp7	1.45519	0.198178	1.03499	7.20816e-20	1.37676e-16	0.114	0.008
Higd1a	9.99359	4.69884	0.947922	1.28974e-19	2.46341e-16	0.535	0.246
Tmem237	4.59143	2.02795	0.884874	1.58908e-19	3.03514e-16	0.302	0.147
Vstm2l	6.24038	3.40738	0.716142	1.98216e-19	3.78593e-16	0.361	0.16
Wdr6	7.04883	3.29974	0.904528	2.08261e-19	3.97778e-16	0.391	0.189
Coprs	4.94522	1.89866	1.03635	2.59105e-19	4.94891e-16	0.317	0.148
Mettl26	7.16115	2.94026	1.05048	2.65304e-19	5.06731e-16	0.416	0.202
Mrpl51	6.46071	3.87223	0.61473	2.85124e-19	5.44587e-16	0.411	0.22
Ndufaf8	5.12802	2.42926	0.837522	9.25343e-19	1.76741e-15	0.337	0.156
Chchd10	15.2665	9.36297	0.650467	6.37024e-18	1.21672e-14	0.554	0.272
Gm17018	5.57558	2.72901	0.818323	1.08178e-17	2.0662e-14	0.366	0.174
Pla2g12a	3.85847	1.97005	0.710012	1.54279e-17	2.94673e-14	0.277	0.137
Mrpl14	5.24104	2.87833	0.686352	3.89275e-17	7.43515e-14	0.337	0.186
Ift74	3.32292	1.33953	0.885787	5.27015e-17	1.0066e-13	0.252	0.111
Cntn5	5.06625	2.48075	0.801406	5.87746e-17	1.12259e-13	0.277	0.106
Klhdc8b	2.18022	1.01373	0.659258	6.08214e-17	1.16169e-13	0.183	0.064
Rida	2.43999	0.902135	0.854785	3.00744e-16	5.74421e-13	0.178	0.076
Grcc10	4.99038	2.28753	0.865646	4.45564e-16	8.51028e-13	0.332	0.168
Ggh	3.17042	1.46703	0.757417	5.45849e-16	1.04257e-12	0.213	0.092
Dync2li1	2.80776	0.872038	1.02433	7.19138e-16	1.37355e-12	0.213	0.085
Sox9	4.35544	1.08085	1.36383	1.20962e-15	2.31037e-12	0.223	0.057
Cebpa	1.83738	0.725651	0.717421	2.31541e-15	4.42244e-12	0.139	0.031
Mycbp	2.08315	0.715702	0.845608	2.63793e-15	5.03844e-12	0.168	0.064
Cox7a1	1.89049	0.43106	1.01423	3.87745e-15	7.40593e-12	0.139	0.024
Hspa1a	23.4806	4.16159	2.24575	5.0612e-15	9.6669e-12	0.307	0.124
Polr2m	9.04691	5.66483	0.592111	5.40452e-15	1.03226e-11	0.465	0.261
Ppp1r15a	3.78245	1.91788	0.712829	7.69334e-15	1.46943e-11	0.223	0.089
Hspa2	3.20569	0.983949	1.08397	8.048e-15	1.53717e-11	0.213	0.072
Sdhaf4	5.68798	2.43646	0.960646	1.17248e-14	2.23943e-11	0.371	0.179
2021-03-02	4.35155	1.82964	0.919338	1.44823e-14	2.76613e-11	0.257	0.134
Cebpzos	4.79926	2.36901	0.783542	2.49648e-14	4.76828e-11	0.297	0.163
Bola3	3.86557	1.69501	0.85232	2.56242e-14	4.89421e-11	0.262	0.128
Gm10827	2.50982	0.496625	1.22968	5.25685e-14	1.00406e-10	0.149	0.031
Bola1	3.43547	1.7977	0.664843	6.00264e-14	1.1465e-10	0.248	0.148
Tnfaip8	1.8952	0.324607	1.1281	6.65827e-14	1.27173e-10	0.114	0.016
Slc25a39	3.15901	1.75158	0.595984	7.90261e-14	1.5094e-10	0.238	0.142
Arhgdig	6.03327	3.68209	0.587043	8.27922e-14	1.58133e-10	0.351	0.177
Rnd2	6.33339	3.50306	0.703573	8.55307e-14	1.63364e-10	0.351	0.151
Fam216a	4.71972	2.31486	0.786997	1.05365e-13	2.01248e-10	0.307	0.171
Ust	3.39855	1.75684	0.674014	2.06263e-13	3.93963e-10	0.213	0.087
Lrrc42	3.08859	1.33061	0.810894	1.1469e-12	2.19059e-09	0.203	0.09
Acad8	2.83674	1.08503	0.879813	1.73243e-12	3.30894e-09	0.198	0.08
Tmem107	2.33277	0.871739	0.832342	2.61971e-12	5.00364e-09	0.168	0.071
Tst	1.7673	0.794389	0.624984	7.75474e-12	1.48116e-08	0.139	0.046
B9d1	1.82894	0.582106	0.838413	1.71527e-11	3.27617e-08	0.134	0.048
Chek2	1.58215	0.218064	1.08398	2.68711e-11	5.13238e-08	0.114	0.023
Wdr34	2.34711	1.09	0.679416	5.17772e-11	9.88945e-08	0.183	0.095
Sowahc	1.97149	0.638808	0.858539	5.18567e-11	9.90463e-08	0.144	0.046
Bphl	2.89588	1.31347	0.751889	7.85165e-11	1.49967e-07	0.208	0.104
Gm5617	1.83799	0.56304	0.860514	1.95348e-10	3.73115e-07	0.114	0.044
Tppp3	1.91025	0.585869	0.875871	2.38417e-10	4.55377e-07	0.124	0.04
Ninj1	2.62544	1.14066	0.760104	3.54996e-10	6.78042e-07	0.168	0.079
Atf5	2.86559	1.21067	0.806204	7.96464e-10	1.52125e-06	0.163	0.068
Nudt14	1.52137	0.448582	0.799566	1.16268e-09	2.22073e-06	0.104	0.042
Penk	6.57374	2.02664	1.32329	1.22838e-09	2.34621e-06	0.168	0.057
Tomm6	2.69532	1.0466	0.852471	1.44026e-08	2.75091e-05	0.178	0.094
Junb	10.4972	6.39955	0.635769	6.72804e-08	0.000128506	0.332	0.217
A330069E16Rik	4.43715	0.73653	1.64664	8.71042e-08	0.000166369	0.134	0.043
Fxyd7	7.6344	3.8026	0.846279	4.74106e-07	0.000905542	0.272	0.148
Hspa1b	10.7347	3.66478	1.3309	1.7819e-06	0.00340343	0.183	0.098
Cdkn1a	2.8479	0.751451	1.13552	4.43483e-06	0.00847052	0.129	0.049
Ier2	9.7312	5.95696	0.625282	4.82837e-06	0.00922218	0.302	0.175

## Sheet: subcluster 4
gene	Cluster_4_mean	Cluster_other_mean	log2FC	p_val	p_val_adj	pct.1	pct.2
Rasgrp1	17.1717	7.8413	1.03936	3.64254e-74	6.95725e-71	0.708	0.148
Slc17a7	66.5238	28.9753	1.17162	7.35418e-72	1.40465e-68	0.906	0.289
Sv2b	18.2844	7.77327	1.13625	3.26883e-70	6.24347e-67	0.693	0.147
Arpp21	32.5104	8.29943	1.84939	3.1328e-67	5.98365e-64	0.792	0.183
Gria3	23.5937	9.35672	1.24772	1.44441e-64	2.75882e-61	0.787	0.199
Ryr2	18.8669	12.0983	0.600988	1.05274e-63	2.01073e-60	0.752	0.206
Slc12a5	18.4143	8.85532	0.978148	2.28126e-61	4.35721e-58	0.802	0.238
Nov	10.1521	1.95532	1.91593	8.10131e-59	1.54735e-55	0.475	0.045
Camkv	16.3268	8.61478	0.849676	2.59945e-58	4.96494e-55	0.738	0.208
Cacna1e	25.8332	14.7851	0.765459	6.74895e-58	1.28905e-54	0.817	0.264
Tenm2	19.7508	10.2116	0.888177	4.68106e-57	8.94083e-54	0.787	0.235
Ptk2b	10.055	6.35386	0.588131	9.89564e-57	1.89007e-53	0.574	0.136
Cntn1	24.9908	12.7861	0.914788	1.91954e-56	3.66631e-53	0.842	0.289
Scn8a	22.0153	12.7123	0.747128	4.65006e-54	8.88161e-51	0.827	0.289
Icam5	9.5536	5.95944	0.600692	7.99766e-54	1.52755e-50	0.564	0.133
Prkcg	9.97593	4.22139	1.07184	2.9742e-53	5.68071e-50	0.559	0.107
Ryr3	10.92	3.48542	1.41007	3.71565e-53	7.0969e-50	0.51	0.073
Gda	11.0924	4.04608	1.26087	4.75708e-53	9.08603e-50	0.569	0.106
Grm5	30.4172	18.4011	0.695412	5.06056e-53	9.66567e-50	0.866	0.336
Caln1	12.2943	5.35726	1.06434	6.87973e-53	1.31403e-49	0.653	0.157
Pcsk2	26.4147	11.4934	1.13379	1.242e-52	2.37223e-49	0.802	0.266
Nrcam	27.045	14.885	0.820079	6.65017e-52	1.27018e-48	0.837	0.304
Camk2a	37.9728	23.968	0.642385	1.68057e-51	3.20989e-48	0.851	0.329
Hs6st2	5.20788	2.71794	0.739598	2.21235e-51	4.2256e-48	0.441	0.064
Pde1a	11.7551	4.81505	1.13321	2.45932e-50	4.69729e-47	0.589	0.13
Ano3	7.04417	3.4641	0.849576	3.5857e-50	6.8487e-47	0.48	0.091
Kalrn	28.6142	13.0665	1.07402	2.8223e-48	5.3906e-45	0.797	0.273
Epha5	35.3143	22.3349	0.638045	4.06006e-48	7.75471e-45	0.856	0.363
Rasgrf1	15.0796	7.44004	0.929907	4.27648e-48	8.16809e-45	0.668	0.193
Syt7	22.6234	12.1189	0.848568	5.4359e-48	1.03826e-44	0.787	0.27
Syt4	20.5612	10.3489	0.925882	1.49085e-47	2.84753e-44	0.782	0.269
Mpped1	12.6316	4.20725	1.38836	1.80755e-47	3.45241e-44	0.599	0.133
Chst1	16.7993	9.26373	0.794264	2.0764e-47	3.96592e-44	0.698	0.211
Slc4a10	10.5338	4.35144	1.10787	7.32727e-47	1.39951e-43	0.624	0.153
Kcnma1	20.1647	10.3405	0.90018	8.13445e-47	1.55368e-43	0.792	0.279
Atp1b1	107.968	69.8658	0.620738	1.49995e-46	2.8649e-43	0.975	0.576
Gabra5	7.58329	4.10295	0.7502	2.44344e-46	4.66697e-43	0.545	0.132
Thy1	25.1703	14.3038	0.774041	3.28149e-46	6.26764e-43	0.812	0.31
Eno2	16.5623	9.30101	0.769697	4.97754e-46	9.5071e-43	0.748	0.266
Opcml	31.3795	15.605	0.963468	3.6436e-45	6.95927e-42	0.856	0.361
Xylt1	5.01995	1.36039	1.35072	3.72893e-45	7.12225e-42	0.391	0.043
Ntm	31.1632	18.5718	0.716635	8.43583e-45	1.61124e-41	0.777	0.284
Camk4	10.738	5.30157	0.897402	1.72618e-44	3.297e-41	0.584	0.144
Scn2a	34.134	21.9861	0.612108	2.1871e-44	4.17736e-41	0.881	0.398
Itpr1	13.1021	8.36041	0.591266	3.90286e-44	7.45446e-41	0.629	0.191
Clstn3	19.511	12.3892	0.615326	5.18101e-44	9.89573e-41	0.748	0.279
Fam81a	9.00601	2.84942	1.37815	7.59859e-44	1.45133e-40	0.554	0.119
3110035E14Rik	6.61032	2.8285	0.991176	1.4943e-43	2.85411e-40	0.45	0.082
Unc80	16.923	8.35345	0.938243	2.87923e-43	5.49933e-40	0.728	0.24
Pgm2l1	20.4209	12.603	0.655094	5.81058e-43	1.10982e-39	0.772	0.292
Matk	18.2003	8.20224	1.06107	1.00814e-42	1.92554e-39	0.728	0.24
Camk1d	6.54986	3.81434	0.649111	1.01442e-42	1.93754e-39	0.505	0.116
Trank1	17.3808	10.161	0.719728	1.64654e-42	3.14489e-39	0.629	0.184
Nsf	26.4877	14.3433	0.841177	1.91503e-42	3.65771e-39	0.802	0.327
Atp1a3	44.0274	27.5165	0.659007	3.32193e-42	6.34489e-39	0.936	0.472
Dlgap1	31.8158	20.1542	0.633446	8.45016e-42	1.61398e-38	0.866	0.405
Rprml	9.94584	4.12379	1.0951	1.22931e-41	2.34798e-38	0.47	0.094
B230334C09Rik	11.2674	5.42729	0.932544	1.4052e-41	2.68393e-38	0.619	0.17
Cnksr2	16.2096	8.92686	0.793808	2.09916e-41	4.0094e-38	0.678	0.23
Cds1	6.29461	2.96302	0.88023	9.01268e-41	1.72142e-37	0.441	0.081
Fam135b	5.90048	2.96144	0.800672	1.24688e-40	2.38154e-37	0.455	0.089
Dclk1	25.3107	12.6681	0.944842	2.21112e-40	4.22324e-37	0.822	0.347
Atp2b4	19.5324	4.98931	1.77744	2.32821e-40	4.44688e-37	0.535	0.114
Prkcb	20.5013	11.6546	0.764766	9.52708e-40	1.81967e-36	0.728	0.274
Phyhip	7.06917	4.12723	0.654241	2.92924e-39	5.59486e-36	0.515	0.135
Hpcal4	12.5382	6.36807	0.877683	2.94517e-39	5.62527e-36	0.599	0.17
Crym	8.91631	2.36051	1.56112	3.1241e-39	5.96703e-36	0.441	0.077
Igsf9b	7.83806	2.0161	1.55105	6.26224e-39	1.19609e-35	0.45	0.075
Satb2	2.09516	0.484613	1.05993	1.15426e-38	2.20464e-35	0.238	0.013
Lynx1	7.45467	4.12693	0.721653	1.16757e-38	2.23006e-35	0.51	0.126
Snhg11	263.21	152.973	0.779007	1.45862e-38	2.78595e-35	0.906	0.449
Rspo2	3.62161	0.697612	1.44489	1.52778e-38	2.91806e-35	0.282	0.019
Ttyh1	7.15554	3.72971	0.786027	4.27231e-38	8.16011e-35	0.54	0.141
Snap25	55.4827	26.1063	1.05918	5.81173e-38	1.11004e-34	0.886	0.491
Trim9	10.0331	4.72873	0.945546	1.06033e-37	2.02523e-34	0.599	0.172
Brinp1	12.6488	6.99062	0.772398	1.35604e-37	2.59003e-34	0.619	0.195
Lingo1	16.9277	9.39468	0.786342	1.38957e-37	2.65407e-34	0.673	0.233
Nefl	10.0076	6.14048	0.624409	3.81421e-37	7.28514e-34	0.5	0.141
Mal2	9.46402	5.52766	0.6808	4.30709e-37	8.22655e-34	0.54	0.159
Celf5	18.0186	10.8202	0.686152	5.7183e-37	1.0922e-33	0.777	0.32
Gng13	5.02685	2.07801	0.969405	8.24853e-37	1.57547e-33	0.416	0.081
Tuba4a	8.79013	5.35959	0.622394	1.19458e-36	2.28166e-33	0.564	0.185
Susd4	6.51506	3.29941	0.805647	1.25367e-36	2.39451e-33	0.525	0.136
Chn1	31.5231	18.0261	0.773484	4.85123e-36	9.26585e-33	0.787	0.376
Cdk14	13.3211	6.94725	0.849618	7.76908e-36	1.48389e-32	0.673	0.236
Neurod6	11.7869	5.7276	0.9265	1.0881e-35	2.07827e-32	0.5	0.132
Rasgef1a	11.3822	6.4928	0.72469	1.10345e-35	2.10759e-32	0.589	0.187
Pacsin1	12.9234	7.9447	0.638412	1.46845e-35	2.80474e-32	0.703	0.279
Ppp3r1	31.5735	17.8604	0.788336	2.78282e-35	5.31519e-32	0.827	0.423
Sez6	13.3571	7.37354	0.777852	3.90144e-35	7.45176e-32	0.634	0.215
Tmem191c	9.52362	4.6113	0.907225	6.49095e-35	1.23977e-31	0.594	0.186
Grin2b	84.1887	54.4382	0.619782	9.42146e-35	1.7995e-31	0.965	0.564
Cpne6	9.1873	4.65695	0.848676	1.04376e-34	1.99359e-31	0.515	0.136
Pfkp	11.2802	5.7925	0.85432	1.65488e-34	3.16083e-31	0.604	0.195
Meg3	580.401	225.22	1.36181	3.00602e-34	5.7415e-31	0.946	0.582
Serpini1	14.2477	8.08084	0.747693	3.2102e-34	6.13147e-31	0.559	0.171
Syt5	7.2675	3.83142	0.775004	3.57965e-34	6.83714e-31	0.525	0.157
Cadps2	3.93136	1.99939	0.717318	4.00339e-34	7.64648e-31	0.347	0.063
Nrsn2	3.58142	1.75187	0.735384	5.87607e-34	1.12233e-30	0.371	0.071
Syn1	12.1405	7.35911	0.652598	1.41163e-33	2.69621e-30	0.649	0.238
Arf3	18.8739	11.2265	0.700858	2.46896e-33	4.7157e-30	0.738	0.31
Vsnl1	20.148	7.12361	1.38033	3.19024e-33	6.09335e-30	0.619	0.194
Mir124a-1hg	14.0255	7.31148	0.854239	6.94523e-33	1.32654e-29	0.619	0.209
Napb	22.1431	12.6926	0.757181	1.79371e-32	3.42599e-29	0.738	0.311
Itpka	9.93189	4.3068	1.04263	3.45024e-32	6.58996e-29	0.436	0.106
Ablim2	3.66919	1.5594	0.867369	6.3088e-32	1.20498e-28	0.366	0.066
Khdrbs3	19.8955	11.6016	0.729577	6.59903e-32	1.26041e-28	0.708	0.32
Mapk10	9.33258	5.74348	0.615635	1.66235e-31	3.17509e-28	0.604	0.223
Dgkg	11.521	4.75206	1.1222	1.78198e-31	3.40358e-28	0.53	0.148
Dnm1	31.9444	20.3237	0.627575	2.53468e-31	4.84124e-28	0.802	0.401
Scn1b	24.4717	15.5152	0.625096	3.1076e-31	5.93553e-28	0.743	0.339
Man1a	6.28942	2.79459	0.941859	3.34492e-31	6.3888e-28	0.337	0.059
Kcnk9	5.8211	1.8627	1.25263	3.85792e-31	7.36863e-28	0.391	0.074
Cpne7	19.3307	6.57783	1.4238	4.98367e-31	9.51881e-28	0.49	0.12
Cyfip2	22.2472	13.8711	0.644548	1.30411e-30	2.49085e-27	0.777	0.361
Nap1l5	24.0611	12.7162	0.869571	2.63044e-30	5.02414e-27	0.668	0.257
9530059O14Rik	6.16715	1.76238	1.37549	3.45887e-30	6.60645e-27	0.391	0.073
Nrgn	93.327	48.2358	0.937965	4.41897e-30	8.44023e-27	0.812	0.39
Miat	26.2589	12.4918	1.01464	1.49774e-29	2.86069e-26	0.683	0.264
Npr3	2.15852	0.480675	1.093	2.51626e-29	4.80606e-26	0.213	0.014
Prkar1b	12.0242	6.69866	0.758516	4.81261e-29	9.19208e-26	0.653	0.261
Fxyd7	9.90104	3.53825	1.26426	1.00176e-28	1.91336e-25	0.475	0.125
Zmat4	4.82348	2.76338	0.629852	4.90749e-28	9.3733e-25	0.371	0.087
Cyb561	4.40337	2.0394	0.830075	5.50183e-28	1.05085e-24	0.356	0.075
Tenm4	14.0121	8.93773	0.595138	6.08573e-28	1.16237e-24	0.624	0.252
Sh3gl2	9.02119	4.9595	0.749791	1.64899e-27	3.14957e-24	0.574	0.217
Ube2ql1	3.46982	1.80049	0.674537	2.2243e-27	4.24841e-24	0.376	0.096
Rimbp2	5.49832	2.55665	0.869545	3.86864e-27	7.3891e-24	0.396	0.095
Syp	58.9953	36.2386	0.688051	5.83582e-27	1.11464e-23	0.896	0.518
Chrm3	4.08338	1.85441	0.832596	8.00737e-27	1.52941e-23	0.332	0.067
Chga	10.2293	4.80254	0.952515	9.03586e-27	1.72585e-23	0.54	0.181
Atp6v1g2	13.933	7.68674	0.781619	1.08837e-26	2.07879e-23	0.614	0.25
Tmem132a	15.0578	9.57727	0.602308	1.23203e-26	2.35318e-23	0.614	0.248
Gpr158	5.58537	3.31349	0.61041	1.67788e-26	3.20474e-23	0.446	0.139
Kcnip3	3.40462	1.37591	0.890537	2.57918e-26	4.92623e-23	0.312	0.057
A830018L16Rik	4.93984	2.84701	0.626689	2.6586e-26	5.07793e-23	0.401	0.113
Fut9	22.401	10.2803	1.05277	3.77478e-26	7.20983e-23	0.683	0.285
1700001L19Rik	0.972073	0.113885	0.824113	9.58734e-26	1.83118e-22	0.203	0.015
Celf2	51.6014	29.6382	0.779772	2.54191e-25	4.85504e-22	0.901	0.535
Ngef	2.99402	1.38165	0.745883	1.12368e-24	2.14623e-21	0.322	0.067
Ralyl	5.0941	2.94329	0.628014	2.6658e-24	5.09169e-21	0.46	0.155
Pcdh17	11.1211	5.88221	0.816579	2.91506e-24	5.56776e-21	0.52	0.184
Pou3f1	8.13426	4.72901	0.673003	3.81391e-24	7.28458e-21	0.332	0.092
Hook1	8.32525	3.45038	1.06721	3.91838e-24	7.4841e-21	0.475	0.143
Coro1a	4.66837	2.35715	0.755696	6.88511e-24	1.31506e-20	0.421	0.124
Rmst	5.23028	0.563397	1.99461	1.47458e-23	2.81644e-20	0.248	0.028
Ckmt1	5.23231	2.48918	0.836879	1.88785e-23	3.60579e-20	0.431	0.131
2900055J20Rik	6.04288	2.57745	0.977234	2.60569e-23	4.97687e-20	0.416	0.117
Nhsl2	4.11902	1.56542	0.99667	2.81202e-23	5.37095e-20	0.342	0.074
Crtac1	5.34479	2.98838	0.669768	4.4684e-23	8.53465e-20	0.376	0.105
Cck	31.3102	16.9023	0.851846	5.50424e-23	1.05131e-19	0.594	0.242
Grp	3.28051	0.320994	1.69616	5.76181e-23	1.1005e-19	0.198	0.014
Lin7b	4.34603	2.21514	0.733587	6.04107e-23	1.15384e-19	0.396	0.125
Got1	8.1509	5.01506	0.605334	9.81825e-23	1.87529e-19	0.515	0.214
Nptxr	23.9364	14.7459	0.663283	1.47784e-22	2.82267e-19	0.629	0.288
Emb	2.38482	1.1809	0.63416	1.76983e-22	3.38037e-19	0.252	0.046
Tenm3	11.3546	6.73444	0.675684	2.26019e-22	4.31696e-19	0.421	0.137
1110008P14Rik	10.3412	4.15379	1.13787	2.30136e-22	4.39559e-19	0.525	0.186
Gm45159	6.01227	1.67228	1.39181	2.67225e-22	5.10401e-19	0.342	0.073
Pak1	11.326	6.2328	0.769084	1.06081e-21	2.02615e-18	0.584	0.247
Stxbp1	21.3303	10.7811	0.922534	1.17436e-21	2.24302e-18	0.733	0.366
Syn2	22.6824	13.2699	0.730842	1.21616e-21	2.32287e-18	0.713	0.38
Sncb	29.1259	12.4559	1.16276	1.30404e-21	2.49072e-18	0.703	0.348
Aifm3	3.15416	1.05797	1.01334	1.88206e-21	3.59474e-18	0.252	0.043
D430041D05Rik	11.4412	7.1209	0.61542	8.11544e-21	1.55005e-17	0.495	0.2
Rxfp1	3.93426	0.603798	1.62134	1.24006e-20	2.36851e-17	0.178	0.015
Slc30a3	3.95901	1.59233	0.935803	1.87534e-20	3.5819e-17	0.282	0.059
Cdkl4	0.75703	0.146972	0.615308	2.9836e-20	5.69867e-17	0.144	0.009
Lmo3	6.56256	3.47443	0.757172	6.73288e-20	1.28598e-16	0.381	0.121
Chgb	40.1738	25.5716	0.631841	1.28567e-19	2.45562e-16	0.807	0.465
Ddit4l	1.24513	0.449582	0.631164	1.74357e-19	3.33022e-16	0.163	0.017
Rgs17	5.63413	3.17319	0.668757	2.09229e-19	3.99627e-16	0.416	0.142
Resp18	7.29171	4.43624	0.609061	7.82725e-19	1.49501e-15	0.381	0.131
Necab1	5.42131	1.56379	1.32459	9.62248e-19	1.83789e-15	0.262	0.053
Gm27032	1.79768	0.83155	0.611165	1.2875e-18	2.45912e-15	0.262	0.061
Ptprt	6.01587	2.69152	0.926406	3.38596e-18	6.46717e-15	0.277	0.066
Snca	15.8815	8.21758	0.87298	4.20011e-18	8.0222e-15	0.54	0.227
Ntng1	10.2766	3.33731	1.37847	1.52413e-17	2.91109e-14	0.297	0.071
St3gal5	9.81108	6.18061	0.590333	2.48722e-17	4.75059e-14	0.515	0.225
Dcn	8.64139	0.624811	2.56897	6.79696e-17	1.29822e-13	0.153	0.012
Mgat4c	3.29554	1.83228	0.600872	9.82213e-17	1.87603e-13	0.267	0.072
Lmo4	15.99	10.2217	0.598393	9.8654e-17	1.88429e-13	0.619	0.311
Nxph3	6.204	0.685408	2.0957	1.99713e-16	3.81451e-13	0.208	0.032
Ulk4	1.39731	0.548933	0.63014	3.27113e-16	6.24786e-13	0.163	0.023
Nts	2.59873	0.281006	1.49021	1.18333e-15	2.26017e-12	0.104	0.004
Crocc	3.01242	1.59104	0.630941	1.30194e-15	2.48671e-12	0.257	0.064
Cpne5	2.69155	0.825361	1.01604	2.6494e-15	5.06035e-12	0.238	0.05
Fezf2	2.37639	1.04977	0.720021	5.79908e-15	1.10762e-11	0.223	0.054
Ncald	19.2972	8.81324	1.04848	6.84303e-15	1.30702e-11	0.495	0.212
Tmtc1	2.89477	1.45974	0.663029	1.50836e-14	2.88097e-11	0.218	0.05
Kndc1	3.14664	1.74337	0.595994	6.84114e-14	1.30666e-10	0.262	0.076
Hap1	5.59851	3.06618	0.698465	9.38718e-14	1.79295e-10	0.347	0.126
Cfap100	0.950878	0.223649	0.672933	2.09955e-13	4.01015e-10	0.104	0.008
4921539H07Rik	3.61189	0.682808	1.45449	9.43802e-13	1.80266e-09	0.139	0.017
Fras1	1.83444	0.472722	0.944576	2.63788e-12	5.03835e-09	0.134	0.017
Htr2c	4.30253	1.8755	0.882871	2.38544e-11	4.55619e-08	0.208	0.055
Ywhah	35.1774	23.07	0.587852	3.93566e-11	7.51712e-08	0.748	0.502
Brinp3	4.53398	1.2863	1.2753	8.86633e-11	1.69347e-07	0.213	0.055
Pcdh15	3.20035	1.69111	0.642308	1.0065e-10	1.92242e-07	0.203	0.059
Cemip	1.6326	0.460197	0.850326	5.4178e-08	0.00010348	0.134	0.029
Zwint	21.4747	13.7418	0.608385	1.11851e-07	0.000213635	0.619	0.402
Acvr1c	1.67207	0.770675	0.593661	0.00063421	1	0.104	0.035

## Sheet: subcluster 5
gene	Cluster_5_mean	Cluster_other_mean	log2FC	p_val	p_val_adj	pct.1	pct.2
Trank1	73.5713	6.47435	3.3186	7.26242e-57	1.38712e-53	0.586	0.205
Meg3	1015.73	208.919	2.27604	4.56157e-53	8.71261e-50	0.945	0.597
C230004F18Rik	119.433	19.1464	2.57963	6.76406e-50	1.29194e-46	0.688	0.401
Ryr2	75.4909	8.36244	3.03033	7.18726e-44	1.37277e-40	0.492	0.246
Pclo	83.3423	14.7408	2.42175	2.95666e-41	5.64722e-38	0.492	0.401
Tnik	43.3064	9.26118	2.11032	4.38624e-39	8.37771e-36	0.398	0.353
Erc2	52.877	7.72597	2.62628	1.91639e-36	3.6603e-33	0.383	0.275
Ahi1	89.9003	30.3323	1.53664	2.82441e-36	5.39462e-33	0.602	0.573
Chd3	47.2929	17.8289	1.35886	2.87387e-32	5.48909e-29	0.406	0.524
Ttr	343.28	165.774	1.04569	1.10066e-31	2.10226e-28	0.961	0.965
Camk2b	72.4949	19.4474	1.84572	2.11452e-30	4.03873e-27	0.484	0.462
Ppfia2	34.8645	6.0759	2.34157	4.51341e-30	8.62061e-27	0.312	0.254
mt-Nd1	330.473	159.66	1.04488	1.39707e-29	2.66839e-26	0.828	0.935
Unc80	32.4302	7.60551	1.95782	5.02797e-29	9.60342e-26	0.312	0.289
Kalrn	54.5816	11.8631	2.11137	8.80928e-29	1.68257e-25	0.477	0.317
mt-Nd5	125.838	56.9676	1.12967	1.47935e-28	2.82556e-25	0.664	0.748
Cplx2	97.4509	29.3014	1.70002	3.71035e-28	7.08676e-25	0.484	0.571
Cacna1e	53.8759	13.2503	1.94518	4.28292e-28	8.18038e-25	0.438	0.313
Ryr3	30.0205	2.4363	3.17429	2.36185e-27	4.51114e-24	0.289	0.106
Matk	31.441	7.67347	1.90314	1.70535e-26	3.25721e-23	0.32	0.289
Chd5	41.6321	10.3577	1.90827	2.84268e-26	5.42951e-23	0.391	0.341
Miat	43.0747	11.8641	1.7766	3.04204e-24	5.8103e-21	0.406	0.301
Celf5	31.631	10.1504	1.54915	9.24405e-24	1.76561e-20	0.367	0.368
Epha5	73.8509	20.1355	1.82435	1.06968e-23	2.04309e-20	0.484	0.41
Ank3	51.9753	28.4028	0.849367	2.90722e-23	5.55278e-20	0.445	0.583
Rbfox3	35.9741	10.8304	1.64401	3.01654e-22	5.76159e-19	0.32	0.357
Celf2	62.8362	29.7418	1.05417	3.03462e-22	5.79612e-19	0.461	0.581
Nin	30.2211	4.11649	2.60929	4.73648e-22	9.04669e-19	0.258	0.159
Cpne6	23.343	3.83929	2.33064	1.34789e-21	2.57447e-18	0.25	0.171
Syt7	42.7954	11.1196	1.85343	4.01478e-21	7.66824e-18	0.344	0.323
Map1b	89.0218	50.5296	0.804875	4.88187e-21	9.32437e-18	0.578	0.729
Camk2a	60.9011	22.9168	1.37194	1.90339e-20	3.63547e-17	0.461	0.378
Dnm1	37.8089	20.3842	0.859845	5.28368e-20	1.00918e-16	0.328	0.451
Peg3	35.4117	15.5115	1.14093	5.31761e-20	1.01566e-16	0.344	0.433
9530059O14Rik	11.5727	1.55974	2.29623	6.71892e-20	1.28331e-16	0.172	0.102
Cadps	21.4845	9.96207	1.03641	8.52613e-20	1.62849e-16	0.203	0.357
Khdrbs3	21.8092	11.8058	0.832817	1.26155e-19	2.40956e-16	0.219	0.371
Tro	14.9915	8.01944	0.826198	4.56868e-19	8.72619e-16	0.18	0.357
Atp2b1	132.751	70.5138	0.903261	5.89595e-19	1.12613e-15	0.688	0.702
Gria1	84.0834	40.6963	1.02896	8.15117e-19	1.55687e-15	0.555	0.53
Zfp106	12.0876	7.42128	0.636086	1.04557e-18	1.99705e-15	0.148	0.34
Gm26870	172.562	12.4658	3.68808	1.23378e-18	2.35652e-15	0.344	0.131
Dclk1	21.3666	13.4656	0.62872	1.63219e-18	3.11749e-15	0.258	0.406
Dlgap1	39.6245	20.0786	0.946571	2.29979e-18	4.39259e-15	0.375	0.458
Gabra2	25.8326	13.0767	0.93068	8.02214e-18	1.53223e-14	0.234	0.343
Cpne7	42.2566	5.4755	2.73986	1.70994e-17	3.26599e-14	0.242	0.153
Bsn	17.0828	6.76095	1.22031	1.6957e-16	3.23879e-13	0.188	0.274
Tmem191c	10.4532	4.74669	0.994953	2.01507e-16	3.84879e-13	0.133	0.235
Prkce	24.2716	14.3629	0.718064	2.46828e-16	4.71441e-13	0.289	0.375
Ahcyl2	12.4749	3.34786	1.6319	4.9549e-16	9.46387e-13	0.148	0.178
Syn1	12.4639	7.5321	0.658126	6.75421e-16	1.29005e-12	0.148	0.29
Arpp21	30.6518	9.42319	1.60249	1.05213e-15	2.00956e-12	0.352	0.239
Cnksr2	17.2597	9.15084	0.847066	3.46319e-15	6.6147e-12	0.172	0.284
Kcnq2	24.5731	10.8569	1.1089	4.63725e-15	8.85715e-12	0.297	0.323
Trim9	12.7803	4.75137	1.26063	5.62117e-15	1.07364e-11	0.18	0.219
Rasgrf1	19.9666	7.40669	1.31848	6.87872e-15	1.31383e-11	0.242	0.243
Mapk10	10.5732	5.80262	0.766626	7.80089e-15	1.48997e-11	0.156	0.27
Trhde	17.6205	1.79964	2.73358	1.88686e-14	3.60391e-11	0.148	0.076
Rims2	11.5789	7.17064	0.622488	4.2161e-14	8.05274e-11	0.156	0.285
Camkv	21.7018	8.54982	1.24926	9.39905e-14	1.79522e-10	0.258	0.264
Pfkp	12.1845	5.95326	0.923084	1.19025e-13	2.27338e-10	0.156	0.243
Rnf112	16.3105	4.3112	1.70454	1.23451e-13	2.35792e-10	0.188	0.179
Cacna1b	11.5664	4.55011	1.17898	1.93962e-13	3.70467e-10	0.156	0.21
Iqgap2	10.3635	2.17259	1.84067	7.99335e-13	1.52673e-09	0.109	0.096
Lgi1	13.0324	7.86669	0.662295	9.61577e-13	1.83661e-09	0.141	0.27
Fndc5	7.34806	3.64953	0.844355	2.5748e-12	4.91787e-09	0.047	0.167
Srek1ip1	5.94747	2.51379	0.98346	3.84331e-12	7.34072e-09	0.062	0.162
Rimbp2	9.12975	2.41981	1.56661	5.59455e-12	1.06856e-08	0.109	0.128
Slc4a10	10.7263	4.59111	1.06854	6.28114e-12	1.1997e-08	0.148	0.206
Clu	11.9544	6.73995	0.743042	7.14466e-12	1.36463e-08	0.102	0.231
Cep290	8.49259	2.64913	1.37925	1.05672e-11	2.01833e-08	0.102	0.154
Grin2a	42.0293	26.1682	0.663399	1.07e-11	2.04371e-08	0.414	0.38
Mir124a-1hg	15.6689	7.47012	0.976702	1.50443e-11	2.87347e-08	0.227	0.254
Kcnj6	8.48989	2.39389	1.48345	1.81361e-11	3.464e-08	0.117	0.126
Scn1a	18.3368	7.19542	1.23846	2.00305e-11	3.82582e-08	0.203	0.216
Col11a1	16.3262	2.65705	2.2442	2.48364e-11	4.74375e-08	0.109	0.09
Epha7	12.5782	5.91459	0.973581	2.50114e-11	4.77718e-08	0.133	0.198
Nrxn3	38.6311	20.2838	0.896878	2.80803e-11	5.36333e-08	0.328	0.331
Epha6	11.617	2.61365	1.80384	3.14793e-11	6.01254e-08	0.133	0.107
Chst1	15.1806	9.68722	0.598377	3.97136e-11	7.5853e-08	0.18	0.267
Ak5	12.2491	3.27009	1.63356	6.05972e-11	1.15741e-07	0.125	0.138
Hook1	8.7501	3.62001	1.07752	7.25992e-11	1.38664e-07	0.125	0.182
Frmd4a	9.75183	5.1318	0.8102	8.05746e-11	1.53897e-07	0.133	0.219
Enpp2	18.2322	11.229	0.653223	1.05069e-10	2.00683e-07	0.172	0.283
Bcr	7.21812	3.93117	0.736877	2.23728e-10	4.27321e-07	0.07	0.178
Dgkg	12.5618	4.95565	1.18722	2.24469e-10	4.28736e-07	0.172	0.189
Ablim2	7.11694	1.40149	1.75701	2.2676e-10	4.33112e-07	0.102	0.097
2010300C02Rik	11.9503	5.62387	0.967244	3.81678e-10	7.29005e-07	0.164	0.174
Neurod2	11.0277	6.77017	0.630347	5.29371e-10	1.0111e-06	0.125	0.23
Camk1d	8.12268	3.81495	0.921935	1.54483e-09	2.95063e-06	0.109	0.16
Nefm	9.79818	2.30951	1.7061	2.23779e-09	4.27417e-06	0.109	0.106
Acsl6	5.65448	3.0564	0.714129	2.49112e-09	4.75803e-06	0.062	0.166
Wipf3	10.4479	6.16479	0.676084	4.4908e-09	8.57743e-06	0.125	0.171
Grm1	10.144	3.4236	1.33298	4.82281e-09	9.21157e-06	0.125	0.123
2900055J20Rik	6.50708	2.68654	1.02598	9.73246e-09	1.8589e-05	0.102	0.152
Atp1a2	31.406	10.2212	1.53003	1.23231e-08	2.35372e-05	0.188	0.201
Zmat4	6.69227	2.71534	1.04992	3.56306e-08	6.80544e-05	0.062	0.12
Mag	7.56251	3.81874	0.829377	3.84694e-08	7.34766e-05	0.102	0.092
Neto1	6.5889	2.46013	1.13306	7.06639e-08	0.000134968	0.062	0.115
Gpr22	7.07648	4.2057	0.633635	7.34661e-08	0.00014032	0.086	0.166
Grb14	5.85324	2.97551	0.785648	1.10685e-07	0.000211407	0.07	0.143
Slc4a4	6.85451	2.13318	1.32589	1.98046e-07	0.000378268	0.102	0.095
Wdr35	3.29054	1.55836	0.745943	2.22584e-07	0.000425136	0.055	0.116
Neurod6	10.4584	6.07003	0.696619	3.58898e-07	0.000685495	0.109	0.175
Hap1	5.86253	3.15123	0.725201	3.83583e-07	0.000732643	0.094	0.153
Snhg11	269.989	157.009	0.778225	1.27886e-06	0.00244263	0.633	0.487
Fam135b	6.53163	3.03714	0.899631	1.41864e-06	0.00270961	0.07	0.131
Kcnk9	4.19161	2.14039	0.72524	2.31136e-06	0.0044147	0.086	0.109
Ptk2b	10.8213	6.45121	0.66584	6.81658e-06	0.0130197	0.125	0.185
Mobp	9.83529	5.88336	0.654553	1.01527e-05	0.0193916	0.086	0.117
Ntng1	11.5309	3.53275	1.46703	2.03005e-05	0.0387739	0.125	0.092
Gm45159	3.61913	2.01973	0.613202	2.75357e-05	0.0525933	0.078	0.102
Ltbp4	5.14438	2.74488	0.714347	5.60814e-05	0.107115	0.055	0.113
Dlx6os1	11.4859	5.3657	0.971912	0.000216313	0.413158	0.062	0.111

## Sheet: subcluster 6
gene	Cluster_6_mean	Cluster_other_mean	log2FC	p_val	p_val_adj	pct.1	pct.2
Atp2b1	244.426	63.6001	1.92568	2.87173e-48	5.48501e-45	0.941	0.685
Fibcd1	60.3527	4.08977	3.59145	1.81367e-45	3.46412e-42	0.5	0.089
Cpe	117.441	37.5162	1.62063	4.4565e-42	8.51192e-39	0.881	0.651
Grin2b	163.684	50.6489	1.67289	1.82636e-41	3.48835e-38	0.924	0.585
Slc17a7	107.441	28.0534	1.90013	1.91038e-41	3.64882e-38	0.831	0.323
Nell2	90.9031	19.0003	2.20009	1.80514e-40	3.44782e-37	0.737	0.341
Plppr4	70.9403	15.6395	2.11219	1.9573e-40	3.73845e-37	0.746	0.354
Atp1b1	197.419	65.8159	1.57029	6.70916e-40	1.28145e-36	0.949	0.596
Syp	104.314	34.3465	1.57506	1.05901e-39	2.02272e-36	0.856	0.538
Gria1	141.269	37.2194	1.89624	5.51894e-39	1.05412e-35	0.839	0.512
Grin1	65.4402	18.3164	1.78223	8.95022e-39	1.70949e-35	0.754	0.404
Sv2b	37.7081	6.99735	2.27504	7.20603e-38	1.37635e-34	0.593	0.179
Grin2a	93.0379	22.9411	1.97375	1.57427e-37	3.00686e-34	0.763	0.357
Tenm2	44.3556	9.05408	2.1735	9.86894e-34	1.88497e-30	0.593	0.273
Gabrb1	47.3802	10.7178	2.04572	4.42495e-33	8.45165e-30	0.585	0.286
Scn2a	63.158	20.6621	1.56646	1.13439e-32	2.16669e-29	0.737	0.43
Frrs1l	52.6808	15.1568	1.73227	4.40532e-31	8.41415e-28	0.636	0.398
Dkk3	48.1367	10.1027	2.14589	3.82573e-29	7.30715e-26	0.568	0.266
Gabra1	50.5501	14.4202	1.74116	6.98421e-29	1.33398e-25	0.619	0.276
Scn8a	36.3306	12.2124	1.49846	5.62483e-28	1.07434e-24	0.585	0.33
Gria2	160.797	77.7969	1.03798	6.48326e-28	1.2383e-24	0.966	0.775
Grm5	54.1041	17.4178	1.58106	2.65943e-27	5.07951e-24	0.644	0.375
St6galnac5	27.5535	5.957	2.03713	7.80273e-27	1.49032e-23	0.424	0.206
Thy1	44.8088	13.5304	1.65656	4.86637e-25	9.29476e-22	0.61	0.346
Psap	101.7	42.8507	1.22776	6.22841e-25	1.18963e-21	0.797	0.671
C1qtnf4	55.1414	20.2976	1.39837	2.17807e-24	4.1601e-21	0.686	0.46
Gaa	47.172	14.1235	1.6714	4.48271e-24	8.56198e-21	0.61	0.379
Mal2	24.0443	4.76234	2.11975	8.50971e-24	1.62536e-20	0.381	0.187
Icam5	25.8428	5.06725	2.14542	8.51845e-24	1.62702e-20	0.432	0.162
St8sia3	20.8448	5.27029	1.80069	1.33854e-22	2.55661e-19	0.373	0.215
Lingo1	26.9295	9.09323	1.4684	2.31655e-22	4.42461e-19	0.449	0.268
Cacna2d1	49.966	20.2667	1.26094	1.28277e-21	2.45008e-18	0.644	0.419
Gpm6a	88.6393	41.4971	1.07677	1.61361e-21	3.08199e-18	0.805	0.673
Chst1	31.1584	8.67927	1.73223	2.26089e-21	4.31829e-18	0.441	0.25
Ntm	51.3611	17.8418	1.47456	3.03343e-21	5.79385e-18	0.559	0.321
Syt1	138.545	75.5533	0.866192	3.18415e-21	6.08173e-18	0.907	0.703
Atp1a3	58.6552	27.3298	1.07433	4.09171e-20	7.81517e-17	0.703	0.509
Pcsk2	33.4619	11.7257	1.43726	4.44287e-20	8.48587e-17	0.525	0.309
Nsg2	43.4203	22.6081	0.91194	5.85819e-20	1.11891e-16	0.593	0.572
C1ql3	44.4841	14.1893	1.58231	8.97444e-20	1.71412e-16	0.517	0.206
Epha4	58.7283	21.7437	1.39294	1.19405e-19	2.28063e-16	0.602	0.399
Cntn1	34.2025	12.752	1.35603	1.84143e-19	3.51712e-16	0.534	0.335
Chl1	42.3115	18.2318	1.17125	2.33643e-19	4.46258e-16	0.551	0.451
Tenm3	29.6574	5.75887	2.18138	2.58259e-19	4.93274e-16	0.347	0.155
Sez6	24.494	6.92666	1.68537	3.35713e-19	6.41211e-16	0.432	0.247
Nrcam	39.2918	14.6517	1.36417	4.32209e-19	8.25519e-16	0.517	0.35
Clstn3	29.6383	12.0606	1.23012	6.62526e-19	1.26542e-15	0.483	0.318
Ptprn	37.3089	12.7224	1.48114	1.06508e-18	2.03431e-15	0.492	0.362
Vgf	26.2969	5.40388	2.09172	5.72675e-18	1.09381e-14	0.356	0.156
Slc12a5	25.5468	8.83403	1.43268	9.19497e-18	1.75624e-14	0.449	0.287
Atp2b2	48.2603	21.8572	1.10778	5.32513e-17	1.0171e-13	0.576	0.463
Itpr1	22.0458	7.9986	1.35673	5.64525e-17	1.07824e-13	0.381	0.227
Gabrb3	30.7048	12.7923	1.20084	6.40825e-17	1.22398e-13	0.466	0.389
Nrxn1	82.2082	51.6588	0.660052	8.80145e-17	1.68108e-13	0.805	0.753
Opcml	35.6601	16.0565	1.10389	9.64833e-17	1.84283e-13	0.517	0.406
Gria3	31.4163	9.50697	1.62537	1.52848e-16	2.9194e-13	0.458	0.248
Stum	13.4836	2.91529	1.88723	3.64845e-16	6.96854e-13	0.254	0.126
Olfm1	66.5613	38.8153	0.762873	3.74988e-16	7.16227e-13	0.636	0.616
Gabra2	28.7621	12.9566	1.09253	3.86305e-16	7.37843e-13	0.432	0.329
Syt4	30.627	10.1672	1.50188	4.86232e-16	9.28703e-13	0.441	0.315
Ntrk2	39.1808	19.0189	1.00515	5.14396e-16	9.82496e-13	0.559	0.441
Ppp3ca	105.92	49.459	1.08334	6.41649e-16	1.22555e-12	0.763	0.632
Scg2	22.9939	8.05428	1.406	6.47461e-16	1.23665e-12	0.356	0.23
Slc4a10	12.8797	4.48497	1.33942	6.61213e-16	1.26292e-12	0.263	0.198
Cds1	11.8595	2.75553	1.77574	8.93437e-16	1.70646e-12	0.22	0.112
Kcnh7	22.2306	8.5821	1.27761	1.51668e-15	2.89686e-12	0.339	0.284
Nptxr	34.6198	14.4768	1.20257	1.56954e-15	2.99781e-12	0.466	0.314
Pgm2l1	30.1353	12.3334	1.2235	1.62299e-15	3.09991e-12	0.424	0.336
Slitrk4	17.1426	4.35372	1.76077	1.90577e-15	3.64001e-12	0.28	0.166
Disp2	16.236	6.10474	1.27857	1.99571e-15	3.81181e-12	0.297	0.25
Slc22a17	30.7938	17.2412	0.801542	2.29075e-15	4.37534e-12	0.466	0.495
Tmem59l	21.7123	9.4224	1.12379	2.4064e-15	4.59622e-12	0.364	0.347
Pcdh19	15.2169	3.94183	1.71438	2.48852e-15	4.75307e-12	0.288	0.154
Man1a	15.1362	2.3814	2.25461	5.12564e-15	9.78998e-12	0.237	0.079
Dpp6	32.3969	13.9589	1.15872	5.15474e-15	9.84556e-12	0.475	0.366
Tmem179	16.402	5.02974	1.52908	6.26995e-15	1.19756e-11	0.28	0.22
Chgb	44.7279	25.9511	0.76273	1.49469e-14	2.85486e-11	0.568	0.497
B230334C09Rik	10.9009	5.72124	0.82427	1.79867e-14	3.43547e-11	0.203	0.218
mt-Nd5	99.805	59.0384	0.747609	1.94905e-14	3.72269e-11	0.771	0.741
Celf5	19.2105	11.0757	0.74299	2.40221e-14	4.58821e-11	0.322	0.371
Tspan7	26.5329	15.641	0.726411	2.84833e-14	5.4403e-11	0.441	0.425
Gabrg2	13.8438	6.59139	0.967427	3.01241e-14	5.75369e-11	0.28	0.271
Rasgrp1	24.8717	7.77255	1.5603	3.02217e-14	5.77234e-11	0.39	0.195
Atp2b3	10.3956	4.14736	1.14658	6.93271e-14	1.32415e-10	0.212	0.154
mt-Nd1	284.399	163.594	0.794064	1.03528e-13	1.97738e-10	0.966	0.925
Syn1	13.2113	7.5107	0.739689	1.12084e-13	2.1408e-10	0.254	0.282
Eno2	18.4271	9.51571	0.885527	1.22062e-13	2.33138e-10	0.297	0.318
Cacna1e	28.9879	15.0911	0.898114	1.25316e-13	2.39354e-10	0.441	0.314
Arl6ip1	38.0618	24.5156	0.614382	1.36015e-13	2.59788e-10	0.5	0.586
B4galt6	16.5748	6.63381	1.20304	1.54765e-13	2.95601e-10	0.322	0.257
Rgs7bp	18.9616	10.8881	0.747703	1.57046e-13	2.99957e-10	0.322	0.314
Ociad2	13.9803	4.25806	1.51046	1.95332e-13	3.73084e-10	0.263	0.173
Igsf8	25.1803	15.7659	0.642957	2.00223e-13	3.82425e-10	0.432	0.455
Tmem130	14.9458	6.73139	1.04438	2.99913e-13	5.72835e-10	0.271	0.209
Cntnap2	21.9571	9.49873	1.12872	3.26419e-13	6.23461e-10	0.373	0.305
Ctsd	23.8215	12.9643	0.82985	3.54288e-13	6.7669e-10	0.407	0.368
Matn2	7.47696	1.33032	1.86302	7.1391e-13	1.36357e-09	0.153	0.055
Hpca	26.0526	13.5936	0.890436	8.12173e-13	1.55125e-09	0.381	0.27
Syt13	10.5522	4.05811	1.1915	1.03222e-12	1.97153e-09	0.186	0.18
Gabra5	10.5907	4.06852	1.19333	1.30498e-12	2.49251e-09	0.22	0.172
Scn1b	27.7736	15.715	0.783607	1.30514e-12	2.49281e-09	0.466	0.376
Tmem132a	20.6085	9.47011	1.04532	1.36657e-12	2.61015e-09	0.322	0.284
Arf3	18.8874	11.5794	0.660794	1.45485e-12	2.77876e-09	0.347	0.355
Epha7	15.408	5.76741	1.27773	1.55547e-12	2.97095e-09	0.263	0.189
Epha5	38.7568	22.7116	0.745608	1.88262e-12	3.59581e-09	0.534	0.407
Hcn1	19.2882	7.13222	1.31892	2.50933e-12	4.79282e-09	0.339	0.211
Brinp1	16.8606	6.97867	1.16256	2.88374e-12	5.50794e-09	0.331	0.233
Wipf3	16.739	5.77958	1.38766	3.17061e-12	6.05587e-09	0.263	0.161
Lsamp	41.1352	23.2022	0.799886	4.42839e-12	8.45822e-09	0.559	0.505
Tenm4	19.3882	8.82312	1.05348	5.40179e-12	1.03174e-08	0.305	0.29
Chn1	33.9278	18.4942	0.841334	5.92388e-12	1.13146e-08	0.508	0.413
Tnr	16.9205	7.05695	1.1533	6.36467e-12	1.21565e-08	0.314	0.196
Flrt2	14.3552	3.18451	1.8756	8.0857e-12	1.54437e-08	0.246	0.136
Nfasc	15.4908	9.78819	0.612208	1.00825e-11	1.92576e-08	0.297	0.327
Lpl	9.64154	1.71221	1.97217	1.10216e-11	2.10512e-08	0.169	0.05
Ncdn	32.9514	16.9367	0.92056	1.31747e-11	2.51636e-08	0.424	0.374
Cyb561	7.33074	1.95853	1.49357	1.5258e-11	2.91429e-08	0.161	0.101
Igfbp4	10.7492	2.5639	1.72103	1.55734e-11	2.97452e-08	0.169	0.102
Atp1b2	10.0727	4.39212	1.03808	1.92642e-11	3.67946e-08	0.203	0.222
Gabbr2	20.596	11.599	0.777461	1.93054e-11	3.68733e-08	0.339	0.317
Alcam	23.615	9.72438	1.19865	2.90743e-11	5.55319e-08	0.331	0.247
Syt5	8.23046	3.92779	0.905462	3.31877e-11	6.33885e-08	0.169	0.197
Slc7a14	11.548	5.69381	0.906562	3.55045e-11	6.78135e-08	0.246	0.202
Camkv	16.7062	8.94685	0.831947	4.10524e-11	7.84101e-08	0.305	0.261
AI593442	14.0463	6.9486	0.920638	5.37229e-11	1.02611e-07	0.28	0.242
Nrxn3	35.6626	20.5777	0.764767	6.09293e-11	1.16375e-07	0.466	0.322
Bdnf	11.3338	2.57394	1.78703	7.38564e-11	1.41066e-07	0.178	0.097
Caln1	12.2086	5.68371	0.982759	7.80769e-11	1.49127e-07	0.263	0.205
Elmod1	18.749	11.78	0.627896	9.9902e-11	1.90813e-07	0.322	0.374
Adcy1	21.8166	11.7697	0.837357	1.12846e-10	2.15536e-07	0.339	0.273
Prkce	23.7031	14.4544	0.676674	1.37685e-10	2.62977e-07	0.407	0.367
Rbfox1	12.6859	7.95496	0.611929	2.44027e-10	4.66091e-07	0.212	0.256
Rasgef1a	12.5794	6.64118	0.829553	3.18091e-10	6.07553e-07	0.22	0.23
Prkcb	24.4058	11.8101	0.987875	3.3153e-10	6.33223e-07	0.373	0.318
Serpini1	14.4488	8.35302	0.723991	4.45729e-10	8.51341e-07	0.263	0.208
Sphkap	11.8693	7.13454	0.661801	5.04054e-10	9.62743e-07	0.195	0.269
Mpped1	11.3453	4.6805	1.11987	6.41118e-10	1.22454e-06	0.22	0.18
Pde1a	13.426	5.0275	1.25904	6.50764e-10	1.24296e-06	0.237	0.174
Gpr22	11.6673	3.92321	1.36344	7.17682e-10	1.37077e-06	0.237	0.155
Gpr158	5.65674	3.41394	0.59275	7.93396e-10	1.51539e-06	0.136	0.173
Tenm1	14.2694	6.86168	0.957731	1.02146e-09	1.95098e-06	0.246	0.2
Mtfp1	5.55445	2.22859	1.02157	1.18911e-09	2.2712e-06	0.11	0.147
Chga	8.61663	5.15835	0.642988	1.66174e-09	3.17392e-06	0.161	0.222
Slc23a2	5.54687	2.88515	0.752834	3.07796e-09	5.8789e-06	0.144	0.156
Lypd1	10.8666	3.2639	1.47667	3.09159e-09	5.90494e-06	0.178	0.128
Bcl11b	15.911	8.60247	0.816483	4.34973e-09	8.30799e-06	0.263	0.24
Kcnab2	8.42073	4.79261	0.701625	4.73674e-09	9.04718e-06	0.169	0.186
Chrm3	7.03831	1.76551	1.53935	5.19655e-09	9.92542e-06	0.136	0.092
Hs6st2	7.30455	2.69687	1.1676	5.54242e-09	1.0586e-05	0.153	0.1
2010300C02Rik	9.34225	5.82817	0.598979	5.85648e-09	1.11859e-05	0.212	0.171
Tmem38a	6.66505	3.27104	0.84371	6.74439e-09	1.28818e-05	0.127	0.174
Ddn	13.6853	5.23347	1.23627	1.07857e-08	2.06006e-05	0.22	0.165
Lmo3	6.87713	3.59683	0.777031	1.3664e-08	2.60982e-05	0.127	0.149
Gda	9.65041	4.46571	0.962429	1.59445e-08	3.04539e-05	0.212	0.15
Crtac1	6.96644	2.99201	0.996821	1.69404e-08	3.23562e-05	0.144	0.133
Tmem158	9.90266	5.30159	0.790893	2.80002e-08	5.34803e-05	0.178	0.232
Nrsn2	3.73677	1.8264	0.744938	4.03916e-08	7.71479e-05	0.11	0.102
Trpc5	6.82554	2.61382	1.11467	4.05342e-08	7.74203e-05	0.127	0.129
Nov	9.26312	2.39223	1.59716	5.33003e-08	0.000101804	0.169	0.085
Nptx1	16.1277	9.95523	0.644714	6.29575e-08	0.000120249	0.254	0.236
Epha6	7.49686	2.93095	1.11205	6.65755e-08	0.000127159	0.161	0.105
Hpcal4	11.0663	6.74912	0.638873	1.09037e-07	0.00020826	0.195	0.216
3110035E14Rik	8.16172	2.90263	1.23117	1.17066e-07	0.000223596	0.153	0.118
Nr4a3	6.095	1.42076	1.55134	1.22329e-07	0.000233648	0.11	0.063
Gas6	8.41148	4.8279	0.691447	1.24952e-07	0.000238659	0.153	0.203
Dgkb	7.89828	4.35826	0.731761	1.34693e-07	0.000257264	0.127	0.172
Pcdh17	11.4442	6.10355	0.808866	1.51516e-07	0.000289396	0.195	0.22
Ttyh1	6.49884	3.93085	0.604831	1.66694e-07	0.000318386	0.144	0.186
Wnt4	6.4609	1.73023	1.45033	1.71328e-07	0.000327237	0.119	0.083
Fndc5	6.58164	3.7197	0.683815	1.97083e-07	0.000376429	0.144	0.16
Prkcg	10.1627	4.47543	1.02764	2.27643e-07	0.000434797	0.195	0.152
Grm1	6.96915	3.6669	0.77196	6.14281e-07	0.00117328	0.136	0.122
Camk4	10.5651	5.56428	0.817066	9.34713e-07	0.0017853	0.186	0.19
Hcn2	4.21213	2.46929	0.587234	9.84751e-07	0.00188087	0.085	0.121
Tmeff2	4.74776	2.36283	0.773325	6.92972e-06	0.0132358	0.076	0.128
Neurod6	10.8722	6.06731	0.748353	3.77729e-05	0.0721463	0.203	0.169
Kctd12	5.38402	3.17474	0.61278	4.00244e-05	0.0764466	0.127	0.119
Pou3f1	10.5828	4.72742	1.01603	7.59485e-05	0.145062	0.195	0.112
Penk	8.22121	2.12992	1.55883	0.000110221	0.210523	0.127	0.064
Ntng1	6.82248	3.88274	0.679936	0.00454028	1	0.119	0.093

## Sheet: subcluster 7
gene	Cluster_7_mean	Cluster_other_mean	log2FC	p_val	p_val_adj	pct.1	pct.2
Cnr1	136.575	7.24399	4.06073	4.39544e-62	8.3953e-59	0.761	0.223
Npas1	13.3639	0.34198	3.42002	1.43097e-50	2.73314e-47	0.434	0.01
Nap1l5	79.9198	9.80439	2.90488	1.11777e-47	2.13494e-44	0.717	0.274
Adarb2	41.9286	2.37663	3.66828	1.19363e-44	2.27984e-41	0.575	0.063
Erbb4	24.0064	3.68261	2.41691	1.07621e-42	2.05557e-39	0.566	0.063
Gad1	38.363	7.03169	2.29307	2.20211e-42	4.20603e-39	0.673	0.114
Igf1	9.74174	0.537747	2.80434	2.50801e-42	4.79029e-39	0.46	0.023
Gad2	46.7081	7.52157	2.48504	9.11995e-41	1.74191e-37	0.673	0.103
Vip	78.9723	0.269568	5.97709	7.63438e-40	1.45817e-36	0.319	0.004
Dlx6os1	23.1043	4.69515	2.08149	6.96785e-38	1.33086e-34	0.575	0.079
Slc32a1	14.5732	2.26513	2.25385	1.08185e-37	2.06633e-34	0.549	0.064
Nrxn3	79.847	17.8773	2.09854	1.5662e-32	2.99144e-29	0.823	0.3
Dlx1	10.9782	1.89096	2.05079	1.36273e-31	2.60282e-28	0.496	0.062
Cxcl14	26.0426	0.983946	3.76879	9.1103e-30	1.74007e-26	0.363	0.03
Crh	8.96066	0.0194329	3.28847	1.01012e-27	1.92933e-24	0.195	0.001
Vstm2a	23.1511	4.74938	2.07061	1.12375e-26	2.14637e-23	0.628	0.156
Slc6a1	25.3388	9.6052	1.31242	4.02055e-26	7.67925e-23	0.673	0.189
Synpr	20.8058	3.79338	2.1856	6.81211e-24	1.30111e-20	0.566	0.136
Rgs10	12.645	1.55521	2.41685	8.15579e-22	1.55776e-18	0.416	0.069
Nrip3	8.76767	2.53257	1.4673	1.26965e-21	2.42503e-18	0.451	0.089
Maf	6.10359	1.21041	1.68423	4.54824e-21	8.68714e-18	0.354	0.047
Tmem130	18.941	6.50602	1.40962	6.14928e-21	1.17451e-17	0.619	0.188
Pcbd1	3.29784	0.300477	1.72457	9.21662e-21	1.76037e-17	0.31	0.033
Dlx6	2.82278	0.142454	1.74249	2.91859e-20	5.5745e-17	0.257	0.017
Ddah1	2.89161	0.703259	1.19207	4.67997e-20	8.93874e-17	0.319	0.041
Kcnc1	14.8274	6.26382	1.12362	1.10088e-19	2.10268e-16	0.611	0.195
Slc12a5	15.3195	9.51456	0.634204	1.316e-19	2.51357e-16	0.673	0.274
Gm13889	10.3643	2.29058	1.78809	4.452e-19	8.50333e-16	0.478	0.108
Fstl5	9.03071	2.11257	1.68825	6.44903e-19	1.23177e-15	0.478	0.11
Syt13	9.54972	4.13815	1.03788	8.34902e-19	1.59466e-15	0.54	0.158
Necab1	9.37302	1.50711	2.04874	1.38237e-18	2.64032e-15	0.354	0.058
Arl4c	10.4762	3.67967	1.29417	3.4826e-18	6.65177e-15	0.549	0.16
Trp53i11	12.7573	2.03132	2.18218	4.79079e-18	9.15041e-15	0.434	0.1
Qpct	4.89957	0.99563	1.56377	6.04175e-18	1.15397e-14	0.372	0.064
Cygb	11.0012	2.95659	1.60085	6.05926e-18	1.15732e-14	0.522	0.142
Col25a1	15.9229	1.84192	2.57404	1.00775e-17	1.92481e-14	0.336	0.068
Dlx2	2.59197	1.14596	0.743151	1.66261e-17	3.17558e-14	0.265	0.041
Zcchc12	8.52353	1.69579	1.82079	1.68554e-17	3.21938e-14	0.451	0.107
Tspan2	5.2988	2.45066	0.868206	5.07124e-17	9.68607e-14	0.363	0.081
Yjefn3	12.2642	0.989006	2.73741	9.47399e-17	1.80953e-13	0.319	0.07
Cspg5	12.6474	8.0913	0.586064	9.96604e-17	1.90351e-13	0.619	0.248
Clstn3	26.566	12.2995	1.05152	1.27964e-16	2.44411e-13	0.717	0.304
Spock3	6.98372	1.89535	1.46332	4.33561e-16	8.28102e-13	0.398	0.087
Slc38a11	2.66825	0.138536	1.68791	5.67681e-16	1.08427e-12	0.142	0.003
Necab2	6.13085	1.95758	1.26966	6.83198e-16	1.30491e-12	0.363	0.079
Cpne5	5.19579	0.761171	1.81475	7.69618e-16	1.46997e-12	0.327	0.054
Pcp4l1	10.2148	2.17168	1.82209	8.39691e-16	1.60381e-12	0.345	0.067
Rgs16	3.02646	0.407565	1.51631	8.59602e-16	1.64184e-12	0.248	0.026
Grip1	5.76779	1.4461	1.4682	9.18939e-16	1.75517e-12	0.389	0.083
Pdgfrb	7.6773	0.210192	2.84201	9.66581e-16	1.84617e-12	0.177	0.008
Slc2a13	12.6995	4.5896	1.29331	1.10884e-15	2.11789e-12	0.549	0.183
Cadps2	14.0648	1.46499	2.61152	1.25954e-15	2.40572e-12	0.336	0.077
C130073E24Rik	21.9425	2.47772	2.72181	1.31575e-15	2.51309e-12	0.327	0.061
Pnoc	4.04302	2.34157	0.593764	1.45963e-15	2.78789e-12	0.31	0.079
Resp18	15.4529	4.06937	1.69846	1.52335e-15	2.9096e-12	0.469	0.138
Clu	12.8945	6.72456	0.846992	1.71792e-15	3.28123e-12	0.558	0.202
Lhfpl3	2.02853	0.815852	0.737972	2.84494e-15	5.43383e-12	0.221	0.029
Rph3a	10.8823	3.04775	1.55362	2.99353e-15	5.71764e-12	0.451	0.119
Hap1	10.0725	2.91232	1.50089	3.03374e-15	5.79444e-12	0.469	0.13
Cbln2	5.76422	0.501387	2.17163	3.85657e-15	7.36605e-12	0.239	0.025
Sncg	3.65747	0.219978	1.93269	3.91288e-15	7.4736e-12	0.177	0.011
Cpne2	5.05119	2.11665	0.957225	5.67292e-15	1.08353e-11	0.381	0.096
Rab3b	3.09562	0.656838	1.30565	1.23353e-14	2.35605e-11	0.301	0.051
Tmem191c	9.53493	4.85068	0.848504	1.30935e-14	2.50085e-11	0.558	0.208
Dlx1as	2.58643	0.47698	1.2799	2.40537e-14	4.59425e-11	0.23	0.027
Spock1	12.6631	5.1266	1.15713	3.71863e-14	7.10258e-11	0.442	0.145
Notch3	3.82951	0.0124613	2.25401	5.34701e-14	1.02128e-10	0.106	0.001
AI593442	12.3171	7.07539	0.721676	7.85818e-14	1.50091e-10	0.558	0.225
Vtn	42.2857	1.65266	4.02838	8.65269e-14	1.65266e-10	0.204	0.029
Syt6	3.31123	0.203374	1.84101	9.53037e-14	1.8203e-10	0.177	0.011
Htr2c	6.38849	1.86467	1.36691	9.69163e-14	1.8511e-10	0.301	0.057
Rasgrf2	7.19042	1.7799	1.5589	1.06323e-13	2.03076e-10	0.354	0.077
Dner	15.2798	6.544	1.10968	1.10491e-13	2.11038e-10	0.558	0.209
Col19a1	5.91538	0.582045	2.12802	1.34014e-13	2.55966e-10	0.212	0.021
Fndc5	7.44852	3.67376	0.854113	1.79915e-13	3.43638e-10	0.442	0.142
Tenm1	11.2776	7.06766	0.605808	1.93895e-13	3.70339e-10	0.487	0.185
Rab3c	35.0695	15.5248	1.12615	2.2137e-13	4.22817e-10	0.735	0.366
Brinp3	6.2898	1.33608	1.64179	2.79834e-13	5.34483e-10	0.301	0.058
Olfm2	8.59106	3.92044	0.962902	4.17526e-13	7.97475e-10	0.504	0.182
Krt73	4.27694	0.0294594	2.35781	4.22741e-13	8.07436e-10	0.115	0.003
Scn1a	14.703	7.51268	0.883357	5.89814e-13	1.12654e-09	0.522	0.196
2900055J20Rik	7.92934	2.62976	1.29868	7.51989e-13	1.4363e-09	0.434	0.131
Ptprz1	14.2935	5.5999	1.2124	1.49609e-12	2.85753e-09	0.469	0.168
Pcdh17	10.1164	6.20061	0.626496	1.83616e-12	3.50707e-09	0.469	0.203
Pak3	11.3852	6.40678	0.741699	2.54705e-12	4.86487e-09	0.602	0.267
Wnt5a	5.68781	1.16466	1.62739	3.211e-12	6.133e-09	0.257	0.044
Vstm2l	9.18296	3.36325	1.22268	3.2893e-12	6.28256e-09	0.478	0.163
Serpini1	22.4518	7.87315	1.40218	4.34691e-12	8.30259e-09	0.487	0.194
Chga	8.61553	5.16791	0.640584	5.05685e-12	9.65858e-09	0.504	0.2
Pde3a	2.17847	0.14667	1.47088	6.15825e-12	1.17623e-08	0.159	0.011
Abat	8.74146	2.96343	1.29739	1.97435e-11	3.771e-08	0.451	0.157
Galnt14	3.64798	1.38192	0.964481	2.15778e-11	4.12136e-08	0.265	0.054
Peg3	31.9464	15.8905	0.963911	4.58979e-11	8.76651e-08	0.743	0.407
Gprasp2	11.5497	5.98167	0.846006	4.99966e-11	9.54935e-08	0.593	0.266
Dcaf12l1	3.18692	1.63336	0.668981	6.36851e-11	1.21639e-07	0.327	0.097
Tbc1d9	5.60196	3.01725	0.716685	8.9012e-11	1.70013e-07	0.425	0.153
Tmeff2	4.28934	2.39782	0.638477	1.8852e-10	3.60073e-07	0.345	0.111
Kcnc2	7.70117	2.50597	1.3114	3.16309e-10	6.0415e-07	0.354	0.102
Nrtn	1.01615	0.28694	0.647662	3.27318e-10	6.25178e-07	0.124	0.012
Atp6v1g2	13.2262	8.03589	0.654815	3.52473e-10	6.73223e-07	0.566	0.271
Rgs17	8.18312	3.13529	1.151	5.14938e-10	9.83531e-07	0.434	0.154
Syn2	22.7157	13.7278	0.687301	7.87641e-10	1.50439e-06	0.717	0.396
Gucy1b1	5.84615	3.16304	0.717654	9.28688e-10	1.77379e-06	0.451	0.183
Plekhb2	5.71948	3.32312	0.636277	1.00645e-09	1.92233e-06	0.434	0.178
Frem1	1.55198	0.207778	1.07926	1.08504e-09	2.07242e-06	0.142	0.013
Rgs5	17.2975	2.7799	2.27522	1.24025e-09	2.36888e-06	0.23	0.054
Ifitm1	2.93008	0.150811	1.77191	1.26219e-09	2.41077e-06	0.115	0.007
Avpi1	3.17235	1.143	0.961228	1.47603e-09	2.81921e-06	0.283	0.083
Sncb	30.2761	13.1993	1.13924	2.16857e-09	4.14198e-06	0.655	0.368
Myl9	12.2686	1.18596	2.60168	2.21393e-09	4.22861e-06	0.195	0.036
Zwint	29.6336	13.6135	1.06782	2.65886e-09	5.07842e-06	0.673	0.41
Elavl4	14.2448	8.03473	0.754759	2.89048e-09	5.52083e-06	0.584	0.288
Pnmal2	17.3073	10.4901	0.672028	3.07484e-09	5.87295e-06	0.664	0.357
A830018L16Rik	6.54367	2.84977	0.970495	3.38596e-09	6.46719e-06	0.372	0.129
Gucy1a1	3.66145	1.55092	0.869764	3.71638e-09	7.09828e-06	0.274	0.077
Frmpd4	3.28097	1.67947	0.675991	3.93897e-09	7.52343e-06	0.31	0.096
Kctd12	13.9286	2.65058	2.03188	5.48903e-09	1.04841e-05	0.327	0.107
Atp1b2	9.28093	4.45685	0.913831	6.65456e-09	1.27102e-05	0.478	0.205
Phyhipl	6.73042	3.61574	0.743987	8.54103e-09	1.63134e-05	0.434	0.185
Stk32c	4.98989	1.39865	1.32031	8.7444e-09	1.67018e-05	0.319	0.094
Gpx8	1.12813	0.140024	0.900524	8.76403e-09	1.67393e-05	0.115	0.008
Ndrg4	26.8336	17.1282	0.618593	8.83201e-09	1.68691e-05	0.681	0.414
Rgs8	6.17691	0.81028	1.98715	9.40785e-09	1.7969e-05	0.239	0.054
Gng2	20.0738	10.0661	0.929298	1.11138e-08	2.12274e-05	0.664	0.367
Snhg11	279.314	157.362	0.82382	1.199e-08	2.2901e-05	0.77	0.479
Vsnl1	22.6333	7.60594	1.45742	1.30223e-08	2.48725e-05	0.469	0.224
Hspb1	11.0249	3.60457	1.38489	1.32366e-08	2.5282e-05	0.274	0.08
Cend1	9.01538	4.76835	0.795986	1.74799e-08	3.33867e-05	0.496	0.222
Neto1	7.07957	2.46369	1.22197	1.84915e-08	3.53188e-05	0.319	0.098
Hprt	8.41239	5.01082	0.646999	2.39348e-08	4.57156e-05	0.469	0.236
Pcdh19	8.59906	4.38345	0.834363	2.48158e-08	4.73982e-05	0.381	0.149
Slc7a14	10.2868	5.78815	0.733541	2.75792e-08	5.26764e-05	0.416	0.191
Galntl6	4.66198	1.5711	1.13892	2.79235e-08	5.33339e-05	0.248	0.069
Cntnap3	1.50001	0.363307	0.874826	2.79918e-08	5.34644e-05	0.142	0.02
Ndufa4l2	4.44334	0.225293	2.15136	3.22935e-08	6.16805e-05	0.124	0.014
Chd3os	14.4256	8.92316	0.636459	4.04231e-08	7.72081e-05	0.602	0.332
Zmat4	6.54479	2.75725	1.0058	4.53338e-08	8.65876e-05	0.319	0.104
Parva	2.5141	1.30654	0.607425	6.2735e-08	0.000119824	0.23	0.07
Cck	56.1777	16.0633	1.74455	8.87997e-08	0.000169607	0.425	0.27
Ap1s2	11.2265	5.53221	0.904368	8.93913e-08	0.000170737	0.487	0.223
Alcam	22.9674	9.8027	1.14968	9.81475e-08	0.000187462	0.504	0.237
Haus8	3.42383	1.17684	1.02306	1.25573e-07	0.000239844	0.221	0.064
Ctxn2	1.78383	0.840381	0.597068	1.56539e-07	0.000298989	0.239	0.07
Iscu	6.32706	3.68182	0.646163	1.64688e-07	0.000314554	0.434	0.201
Camk2n2	8.8895	5.47172	0.611748	2.91372e-07	0.000556521	0.487	0.26
Mylk	2.95628	0.585061	1.31961	3.17216e-07	0.000605882	0.142	0.02
Unc5d	5.62694	2.68741	0.845733	3.46428e-07	0.000661678	0.257	0.083
Meg3	388.395	254.494	0.607946	4.00512e-07	0.000764979	0.832	0.607
Dcaf17	7.41507	2.39538	1.3094	4.43287e-07	0.000846677	0.319	0.116
Pgrmc1	26.3996	15.9541	0.69252	5.34804e-07	0.00102148	0.717	0.471
Chchd6	6.63024	3.78939	0.671888	5.45701e-07	0.00104229	0.434	0.207
Gm27032	1.96505	0.868382	0.666268	6.50073e-07	0.00124164	0.23	0.073
Fxyd6	30.0342	14.4167	1.00937	7.94514e-07	0.00151752	0.611	0.359
Mfge8	5.65977	0.735139	1.94042	8.54099e-07	0.00163133	0.168	0.04
Kcnh1	3.23567	1.51333	0.75299	1.14778e-06	0.00219226	0.239	0.072
Tpm2	7.98202	1.18441	2.0398	1.34692e-06	0.00257261	0.159	0.039
Zcchc18	24.3051	13.5076	0.802613	1.42937e-06	0.00273009	0.637	0.417
Caly	20.04	12.9766	0.59012	1.49277e-06	0.0028512	0.619	0.365
Anxa5	3.58821	1.60733	0.815355	1.86524e-06	0.0035626	0.23	0.084
Myh11	4.04213	0.572025	1.68141	1.96711e-06	0.00375717	0.115	0.015
Strip2	1.34309	0.287723	0.863588	2.54182e-06	0.00485487	0.124	0.019
Perp	1.26587	0.298786	0.802904	2.97565e-06	0.00568349	0.115	0.016
Celf6	3.93075	1.49024	0.985522	4.07977e-06	0.00779237	0.292	0.107
Polr2m	10.039	5.76856	0.705689	4.85798e-06	0.00927875	0.504	0.269
9530059O14Rik	3.90764	2.11787	0.654468	6.0053e-06	0.0114701	0.265	0.097
Tnfaip8l3	2.86916	0.521978	1.34607	6.26586e-06	0.0119678	0.168	0.04
Crip1	12.1591	2.13557	2.06926	6.75421e-06	0.0129005	0.212	0.083
Scg2	15.7758	8.54321	0.813836	9.32905e-06	0.0178185	0.442	0.225
Acta2	18.3983	2.32793	2.54323	9.92661e-06	0.0189598	0.159	0.053
Npy	10.0061	4.35971	1.03807	1.04372e-05	0.019935	0.159	0.037
Car4	4.68206	1.21409	1.3597	1.09214e-05	0.0208599	0.195	0.053
Kcnh2	1.72808	0.507334	0.855888	1.95313e-05	0.0373047	0.133	0.027
Chchd10	15.1236	9.66037	0.596918	2.13518e-05	0.0407819	0.513	0.288
Fbln2	2.08015	0.362263	1.17699	2.19239e-05	0.0418746	0.115	0.018
Pgam1	23.6581	13.5376	0.762266	2.62282e-05	0.0500958	0.655	0.432
Ndn	27.5184	13.5858	0.967326	2.63797e-05	0.0503852	0.549	0.383
Cidea	1.04644	0.189527	0.782728	2.93219e-05	0.0560047	0.115	0.019
Tmem141	2.00991	0.831194	0.716936	3.04016e-05	0.0580671	0.195	0.064
Nbl1	4.02819	1.37044	1.08488	3.57281e-05	0.0682406	0.204	0.064
Fhad1	1.29592	0.467496	0.645717	3.58237e-05	0.0684232	0.124	0.026
Atp1a2	31.7431	10.3748	1.52535	3.96326e-05	0.0756982	0.336	0.192
Npy2r	3.31294	0.699485	1.34357	4.08409e-05	0.0780061	0.142	0.032
Ltbp3	2.22449	0.835544	0.812865	4.6077e-05	0.088007	0.159	0.049
Phlda1	2.71443	0.613176	1.20324	6.20385e-05	0.118494	0.168	0.045
Marveld1	2.05174	0.279138	1.25446	7.74845e-05	0.147995	0.106	0.018
Il11ra1	2.69418	1.20466	0.744697	0.000117749	0.2249	0.168	0.057
Tac2	11.9848	3.22309	1.62045	0.000121766	0.232573	0.168	0.049
Nudt14	1.34894	0.511713	0.635825	0.000127058	0.242682	0.106	0.045
Tagln	13.0878	1.1227	2.73047	0.000128067	0.244609	0.106	0.033
Idh1	4.38247	2.10071	0.795668	0.000284153	0.542732	0.239	0.137
Ndufaf8	4.45265	2.60307	0.597728	0.00030766	0.58763	0.319	0.166
Gsn	2.50005	1.178	0.684373	0.000453998	0.867135	0.15	0.056
Tspo	2.43557	0.829885	0.908795	0.000634983	1	0.142	0.045
Mgp	4.52964	1.03312	1.44349	0.00157574	1	0.106	0.026
Pde11a	2.23918	0.591125	1.02558	0.00161237	1	0.106	0.025
Penk	6.75938	2.23736	1.26113	0.00165042	1	0.168	0.062
Gng3	19.5736	12.5817	0.599128	0.00170194	1	0.54	0.365
Sowahc	1.64174	0.724404	0.615389	0.00228052	1	0.115	0.053
Ifitm3	3.15164	1.68695	0.627708	0.00263013	1	0.124	0.042
Tppp3	1.67291	0.665325	0.682609	0.00757033	1	0.124	0.044

## Sheet: subcluster 8
gene	Cluster_8_mean	Cluster_other_mean	log2FC	p_val	p_val_adj	pct.1	pct.2
Sema5a	81.1993	5.67696	3.62186	1.09272e-47	2.08709e-44	0.536	0.173
Gria2	303.316	71.2202	2.0751	6.77762e-44	1.29453e-40	0.866	0.783
Cntnap5a	60.9689	4.71989	3.43749	6.91028e-41	1.31986e-37	0.454	0.176
Ank3	115.686	25.4365	2.14203	1.68395e-40	3.21634e-37	0.711	0.567
Igfbpl1	171.916	31.275	2.42158	2.78727e-36	5.32368e-33	0.732	0.213
Sox11	128.381	26.4616	2.23614	6.71148e-35	1.28189e-31	0.691	0.302
Myt1l	66.4238	17.7734	1.84457	1.38929e-34	2.65355e-31	0.495	0.494
Gm3764	50.8799	6.44341	2.80114	1.72981e-33	3.30394e-30	0.371	0.266
Kif5c	50.2927	19.8285	1.30019	4.99884e-29	9.54779e-26	0.474	0.555
Islr2	54.436	8.8875	2.48714	5.28963e-29	1.01032e-25	0.433	0.284
Srrm4	34.1501	4.35708	2.71401	2.25849e-26	4.31372e-23	0.32	0.205
Slc38a1	30.4963	10.0185	1.51526	3.25551e-26	6.21802e-23	0.258	0.367
Plekha1	25.5539	3.6036	2.52809	3.55661e-26	6.79313e-23	0.258	0.196
Nrxn1	109.435	50.5703	1.09859	3.1597e-24	6.03502e-21	0.701	0.759
Nsg2	45.2727	22.7482	0.962343	3.18633e-22	6.0859e-19	0.392	0.582
2021-09-03	35.2397	12.1525	1.46223	4.00495e-22	7.64945e-19	0.309	0.417
Tro	23.642	7.68033	1.5053	3.26878e-21	6.24336e-18	0.258	0.349
Ttr	297.252	171.2	0.792447	4.20205e-21	8.02591e-18	0.928	0.967
Frmd4a	22.9766	4.51145	2.12112	6.30888e-21	1.205e-17	0.237	0.212
Epha4	75.8975	21.2599	1.78849	8.77829e-21	1.67665e-17	0.515	0.406
Celf4	41.9515	25.7573	0.682778	1.6051e-20	3.06575e-17	0.34	0.578
Pgrmc1	25.076	16.115	0.607463	1.69923e-20	3.24552e-17	0.237	0.498
Flna	21.1191	2.32337	2.73458	2.85085e-20	5.44512e-17	0.227	0.122
Negr1	34.8739	13.3835	1.31853	1.0121e-19	1.93312e-16	0.361	0.409
Ahi1	73.1015	32.2245	1.15725	2.08472e-19	3.98181e-16	0.546	0.576
Chl1	41.2514	18.5631	1.11087	2.26294e-19	4.32222e-16	0.351	0.463
Nr2f1	32.612	8.67586	1.79651	2.93583e-19	5.60744e-16	0.299	0.318
Pfkp	23.6248	5.45433	1.93177	2.98522e-19	5.70176e-16	0.268	0.236
Miat	50.8079	11.9825	1.99661	5.20005e-19	9.9321e-16	0.381	0.304
Birc2	15.1313	3.04393	1.99603	7.40224e-19	1.41383e-15	0.196	0.207
Tgfbr1	16.0113	1.44154	2.80063	9.38211e-19	1.79198e-15	0.206	0.078
H13	23.2959	4.4277	2.1623	1.00943e-18	1.92802e-15	0.216	0.227
Kcnk1	31.1738	5.79533	2.24327	1.7895e-18	3.41795e-15	0.32	0.224
Tmem132a	36.9328	8.73546	1.96213	2.08062e-18	3.97398e-15	0.32	0.285
Celf2	60.8914	30.403	0.978836	2.59276e-18	4.95217e-15	0.536	0.575
Pdcd4	13.26	4.88874	1.27594	3.62134e-18	6.91676e-15	0.155	0.269
Glrx3	13.6693	7.39476	0.805238	3.91209e-18	7.47209e-15	0.175	0.339
Mest	24.3054	2.34694	2.91853	5.56692e-18	1.06328e-14	0.206	0.118
Bcl11a	24.8989	12.0334	0.990677	1.67628e-17	3.2017e-14	0.206	0.416
Igsf8	27.0564	15.7744	0.742066	2.14648e-17	4.09979e-14	0.268	0.463
Scg3	26.7479	11.5297	1.14703	3.12707e-17	5.9727e-14	0.268	0.396
Pdcd5	15.987	9.12295	0.746798	3.22031e-17	6.15078e-14	0.216	0.382
2900011O08Rik	12.159	6.61117	0.78986	3.40953e-17	6.51221e-14	0.124	0.307
Elmod1	26.7648	11.4364	1.15869	4.63382e-17	8.8506e-14	0.289	0.376
Gabra2	43.9797	12.3337	1.7542	1.62409e-16	3.10201e-13	0.351	0.335
Rims2	19.7193	6.81519	1.40662	2.03059e-16	3.87842e-13	0.206	0.28
Pcdh15	14.6715	1.17166	2.85128	5.00591e-16	9.56129e-13	0.165	0.069
Odc1	26.7127	6.58556	1.86922	8.90535e-16	1.70092e-12	0.227	0.261
Gabrb3	24.9807	13.2993	0.861497	1.03316e-15	1.97333e-12	0.268	0.401
Idh2	11.7402	2.24221	1.97434	2.7464e-15	5.24563e-12	0.144	0.147
Txndc16	15.1052	3.18456	1.94437	3.94919e-15	7.54296e-12	0.155	0.177
Kcnk2	20.8987	6.89214	1.47236	5.43064e-15	1.03725e-11	0.227	0.277
Kcnq2	26.1864	11.0032	1.17947	6.48119e-15	1.23791e-11	0.278	0.324
Cadps	18.1557	10.3323	0.757334	7.12076e-15	1.36007e-11	0.186	0.355
Mrpl51	8.70613	3.90162	0.985638	7.8529e-15	1.4999e-11	0.103	0.247
Ctsl	12.3583	6.50297	0.832201	8.55179e-15	1.63339e-11	0.165	0.309
Tmem178	16.1583	5.43534	1.41482	9.21703e-15	1.76045e-11	0.216	0.262
Fyn	13.0827	7.22667	0.775544	1.89148e-14	3.61273e-11	0.165	0.33
Ccdc107	10.4177	3.72048	1.27426	2.66151e-14	5.08348e-11	0.124	0.216
Dcx	30.2897	6.70601	2.02163	3.84064e-14	7.33562e-11	0.299	0.232
Fbln1	11.3605	0.657472	2.89868	3.97418e-14	7.59068e-11	0.103	0.045
Mmd2	12.5088	4.86407	1.20392	4.30818e-14	8.22862e-11	0.144	0.209
Fam213a	13.7379	5.90326	1.09418	5.30804e-14	1.01384e-10	0.155	0.287
Nfasc	22.6677	9.47441	1.17605	5.91872e-14	1.13047e-10	0.237	0.33
Atp6v0e	9.41268	4.33675	0.964309	1.19893e-13	2.28995e-10	0.134	0.226
Fads1	10.0637	2.02227	1.87212	1.35544e-13	2.58888e-10	0.144	0.132
Lmnb1	12.0743	2.118	2.06804	1.72282e-13	3.29058e-10	0.144	0.117
Dclk1	22.2955	13.5499	0.679043	2.75874e-13	5.2692e-10	0.268	0.403
Rnf112	19.2305	4.35951	1.91636	2.78355e-13	5.31658e-10	0.196	0.179
Tmem191c	10.6509	4.83255	0.998244	3.07559e-13	5.87437e-10	0.134	0.234
Ccdc34	12.2127	4.61756	1.23391	3.28519e-13	6.27471e-10	0.134	0.241
Opcml	29.4853	16.6066	0.791996	4.41142e-13	8.42582e-10	0.268	0.42
Zbtb18	35.7912	15.3842	1.16705	5.9562e-13	1.13763e-09	0.351	0.386
Tbr1	9.3711	3.84808	1.09708	6.07474e-13	1.16028e-09	0.082	0.183
Olfm2	10.4919	3.86075	1.24137	6.19524e-13	1.18329e-09	0.124	0.205
Neurod1	33.6407	11.5618	1.46342	7.01656e-13	1.34016e-09	0.33	0.185
Dpp6	28.651	14.3674	0.948204	1.71088e-12	3.26778e-09	0.32	0.375
AC160336.1	18.6722	11.9359	0.604776	1.8575e-12	3.54782e-09	0.196	0.376
Tgfb2	15.702	3.60763	1.85792	3.19783e-12	6.10785e-09	0.165	0.13
Ap1s2	9.56387	5.6696	0.663466	3.70465e-12	7.07589e-09	0.082	0.247
Tmem108	13.2559	2.64494	1.96759	4.65676e-12	8.89441e-09	0.155	0.145
Slc29a4	8.95927	0.95876	2.3461	6.41482e-12	1.22523e-08	0.134	0.061
Pak3	10.5078	6.49648	0.618323	1.0513e-11	2.00799e-08	0.165	0.293
Psd2	10.0688	0.966184	2.49303	1.12439e-11	2.14758e-08	0.103	0.062
Erc2	17.0931	10.3774	0.669264	1.1289e-11	2.15619e-08	0.175	0.287
Mpzl1	9.53774	1.56277	2.03979	1.40727e-11	2.68788e-08	0.113	0.086
Slc1a2	43.5729	21.3571	0.99543	2.24521e-11	4.28835e-08	0.32	0.435
Mir124a-1hg	12.5185	7.77482	0.623495	3.26269e-11	6.23173e-08	0.144	0.257
Idh1	6.52494	2.00746	1.32313	6.10776e-11	1.16658e-07	0.072	0.146
Lamb1	10.5621	1.32084	2.31669	6.78042e-11	1.29506e-07	0.113	0.073
4933434E20Rik	8.45087	2.64349	1.37513	8.21302e-11	1.56869e-07	0.103	0.164
Junb	15.7199	6.35799	1.18418	9.50885e-11	1.81619e-07	0.155	0.233
Hook1	8.25449	3.73276	0.967473	1.01355e-10	1.93587e-07	0.093	0.182
Cog7	6.81618	1.76861	1.4973	1.03455e-10	1.97599e-07	0.103	0.128
Ptprz1	13.0113	5.74332	1.05506	1.11734e-10	2.13412e-07	0.134	0.188
Bcr	9.87896	3.84614	1.16663	1.39823e-10	2.67062e-07	0.124	0.173
Sfrp1	8.497	0.908291	2.31519	1.57084e-10	3.0003e-07	0.124	0.052
Prdm8	10.9326	2.18916	1.90366	1.87025e-10	3.57217e-07	0.113	0.105
Hmgcs1	8.84424	4.87458	0.744794	2.12948e-10	4.0673e-07	0.113	0.228
Cspg5	15.2645	7.99279	0.854882	4.16278e-10	7.9509e-07	0.206	0.273
Prdx6	8.99665	3.6202	1.11349	4.2081e-10	8.03746e-07	0.113	0.206
Kcnh7	17.6036	8.98245	0.898116	4.40403e-10	8.41169e-07	0.186	0.292
Sirt2	8.64204	4.31038	0.860525	4.62415e-10	8.83213e-07	0.103	0.222
Gadd45g	14.6067	5.74381	1.21053	5.72717e-10	1.09389e-06	0.165	0.218
Apoo	4.52819	1.93519	0.913353	5.87951e-10	1.12299e-06	0.062	0.154
D430041D05Rik	17.8424	7.02984	1.23054	6.1587e-10	1.17631e-06	0.165	0.235
Dpysl3	15.8939	8.8909	0.772332	6.6065e-10	1.26184e-06	0.206	0.278
Rsph9	5.70336	1.66739	1.32945	6.76445e-10	1.29201e-06	0.082	0.121
Neurod2	16.7137	6.54178	1.23189	8.5018e-10	1.62384e-06	0.196	0.224
Nin	19.5268	5.12171	1.7455	9.93696e-10	1.89796e-06	0.206	0.164
Col9a3	10.4077	1.75528	2.04974	1.06553e-09	2.03516e-06	0.155	0.073
Grin2b	93.1315	55.6665	0.732183	1.08831e-09	2.07868e-06	0.619	0.605
Irak1bp1	6.74924	3.78312	0.696103	1.10469e-09	2.10997e-06	0.072	0.221
Plxnb2	11.0763	2.79351	1.67057	1.11215e-09	2.12421e-06	0.124	0.132
Enpp2	18.1566	11.3511	0.633198	1.46875e-09	2.80532e-06	0.206	0.279
Bhlhe22	18.7188	6.87104	1.32494	1.47509e-09	2.81743e-06	0.237	0.224
Epha7	17.0378	5.79156	1.40921	1.66743e-09	3.18479e-06	0.165	0.195
Chga	8.50338	5.20386	0.615274	1.72061e-09	3.28636e-06	0.103	0.224
Tbc1d9	7.11496	2.95987	1.03513	1.89496e-09	3.61937e-06	0.093	0.173
Tmem237	4.14159	2.19823	0.684939	2.0905e-09	3.99286e-06	0.072	0.168
Cygb	7.03887	3.23588	0.92433	2.09255e-09	3.99678e-06	0.093	0.168
B230334C09Rik	13.0886	5.66493	1.07987	2.66481e-09	5.08979e-06	0.124	0.222
Thumpd3	7.17567	1.7253	1.58492	2.8012e-09	5.3503e-06	0.072	0.124
Smc2	7.7825	1.80695	1.64563	3.97873e-09	7.59938e-06	0.062	0.111
Acsl6	7.59117	2.99797	1.10359	4.18979e-09	8.00249e-06	0.093	0.162
Sox4	47.2353	26.7631	0.79692	4.4119e-09	8.42672e-06	0.392	0.306
Rbfox1	17.6087	7.7491	1.08877	4.80599e-09	9.17944e-06	0.165	0.257
Trim9	8.95015	5.0891	0.708489	5.37932e-09	1.02745e-05	0.082	0.224
Sox2	7.53974	3.06737	1.0701	5.53114e-09	1.05645e-05	0.062	0.137
Jpt1	32.7875	19.4448	0.724752	5.85095e-09	1.11753e-05	0.32	0.398
Slc23a2	5.85282	2.89943	0.813437	6.2397e-09	1.19178e-05	0.072	0.16
Lhx2	16.6877	6.03393	1.33034	7.60763e-09	1.45306e-05	0.175	0.195
Ier2	12.8796	6.00645	0.986206	7.66459e-09	1.46394e-05	0.134	0.191
Cd24a	13.2479	6.10183	1.00449	8.27752e-09	1.58101e-05	0.155	0.187
Aldh2	4.24032	2.46631	0.596254	8.84408e-09	1.68922e-05	0.052	0.154
Pcdh7	11.105	5.66802	0.860273	9.50564e-09	1.81558e-05	0.134	0.18
Cacna1b	7.87025	4.86369	0.597167	9.74554e-09	1.8614e-05	0.093	0.213
Cacng4	9.66386	1.97423	1.84214	1.02564e-08	1.95898e-05	0.113	0.096
Tmem9	4.72288	2.54452	0.691152	1.15729e-08	2.21043e-05	0.062	0.174
Sphkap	11.6892	7.19817	0.630224	1.46354e-08	2.79536e-05	0.144	0.271
Alcam	16.1993	10.2747	0.609258	3.08984e-08	5.9016e-05	0.175	0.256
Dnajb1	7.11377	2.84794	1.07629	3.12482e-08	5.9684e-05	0.041	0.143
Tmeff2	5.18146	2.36719	0.876402	3.31721e-08	6.33587e-05	0.041	0.129
Sema4d	6.59562	1.91964	1.37938	4.07354e-08	7.78046e-05	0.072	0.108
Hcn1	13.0303	7.60162	0.705863	5.10686e-08	9.75411e-05	0.113	0.224
Rab3ip	4.45819	1.77305	0.976949	5.73479e-08	0.000109534	0.041	0.119
Wnt5a	8.50071	1.05553	2.20853	6.27362e-08	0.000119826	0.103	0.054
Igfbp5	15.5794	4.56944	1.57379	6.71673e-08	0.00012829	0.165	0.141
Ggh	5.06712	1.46424	1.29987	6.81922e-08	0.000130247	0.072	0.107
Hist1h2bc	15.3622	8.04276	0.855534	8.72137e-08	0.000166578	0.124	0.214
Dcaf17	6.58804	2.48277	1.12349	1.29439e-07	0.000247228	0.072	0.131
Ahcyl2	6.5077	3.81698	0.640242	1.35989e-07	0.000259738	0.082	0.181
Grip1	4.07415	1.57317	0.979621	1.48029e-07	0.000282736	0.062	0.103
Ccnd2	24.0324	11.5717	0.993622	1.64188e-07	0.0003136	0.144	0.26
Arpp21	21.7593	10.251	1.01641	1.68499e-07	0.000321832	0.237	0.247
Ift74	2.8356	1.47863	0.629908	1.69921e-07	0.00032455	0.052	0.13
Bcl11b	14.9524	8.73664	0.712282	1.82258e-07	0.000348113	0.155	0.246
Fhl1	3.78142	1.37214	1.01125	1.94033e-07	0.000370603	0.041	0.111
Timm8a1	3.03757	1.49488	0.694517	2.09701e-07	0.00040053	0.031	0.115
Clstn2	13.1828	7.45377	0.746477	2.28245e-07	0.000435947	0.155	0.251
Hmgb2	11.8806	4.95749	1.11243	3.07624e-07	0.000587562	0.124	0.149
Pomgnt1	3.76041	1.89592	0.71706	5.75398e-07	0.00109901	0.052	0.144
Pik3r3	3.38546	1.41441	0.861056	1.00037e-06	0.0019107	0.041	0.106
Ppp1r15a	5.88645	1.91336	1.24108	1.18232e-06	0.00225824	0.082	0.104
Crtac1	7.51625	3.00841	1.08719	1.20872e-06	0.00230865	0.062	0.137
Slc16a2	6.77738	2.05609	1.34759	1.26254e-06	0.00241146	0.093	0.114
Lrrc42	3.09327	1.43085	0.751795	1.33168e-06	0.0025435	0.052	0.105
Mdk	14.3718	5.57928	1.22428	1.95998e-06	0.00374357	0.103	0.144
Kcnj6	4.675	2.6982	0.617794	2.01917e-06	0.00385662	0.041	0.13
Cntn5	4.90973	2.6368	0.700423	2.50433e-06	0.00478326	0.052	0.128
Ccdc39	4.23778	1.98728	0.810122	2.9099e-06	0.00555791	0.072	0.123
Mobp	22.0356	5.30583	1.86911	5.9361e-06	0.011338	0.124	0.114
Luzp2	5.38195	3.22917	0.593623	2.85489e-05	0.0545284	0.072	0.136
Ltbp4	7.79924	2.64519	1.27139	3.48022e-05	0.0664723	0.072	0.111
Meis2	19.0763	7.40109	1.25684	6.41328e-05	0.122494	0.052	0.117
Txnip	12.2081	5.4868	1.02584	6.63573e-05	0.126743	0.093	0.142
Plpp3	6.59237	2.60449	1.07475	0.000116665	0.222831	0.082	0.107
Gm45159	4.53843	1.99817	0.885392	0.000287104	0.548369	0.052	0.103

## Sheet: subcluster 9
gene	Cluster_9_mean	Cluster_other_mean	log2FC	p_val	p_val_adj	pct.1	pct.2
Reln	338.242	20.716	3.96548	9.08631e-63	1.73549e-59	0.971	0.182
Ndnf	280.158	29.3451	3.21184	1.12965e-62	2.15763e-59	0.971	0.147
Cacna2d2	89.1521	6.2807	3.63021	1.5436e-45	2.94827e-42	0.783	0.157
Snhg11	864.275	138.597	2.63189	2.30949e-43	4.41112e-40	0.957	0.479
Robo2	49.2137	7.32963	2.59176	2.05036e-26	3.91618e-23	0.609	0.269
Meg3	492.277	253.809	0.952981	1.09173e-21	2.08521e-18	0.942	0.608
Clstn2	39.599	6.56245	2.42452	9.34615e-20	1.78511e-16	0.493	0.237
Eln	17.0451	1.2836	2.98223	9.8612e-20	1.88349e-16	0.333	0.069
Cntnap2	41.631	9.09817	2.07781	2.71255e-17	5.18098e-14	0.565	0.3
Nhlh2	29.3686	4.82894	2.38127	3.33054e-16	6.36133e-13	0.435	0.139
Lsamp	61.573	22.9173	1.38749	3.67563e-16	7.02044e-13	0.681	0.502
Vegfa	19.3842	2.31619	2.61985	1.2065e-15	2.30442e-12	0.319	0.121
Car10	20.9996	2.95846	2.47447	1.96791e-15	3.75871e-12	0.362	0.135
Slc17a6	23.5915	3.33301	2.50472	2.75561e-14	5.26322e-11	0.377	0.13
Cacna2d1	59.7819	20.6839	1.48702	1.38931e-13	2.65359e-10	0.609	0.426
Gprasp2	20.6923	5.77478	1.67894	2.12112e-13	4.05135e-10	0.333	0.284
Ecel1	14.6109	1.25903	2.78878	3.93621e-13	7.51816e-10	0.275	0.056
Bcl11a	35.2382	11.844	1.49642	7.75315e-13	1.48085e-09	0.493	0.403
Fstl5	12.0216	2.16513	2.04057	9.91421e-13	1.89361e-09	0.217	0.129
Nrxn1	99.1623	51.8342	0.922796	2.36924e-12	4.52524e-09	0.783	0.755
Tnik	28.3919	10.89	1.30567	4.51754e-12	8.6285e-09	0.464	0.352
Lhx1	21.6765	3.18476	2.43798	1.05768e-11	2.02018e-08	0.348	0.092
Tmem163	21.0713	3.56353	2.27395	1.13941e-11	2.17627e-08	0.362	0.132
Nfasc	28.3657	9.46168	1.48902	1.49228e-11	2.85025e-08	0.449	0.321
Slc7a10	10.5146	0.800989	2.6766	2.13184e-11	4.07181e-08	0.188	0.043
Ramp1	42.7726	14.6397	1.48481	2.26471e-11	4.3256e-08	0.507	0.242
Scg3	28.5274	11.6923	1.2181	5.40162e-11	1.03171e-07	0.435	0.388
Cxcr4	10.944	1.36812	2.33448	1.66533e-10	3.18078e-07	0.203	0.071
Tro	17.7556	8.13774	1.03741	1.76179e-10	3.36503e-07	0.304	0.346
Chd5	20.9915	12.1107	0.746198	1.90729e-10	3.64293e-07	0.362	0.343
Ly6h	87.5115	39.3927	1.13177	3.41475e-10	6.52218e-07	0.797	0.635
Cpne2	13.6976	1.86598	2.35848	3.76791e-10	7.19672e-07	0.232	0.108
Elavl4	26.3963	7.73167	1.64965	5.08314e-10	9.70879e-07	0.391	0.302
Kcnk2	23.2388	7.01585	1.59639	1.035e-09	1.97684e-06	0.362	0.271
Kcnh7	32.2265	8.57087	1.79561	2.34242e-09	4.47403e-06	0.435	0.282
Rspo3	12.8444	2.5344	1.96976	2.95728e-09	5.6484e-06	0.217	0.127
Slc2a13	18.4937	4.56657	1.80815	7.04017e-09	1.34467e-05	0.275	0.202
Gas6	16.4797	4.62355	1.63613	7.18172e-09	1.37171e-05	0.261	0.197
Tbr1	14.2592	3.75016	1.68363	7.65397e-09	1.46191e-05	0.261	0.175
Fkbp2	19.3549	9.76657	0.918818	8.63658e-09	1.64959e-05	0.362	0.395
Islr	16.4228	2.13598	2.47399	8.8166e-09	1.68397e-05	0.246	0.085
Cep162	12.346	1.45619	2.44192	1.25335e-08	2.3939e-05	0.188	0.095
Cacna1b	13.0059	4.71882	1.29224	1.56979e-08	2.99829e-05	0.275	0.204
Hmgn3	12.7288	6.72804	0.829029	1.66431e-08	3.17883e-05	0.261	0.324
Arl3	16.5593	7.9773	0.967885	2.06462e-08	3.94343e-05	0.377	0.362
Arfgef3	14.6232	6.14259	1.12917	2.44496e-08	4.66988e-05	0.275	0.268
Cntn5	12.0893	2.4053	1.94254	2.9736e-08	5.67959e-05	0.261	0.119
Ahi1	61.5868	33.2642	0.869155	4.54003e-08	8.67145e-05	0.739	0.568
Lhx1os	12.4314	2.42032	1.97341	4.75746e-08	9.08675e-05	0.246	0.094
Pkib	11.8597	2.98993	1.68842	5.52406e-08	0.00010551	0.261	0.136
Smim26	7.83506	4.39534	0.711527	7.78621e-08	0.000148717	0.145	0.251
Sod1	11.7178	6.97297	0.673659	8.73552e-08	0.000166848	0.203	0.324
Tusc3	12.5229	7.58361	0.655749	9.53156e-08	0.000182053	0.232	0.344
Cxcl12	24.4059	6.83823	1.69656	1.01868e-07	0.000194567	0.333	0.149
Dync1i1	15.003	5.89645	1.21441	1.65485e-07	0.000316076	0.275	0.243
Gap43	26.8461	11.5251	1.15266	1.80174e-07	0.000344132	0.362	0.361
AC160336.1	28.394	11.6774	1.21327	1.98008e-07	0.000378196	0.377	0.366
Ccdc107	8.35961	3.89717	0.934499	2.35668e-07	0.000450125	0.203	0.212
Ptprn	27.7042	13.7237	0.963116	2.47839e-07	0.000473373	0.391	0.369
Fundc2	6.3451	3.45398	0.721688	3.30234e-07	0.000630747	0.101	0.225
Hprt	8.97608	5.07021	0.716725	3.89005e-07	0.000743	0.188	0.251
Ank3	58.7351	28.8984	0.998508	4.30302e-07	0.000821877	0.667	0.571
Cadps	16.3623	10.5161	0.592305	6.58194e-07	0.00125715	0.261	0.35
Fjx1	13.2561	4.01364	1.50765	7.31818e-07	0.00139777	0.232	0.182
Ntrk2	41.5324	19.4616	1.05564	8.82172e-07	0.00168495	0.522	0.446
Gaa	32.1554	15.5473	1.00264	1.09109e-06	0.00208398	0.435	0.392
Psap	76.6993	45.3219	0.74621	1.32912e-06	0.00253863	0.768	0.675
Nyap2	4.84616	2.54387	0.722163	1.47256e-06	0.00281259	0.116	0.122
Lepr	7.77083	0.387826	2.65989	1.68229e-06	0.00321317	0.101	0.022
Igsf9b	11.1275	2.30958	1.87357	1.72745e-06	0.00329943	0.188	0.112
Cited2	10.7163	5.73008	0.799825	1.83841e-06	0.00351136	0.246	0.237
Ccdc34	9.59483	4.82844	0.862177	2.14558e-06	0.00409805	0.188	0.238
Thumpd3	3.85458	1.93	0.728448	2.26309e-06	0.00432249	0.087	0.123
Cib2	12.1147	4.83705	1.16787	2.94588e-06	0.00562663	0.217	0.229
Erc2	16.3108	10.5072	0.589138	3.02703e-06	0.00578163	0.232	0.284
Slc25a39	4.27596	1.81062	0.908544	3.17648e-06	0.00606707	0.072	0.155
Gucy1a1	5.87091	1.51896	1.44767	3.37265e-06	0.00644176	0.159	0.086
Zcchc18	21.7158	13.8582	0.612438	3.71264e-06	0.00709115	0.42	0.43
Hook1	12.3176	3.65032	1.51793	3.78399e-06	0.00722742	0.174	0.178
Peg3	32.1997	16.2599	0.943742	3.93104e-06	0.00750828	0.464	0.426
Aldh2	6.00231	2.42775	1.03057	3.94905e-06	0.00754268	0.159	0.149
Mrps6	5.02512	2.18001	0.92196	3.95497e-06	0.007554	0.13	0.155
Ap1s2	13.218	5.59287	1.10874	4.70043e-06	0.00897781	0.246	0.238
Ctsl	11.9785	6.60492	0.771122	4.85241e-06	0.00926811	0.246	0.303
Ak1	3.54461	1.9489	0.623979	4.91084e-06	0.00937971	0.087	0.145
Tceal5	6.42036	3.78839	0.631947	5.2536e-06	0.0100344	0.145	0.223
Atox1	19.0023	10.3009	0.823726	6.62009e-06	0.0126444	0.304	0.384
Cep290	5.74774	2.93554	0.777842	6.76328e-06	0.0129179	0.101	0.152
H13	8.45676	5.25999	0.595186	7.6401e-06	0.0145926	0.145	0.229
Slc22a17	29.4139	17.6483	0.705685	7.76267e-06	0.0148267	0.449	0.495
Gm26532	8.29547	1.0316	2.19391	7.78664e-06	0.0148725	0.145	0.051
Psd2	5.2897	1.27966	1.46417	7.9978e-06	0.0152758	0.13	0.061
Tmem47	7.69899	3.91473	0.823735	1.0439e-05	0.0199386	0.159	0.208
Wdr35	4.74303	1.55942	1.166	1.21987e-05	0.0232996	0.13	0.112
Bcr	9.33429	3.95686	1.05994	1.39986e-05	0.0267374	0.13	0.172
Ccdc39	6.26943	1.9459	1.30313	2.11413e-05	0.0403799	0.13	0.12
Cnn3	5.92439	2.16375	1.13005	2.50695e-05	0.0478827	0.101	0.136
Id4	9.93356	3.04455	1.43471	3.80519e-05	0.0726792	0.217	0.114
Rgs4	7.29778	4.26247	0.656983	4.28142e-05	0.0817751	0.203	0.161
Kcnk9	5.94824	2.14029	1.14575	6.14395e-05	0.117349	0.116	0.107
Chchd7	3.91704	2.01328	0.706457	6.24786e-05	0.119334	0.072	0.154
Ift74	3.82883	1.46226	0.971693	6.42705e-05	0.122757	0.087	0.127
4933434E20Rik	6.23995	2.81247	0.925252	8.56818e-05	0.163652	0.116	0.162
Trp53inp2	4.33825	1.74406	0.960052	9.17202e-05	0.175186	0.058	0.108
Syt4	17.8736	11.1766	0.63226	0.000100512	0.191979	0.304	0.323
Mia	5.72134	1.25616	1.57488	0.000111401	0.212776	0.116	0.068
Htra1	6.68606	1.59479	1.56663	0.000123172	0.235258	0.101	0.094
Islr2	17.7039	10.9303	0.648704	0.000167278	0.319501	0.275	0.292
Mir124a-1hg	16.0608	7.71499	0.969114	0.000185314	0.35395	0.246	0.252
Ass1	6.59079	2.76001	1.01351	0.000186566	0.356341	0.101	0.106
Nppc	5.02777	1.36633	1.34897	0.000229978	0.439258	0.13	0.082
Atf5	5.40601	1.2347	1.51934	0.000329487	0.62932	0.101	0.077
Smc2	4.56922	2.01554	0.885055	0.000397079	0.758422	0.072	0.11
Nrn1	16.9097	10.5099	0.637865	0.000466111	0.890272	0.275	0.312
Syndig1l	5.3718	1.61162	1.28676	0.000532878	1	0.116	0.082
Cab39l	4.46305	1.90587	0.910739	0.000572423	1	0.087	0.101
Mgat4c	6.0826	1.83352	1.32168	0.000636221	1	0.101	0.092
Vamp8	4.80408	1.07918	1.48105	0.000657355	1	0.101	0.06
Fam159b	9.39734	2.57918	1.53851	0.000738775	1	0.188	0.088
Pnoc	5.13963	2.34114	0.877813	0.00126924	1	0.116	0.092
Ltbp4	6.53757	2.76925	0.999823	0.00130159	1	0.13	0.108
Serpina3n	5.89572	1.26109	1.60868	0.00131078	1	0.101	0.068
Luzp2	6.5954	3.2166	0.849046	0.00140857	1	0.087	0.135
Hcn2	4.66131	2.49846	0.694415	0.00157257	1	0.101	0.12
Rsph9	3.76087	1.79985	0.765874	0.00205167	1	0.043	0.122
Trpc5	6.0458	2.75332	0.908595	0.00270154	1	0.101	0.13
Ptgds	48.0805	23.3395	1.01185	0.00273321	1	0.304	0.366
Gpr158	6.21695	3.45214	0.696892	0.00313652	1	0.13	0.173
Thrsp	5.47455	3.13857	0.645647	0.00646571	1	0.145	0.15
Tmem130	12.8851	7.02345	0.79124	0.0095724	1	0.174	0.214

## Sheet: subcluster 10
gene	Cluster_10_mean	Cluster_other_mean	log2FC	p_val	p_val_adj	pct.1	pct.2
Hapln1	48.4527	0.619838	4.93213	2.27327e-71	4.34195e-68	0.81	0.019
Slc6a1	128.963	6.53642	4.10808	3.94434e-66	7.53369e-63	0.937	0.193
Gad2	119.329	6.12349	4.07826	1.00094e-64	1.9118e-61	0.968	0.108
Gad1	112.913	5.35873	4.16305	1.45424e-64	2.7776e-61	0.905	0.121
Erbb4	55.8947	3.152	3.77642	1.51842e-55	2.90018e-52	0.841	0.067
Nxph1	25.1533	1.2433	3.5433	1.5302e-50	2.92267e-47	0.762	0.033
Lhx6	10.822	0.183097	3.32083	4.26444e-41	8.14508e-38	0.524	0.009
Lamp5	22.3704	1.37196	3.30053	1.02815e-40	1.96376e-37	0.714	0.046
Npy	91.758	1.75786	5.07185	1.75279e-36	3.34783e-33	0.587	0.026
Gabrg3	20.8317	1.71018	3.00997	3.84213e-35	7.33847e-32	0.73	0.082
Dner	46.0279	5.74211	2.80225	6.41105e-35	1.22451e-31	0.81	0.21
Tenm1	53.8774	5.74576	3.02416	8.31749e-34	1.58864e-30	0.825	0.182
Nyap2	22.5186	1.95619	2.992	3.46232e-33	6.61303e-30	0.746	0.1
Dlx6os1	27.8642	5.02684	2.25981	4.08844e-33	7.80892e-30	0.73	0.087
Slc32a1	18.1504	2.4736	2.46287	1.40728e-30	2.68791e-27	0.683	0.072
Rph3a	18.7974	2.9906	2.31064	3.05273e-30	5.83072e-27	0.73	0.119
Maf	14.9881	1.04202	2.96893	5.77457e-30	1.10294e-26	0.603	0.046
Kcnc1	33.8732	5.85136	2.34766	6.32576e-30	1.20822e-26	0.841	0.198
Pnoc	22.2004	1.77564	3.06325	3.37123e-29	6.43904e-26	0.667	0.073
Galntl6	14.241	1.33116	2.70884	2.39707e-28	4.5784e-25	0.619	0.061
Nrsn1	40.2564	7.18244	2.33402	5.78553e-27	1.10504e-23	0.794	0.249
Syt1	204.748	75.1758	1.43348	6.67857e-27	1.27561e-23	1	0.706
Rab3c	61.2355	15.1661	1.94477	8.9418e-27	1.70788e-23	0.889	0.371
Nos1	13.7689	1.33813	2.65914	3.51911e-26	6.7215e-23	0.571	0.06
Arl4c	22.1488	3.46827	2.37315	4.51441e-26	8.62253e-23	0.746	0.164
A830018L16Rik	14.2253	2.68983	2.04485	8.09531e-26	1.5462e-22	0.683	0.125
Scn1a	31.8181	7.12854	2.01342	1.3064e-25	2.49523e-22	0.825	0.195
Zmat4	13.0388	2.6398	1.94748	1.40332e-25	2.68035e-22	0.619	0.099
C130073E24Rik	21.6815	3.00668	2.50104	1.56594e-25	2.99095e-22	0.571	0.06
Gabra1	71.3533	14.7818	2.1968	8.52673e-25	1.62861e-21	0.889	0.277
Vstm2a	32.4553	4.92785	2.49665	1.61449e-24	3.08367e-21	0.683	0.167
Hcn1	36.825	6.89906	2.25959	2.27713e-24	4.34932e-21	0.81	0.199
Hcrtr2	7.20729	0.0828269	2.9221	2.71039e-24	5.17685e-21	0.333	0.008
Rimbp2	15.0543	2.45343	2.21686	4.49002e-24	8.57593e-21	0.667	0.108
Slc2a13	26.1866	4.3522	2.34469	6.29323e-24	1.20201e-20	0.762	0.185
Cntnap4	12.3901	1.33468	2.51987	1.23774e-23	2.36409e-20	0.54	0.055
Ptprt	19.5424	2.48303	2.56019	1.89079e-23	3.6114e-20	0.587	0.071
Col25a1	22.5543	1.99492	2.9754	2.90137e-23	5.54161e-20	0.571	0.067
Grip1	8.99551	1.45291	2.02679	1.16527e-22	2.22567e-19	0.603	0.084
Dlx1	4.73989	2.34386	0.779512	3.50919e-22	6.70255e-19	0.476	0.074
Trpc5	13.6923	2.50641	2.06699	5.49178e-22	1.04893e-18	0.635	0.112
Adcy1	23.0943	12.022	0.887738	8.77875e-22	1.67674e-18	0.841	0.258
Serpini1	54.4898	7.18396	2.76135	2.38029e-21	4.54634e-18	0.746	0.193
Gabbr2	44.4206	11.0612	1.91297	2.95187e-21	5.63807e-18	0.857	0.3
Frmpd4	10.2578	1.48734	2.17825	9.33985e-21	1.78391e-17	0.571	0.092
Pde11a	6.24009	0.50045	2.27061	1.15068e-20	2.19781e-17	0.365	0.019
Rasgrf2	11.2259	1.78861	2.13232	1.47215e-19	2.81181e-16	0.556	0.078
Cort	2.44572	0.370231	1.33039	1.36658e-18	2.61017e-15	0.238	0.008
Fgf13	18.7404	3.39891	2.16593	3.14726e-18	6.01126e-15	0.667	0.168
Sp9	5.29105	1.87547	1.1295	6.40049e-18	1.22249e-14	0.381	0.045
Dlx1as	4.78703	0.459254	1.98759	6.4464e-18	1.23126e-14	0.381	0.028
Cox6a2	4.2941	0.255843	2.07573	6.55972e-18	1.25291e-14	0.254	0.006
Gm45159	11.0998	1.8234	2.09948	7.69266e-18	1.4693e-14	0.54	0.086
Arx	4.50523	1.58283	1.09185	1.21577e-17	2.32211e-14	0.413	0.061
Id2	42.482	8.62853	2.17503	1.46377e-17	2.7958e-14	0.73	0.257
Clstn3	42.9899	12.1277	1.74456	2.34091e-17	4.47113e-14	0.825	0.311
Spock1	15.5302	5.23146	1.40746	3.59468e-17	6.86583e-14	0.635	0.146
Necab2	9.48123	1.95629	1.82595	5.00156e-17	9.55297e-14	0.508	0.081
Flrt2	16.5932	3.43753	1.98719	6.3883e-17	1.22017e-13	0.587	0.128
Vcan	15.4893	1.77439	2.57129	7.21939e-17	1.3789e-13	0.476	0.064
Unc5d	11.6897	2.56182	1.83298	8.54067e-17	1.63127e-13	0.508	0.079
Scg2	21.5808	8.54103	1.24288	5.1995e-16	9.93105e-13	0.73	0.221
Ntrk2	58.9221	18.9468	1.58693	7.11235e-16	1.35846e-12	0.889	0.433
Cadps	30.3267	10.0646	1.50144	1.31411e-15	2.50996e-12	0.762	0.332
Kcnc2	4.72012	2.74518	0.611012	1.40518e-15	2.6839e-12	0.476	0.105
Cacna2d1	66.3866	20.5869	1.64231	2.78647e-15	5.32216e-12	0.873	0.418
Frem1	4.89605	0.131099	2.38202	2.8763e-15	5.49374e-12	0.27	0.012
Rgs10	9.50092	1.95743	1.8281	3.56064e-15	6.80082e-12	0.476	0.076
Mafb	6.08715	1.62381	1.43354	3.7988e-15	7.25571e-12	0.429	0.064
Qpct	6.38936	1.04979	1.84997	5.79152e-15	1.10618e-11	0.46	0.069
Nkx2-1	1.98774	0.0237797	1.54515	1.54881e-14	2.95822e-11	0.19	0.003
Nap1l5	40.661	13.0001	1.57327	6.65664e-14	1.27142e-10	0.73	0.285
Slitrk4	11.0463	4.93493	1.02129	9.20704e-14	1.75854e-10	0.587	0.159
Ncald	19.8019	9.57512	0.976039	1.04594e-13	1.99775e-10	0.683	0.227
Atp1b1	128.811	71.9946	0.830556	2.12155e-13	4.05217e-10	0.952	0.607
Spock3	8.07513	1.99458	1.59957	3.65778e-13	6.98637e-10	0.46	0.093
Mpped1	13.3441	4.80912	1.30407	4.1921e-13	8.00691e-10	0.603	0.168
Galnt14	4.3518	1.41878	1.14575	6.42999e-13	1.22813e-09	0.365	0.057
Slc38a1	24.2068	10.6024	1.11939	1.07079e-12	2.04522e-09	0.778	0.347
Dcaf12l1	4.09381	1.64434	0.945835	1.19349e-12	2.27956e-09	0.429	0.1
Ogfrl1	15.8647	7.97857	0.909449	1.73551e-12	3.31482e-09	0.714	0.274
Cplx3	4.28487	0.237325	2.09464	1.93757e-12	3.70076e-09	0.222	0.01
Snap25	58.6177	28.1832	1.0306	2.43517e-12	4.65117e-09	0.873	0.521
Sez6	18.876	7.63224	1.20322	2.68706e-12	5.13229e-09	0.698	0.244
Rgs7bp	31.3002	10.71	1.4638	4.669e-12	8.9178e-09	0.746	0.3
Cntn5	9.58019	2.52084	1.58737	4.73252e-12	9.03911e-09	0.492	0.112
Alcam	24.617	10.099	1.20668	5.22516e-12	9.98006e-09	0.667	0.238
Grin2a	59.331	26.1367	1.15265	5.42537e-12	1.03624e-08	0.825	0.367
Kcnh1	4.34868	1.52188	1.08468	3.67806e-11	7.02509e-08	0.381	0.072
Cplx1	16.348	6.89216	1.13627	3.91079e-11	7.46961e-08	0.651	0.247
Tnfaip8l3	2.48068	0.597784	1.1233	4.60604e-11	8.79753e-08	0.302	0.038
Atp1a3	47.003	28.6429	0.695436	4.64999e-11	8.88148e-08	0.889	0.508
Resp18	20.8656	4.19132	2.07449	4.72885e-11	9.03211e-08	0.524	0.145
Rgs8	2.90504	1.06387	0.919988	6.00575e-11	1.1471e-07	0.333	0.056
Rims2	16.0202	7.17424	1.05809	7.63509e-11	1.4583e-07	0.667	0.263
Igf1	7.10097	0.872631	2.11303	7.89355e-11	1.50767e-07	0.317	0.04
Dgkb	7.97879	4.45961	0.717722	1.17147e-10	2.23751e-07	0.508	0.158
Nrip3	5.10983	2.82236	0.676669	1.2861e-10	2.45645e-07	0.397	0.1
Slc12a5	15.2243	9.67289	0.604203	1.29584e-10	2.47505e-07	0.667	0.285
Trim9	11.7552	5.06481	1.07256	2.34405e-10	4.47714e-07	0.603	0.204
Mir124a-1hg	25.2689	7.4317	1.63946	5.17442e-10	9.88315e-07	0.635	0.239
Tbc1d9	6.59947	3.05274	0.907001	8.67175e-10	1.65631e-06	0.476	0.158
Slc6a11	4.00787	0.997197	1.32622	1.03775e-09	1.98211e-06	0.302	0.046
Epha5	47.2645	22.8968	1.01415	1.6737e-09	3.19676e-06	0.778	0.402
Lgi1	12.7261	8.05646	0.599904	1.71051e-09	3.26708e-06	0.619	0.25
Steap2	1.18528	0.292349	0.757824	2.96359e-09	5.66045e-06	0.206	0.022
Abat	10.6718	3.05285	1.52601	2.97644e-09	5.685e-06	0.524	0.162
Cntnap3	3.18706	0.336877	1.64707	3.08892e-09	5.89984e-06	0.222	0.02
Tcap	1.237	0.0164945	1.13796	4.1595e-09	7.94464e-06	0.127	0.002
Sema5a	16.0246	9.24392	0.732851	4.46824e-09	8.53434e-06	0.508	0.181
Gm3764	14.1604	8.48733	0.67623	4.65693e-09	8.89473e-06	0.635	0.259
Clu	13.2709	6.87677	0.857403	4.86366e-09	9.28959e-06	0.571	0.211
2900055J20Rik	9.38715	2.72229	1.48054	5.0919e-09	9.72552e-06	0.476	0.137
Caln1	14.9094	5.78458	1.22955	5.38176e-09	1.02792e-05	0.571	0.197
Snca	14.6519	8.82835	0.671319	5.9944e-09	1.14493e-05	0.603	0.249
Elavl2	18.7895	8.89649	0.999742	6.5508e-09	1.2512e-05	0.667	0.296
Gpr158	8.37766	3.38825	1.09558	8.71299e-09	1.66418e-05	0.508	0.16
Cacng2	13.6229	6.13008	1.03624	1.2499e-08	2.38731e-05	0.587	0.222
Slc5a6	2.00131	0.402801	1.09728	1.29821e-08	2.47958e-05	0.254	0.034
Phyhipl	8.57694	3.6368	1.04644	1.37152e-08	2.61961e-05	0.508	0.189
Snhg11	352.246	158.165	1.15015	1.76301e-08	3.36734e-05	0.73	0.489
Ptprn	23.0181	13.9264	0.686258	2.50185e-08	4.77854e-05	0.73	0.358
Cacna1b	9.3467	4.86861	0.818081	2.67417e-08	5.10767e-05	0.54	0.196
Kit	27.6925	4.22879	2.45612	2.80115e-08	5.3502e-05	0.365	0.149
Ndrg4	33.0827	17.1771	0.906917	3.14618e-08	6.00921e-05	0.762	0.418
Unc80	15.9972	9.02127	0.762227	3.2832e-08	6.2709e-05	0.651	0.278
Tmem130	12.2306	7.06428	0.714257	3.55158e-08	6.78351e-05	0.524	0.203
Got1	10.7445	5.1607	0.930813	3.98667e-08	7.61454e-05	0.556	0.235
Tmem179	10.4772	5.56354	0.806229	4.48527e-08	8.56686e-05	0.556	0.213
Slc23a2	7.36164	2.90229	1.09947	7.78071e-08	0.000148611	0.46	0.145
Mapk10	9.59168	6.0014	0.597216	1.16305e-07	0.000222143	0.587	0.252
Pip5k1b	3.12721	1.59042	0.671979	1.21397e-07	0.000231868	0.333	0.091
Zcchc18	31.527	13.553	1.16032	1.24665e-07	0.00023811	0.714	0.42
Dlx6	0.978283	0.27619	0.632406	2.41992e-07	0.000462205	0.19	0.026
Nrsn2	3.43047	1.89287	0.614957	3.10043e-07	0.000592182	0.333	0.095
Pde3a	1.32147	0.229824	0.916584	3.14789e-07	0.000601247	0.159	0.015
Rgs17	6.00263	3.34361	0.689003	3.97455e-07	0.00075914	0.444	0.161
Lsamp	39.8852	23.7715	0.722896	4.02585e-07	0.000768937	0.825	0.498
Celf4	42.5168	26.0325	0.686874	4.04693e-07	0.000772963	0.825	0.557
Fhl1	3.19019	1.43583	0.782605	6.62494e-07	0.00126536	0.349	0.099
Cntnap2	17.8701	10.0026	0.77826	7.34841e-07	0.00140355	0.635	0.298
Tspan7	29.383	15.8652	0.849212	7.54674e-07	0.00144143	0.762	0.414
Susd4	11.0655	3.38508	1.46022	8.14897e-07	0.00155645	0.476	0.167
Fam81a	6.6365	3.38659	0.79981	1.03165e-06	0.00197045	0.429	0.156
Ppp1r12b	4.97278	2.22639	0.888483	1.2205e-06	0.00233115	0.381	0.117
Prkar1b	15.742	6.96912	1.07098	1.38726e-06	0.00264968	0.619	0.291
Meg3	555.987	252.429	1.13606	1.51684e-06	0.00289716	0.762	0.615
Hcn2	4.30326	2.51745	0.59235	2.08157e-06	0.00397579	0.349	0.111
Syngr3	10.2903	3.70218	1.26369	2.67389e-06	0.00510713	0.508	0.2
Fam49a	11.6633	6.7406	0.710141	3.74841e-06	0.00715946	0.556	0.258
Cited2	10.0851	5.76732	0.711966	3.84355e-06	0.00734118	0.524	0.228
Dynll2	27.2073	17.3171	0.622879	4.83733e-06	0.00923931	0.762	0.483
Cygb	7.61935	3.28545	1.00813	5.01308e-06	0.00957499	0.429	0.155
Gpm6a	66.572	43.626	0.598543	3.18904e-05	0.0609106	0.889	0.675
Mtfp1	4.3499	2.36692	0.668081	3.75681e-05	0.0717552	0.365	0.137
Cemip	2.30547	0.52464	1.11638	3.77041e-05	0.0720148	0.19	0.035
Tmem47	7.42258	3.93617	0.77087	5.84757e-05	0.111689	0.46	0.198
Disp2	10.8698	6.58325	0.646413	9.51799e-05	0.181794	0.508	0.244
Pgrmc1	25.505	16.2634	0.618552	0.000132307	0.252707	0.73	0.477
Scg3	23.1001	11.9291	0.898424	0.000148825	0.284256	0.651	0.381
Pdxp	13.4396	7.68221	0.733895	0.000149229	0.285027	0.619	0.338
Crtac1	5.58987	3.15519	0.665335	0.000223963	0.42777	0.333	0.127
Lhfpl3	1.84116	0.854568	0.615397	0.000281353	0.537383	0.159	0.036
Ckmt1	6.45699	2.65173	1.03001	0.000325915	0.622497	0.381	0.155
Prlr	2.75494	0.867305	1.00783	0.000406095	0.775642	0.159	0.03
Adarb2	8.56773	4.55693	0.783888	0.000416652	0.795804	0.27	0.087
Atf5	3.3946	1.31581	0.924216	0.000436259	0.833255	0.238	0.073
Cd59a	2.84687	1.0731	0.891895	0.000695501	1	0.19	0.052
Yjefn3	3.07732	1.59966	0.6493	0.000953131	1	0.238	0.079
Zwint	25.1695	14.1919	0.784585	0.000954706	1	0.667	0.417
Cul4b	2.07033	0.880916	0.706958	0.00122359	1	0.238	0.08
Rasl11a	0.990784	0.297934	0.617119	0.00181822	1	0.127	0.024
Ust	4.75517	1.83312	1.02246	0.00195759	1	0.254	0.095
Polr2m	10.7857	5.85754	0.781273	0.00501697	1	0.492	0.275
Vat1l	2.37307	0.415936	1.25231	0.00744522	1	0.143	0.036
1500015O10Rik	7.09386	2.99677	1.01799	0.00873043	1	0.238	0.094

[truncated: 6 more sheets: subcluster 11, subcluster 12, subcluster 13, subcluster 14, subcluster 15, subcluster 16]
