# Supplementary material for: Single-Cell Transcriptome Reveals Cell Type–Specific Molecular Pathology in a 2VO Cerebral Ischemic Mouse Model
Source: Mol Neurobiol. 2024 Jan 5;61(8):5248–64. doi: 10.1007/s12035-023-03755-4 (PMC11249492; doi:10.1007/s12035-023-03755-4)
Supplement: Supplementary file 5 — Supplementary file5 (XLS 17 KB) The differential expressed genes of glutamatergic neurons after PSCI treatment; [file 12035_2023_3755_MOESM5_ESM.xls]

gene	Glutamatergic neurons_in_PSCI_mean	Glutamatergic neurons_in_Sham_mean	log2FC	p_val	p_val_adj	pct.1	pct.2
Gm42418	190.0321695	1559.77545	-3.030375479	2.12E-160	4.95E-156	0.996	1
Lars2	15.87491816	91.6677237	-2.457186428	1.99E-110	4.64E-106	0.697	0.931
AY036118	12.19324498	45.09829186	-1.804913843	6.01E-83	1.40E-78	0.764	0.93
Ptma	25.59302785	14.9967388	0.733270233	8.48E-32	1.98E-27	0.809	0.56
Stmn1	25.88416678	13.57159984	0.883597477	4.22E-31	9.86E-27	0.729	0.485
Jund	7.032034683	3.87369714	0.720748897	2.56E-30	5.98E-26	0.679	0.395
Cirbp	3.426722406	1.317057386	0.933945131	2.74E-30	6.40E-26	0.52	0.279
Snhg11	37.85261665	13.71887844	1.400344021	8.34E-30	1.95E-25	0.543	0.392
Ndnf	12.4594945	3.526745373	1.572078165	2.97E-28	6.93E-24	0.304	0.101
Ubc	5.656539533	2.685950644	0.85273562	2.64E-27	6.15E-23	0.646	0.401
Diablo	2.556217072	0.612571101	1.140980616	1.93E-26	4.51E-22	0.331	0.148
Ppia	27.62687124	17.32874188	0.64326224	2.50E-26	5.83E-22	0.85	0.638
Rpl39	14.56701855	9.011053643	0.636898838	4.99E-26	1.16E-21	0.744	0.489
Reln	9.427748932	2.432807552	1.602966868	5.05E-26	1.18E-21	0.3	0.106
Rsrp1	5.806317546	3.149313355	0.714001848	7.96E-26	1.86E-21	0.659	0.413
Rbm39	5.183065837	3.056556283	0.608066862	2.42E-25	5.65E-21	0.667	0.404
Rps27	15.63648754	9.959999942	0.602103079	2.73E-25	6.37E-21	0.783	0.539
Dpysl2	3.503291364	1.833848953	0.66821696	8.00E-25	1.87E-20	0.579	0.358
Grin2b	6.026605631	12.44113397	-0.935755022	8.36E-25	1.95E-20	0.471	0.646
Hspa1a	2.102116644	0.361880374	1.187652951	1.54E-24	3.59E-20	0.23	0.06
Pcp4	8.641094576	4.403170331	0.835390786	1.66E-24	3.87E-20	0.553	0.3
Cacna2d2	2.883836313	0.728589728	1.167886906	1.99E-24	4.66E-20	0.277	0.088
Ogt	2.897313454	1.298150778	0.762006516	3.10E-24	7.23E-20	0.504	0.271
Eef1a1	23.88098383	15.12635293	0.625623332	4.42E-24	1.03E-19	0.856	0.669
Cxcl12	2.353758963	0.614016032	1.055124096	1.15E-23	2.69E-19	0.281	0.093
Rps5	14.35708858	8.843321413	0.641687625	5.24E-23	1.22E-18	0.704	0.457
Ubb	32.36394678	19.90226633	0.674630587	1.11E-22	2.60E-18	0.817	0.616
Tuba1b	4.222267076	2.369148703	0.632292136	2.65E-22	6.19E-18	0.57	0.354
Actg1	13.40021595	8.28615924	0.632936521	7.25E-22	1.69E-17	0.763	0.541
Tubb5	9.069939234	5.449873251	0.642712263	8.94E-22	2.09E-17	0.646	0.405
Cnbp	2.515921738	1.128537886	0.724040189	1.60E-21	3.73E-17	0.483	0.271
Atp2b1	9.325530972	17.86080821	-0.869175527	2.85E-21	6.66E-17	0.671	0.749
Rps28	14.05593292	8.995211322	0.591023131	2.94E-21	6.85E-17	0.71	0.475
Atxn10	2.765703359	1.344715527	0.683506459	3.34E-21	7.79E-17	0.524	0.311
Tuba1a	23.43618226	14.22556836	0.682522822	3.35E-21	7.83E-17	0.727	0.5
Gprasp2	1.518912856	0.59895615	0.655670837	1.07E-20	2.49E-16	0.35	0.172
mt-Nd2	20.14778373	34.19356509	-0.734805188	1.27E-20	2.96E-16	0.91	0.917
Btf3	6.139795904	3.406676261	0.696191923	2.20E-20	5.14E-16	0.597	0.367
Srsf2	2.337910953	1.139730854	0.641516129	2.25E-20	5.25E-16	0.483	0.28
Cd81	4.280877067	2.418006023	0.627622618	3.25E-20	7.59E-16	0.601	0.378
Gm26870	10.81062436	3.060483175	1.540361918	3.70E-20	8.64E-16	0.087	0.21
Trp73	1.524279194	0.337593137	0.916232136	1.04E-19	2.43E-15	0.22	0.07
Slc38a2	2.548199459	1.126078283	0.738892394	1.92E-19	4.48E-15	0.456	0.254
Maged1	3.163499859	1.730141998	0.608820786	5.56E-19	1.30E-14	0.534	0.336
Cadm2	2.491950112	5.878753393	-0.978114187	7.93E-19	1.85E-14	0.293	0.456
Dnm3	2.525322098	1.149564559	0.713710638	8.95E-19	2.09E-14	0.41	0.23
Naca	8.485460325	5.041201582	0.650882262	1.81E-18	4.24E-14	0.656	0.442
Zcchc18	3.079690308	1.527803926	0.690575078	1.83E-18	4.27E-14	0.487	0.303
Tubb3	4.939875731	2.642099642	0.705662356	2.23E-18	5.20E-14	0.513	0.298
Btg1	2.103415526	0.89281295	0.713325028	3.09E-18	7.22E-14	0.403	0.222
Bcl11a	3.0469745	1.51911251	0.683928201	4.91E-18	1.15E-13	0.513	0.31
Msi2	2.426868043	0.933848606	0.825415784	5.78E-18	1.35E-13	0.373	0.187
Krit1	1.551577687	0.575427978	0.695645766	6.49E-18	1.51E-13	0.35	0.187
Tia1	2.915021982	1.602582685	0.589076409	8.89E-18	2.07E-13	0.484	0.292
Ypel3	4.220168634	2.333597995	0.647016275	1.03E-17	2.40E-13	0.586	0.384
Nell2	2.640040476	5.941689599	-0.931332363	1.67E-17	3.91E-13	0.309	0.437
Bex3	3.882079227	2.230444668	0.595762943	1.68E-17	3.91E-13	0.547	0.331
Bex2	5.81246004	3.484109345	0.603354404	1.79E-17	4.17E-13	0.616	0.401
Luc7l2	4.098738415	2.316118178	0.620644902	2.58E-17	6.03E-13	0.577	0.371
Nr2f2	1.57677931	0.543149295	0.739691337	2.70E-17	6.30E-13	0.294	0.131
Tmem176b	1.410551153	0.377080003	0.807750668	2.73E-17	6.37E-13	0.231	0.087
Marcks	5.300775145	3.174421329	0.593953105	3.32E-17	7.75E-13	0.604	0.39
H2afz	4.958340417	2.971829498	0.585106859	4.49E-17	1.05E-12	0.573	0.359
Gria1	4.217129148	8.81185863	-0.9112703	5.42E-17	1.27E-12	0.437	0.541
Nbeal1	1.091292832	0.379267046	0.600493277	9.92E-17	2.32E-12	0.266	0.117
Atp6v1g1	3.01235985	1.615569025	0.617326157	1.41E-16	3.30E-12	0.514	0.319
Elavl4	1.911987028	0.77638704	0.713057978	1.50E-16	3.49E-12	0.346	0.185
Hspa1b	1.365290626	0.307630042	0.855063032	1.73E-16	4.04E-12	0.161	0.047
Cpe	5.804418324	9.586022615	-0.637616898	2.70E-16	6.30E-12	0.641	0.668
Fos	3.600555825	1.50865979	0.87489134	3.39E-16	7.91E-12	0.339	0.16
Rpl27	3.815493977	2.21172777	0.584334185	4.64E-16	1.08E-11	0.539	0.334
Nfia	4.511729263	2.174846974	0.795817968	6.27E-16	1.46E-11	0.48	0.285
Tmem163	1.286362822	0.412298889	0.695008919	7.25E-16	1.69E-11	0.241	0.093
Bex1	2.198882887	1.086103332	0.616757554	1.79E-15	4.17E-11	0.423	0.24
Itpka	0.480861201	1.828085333	-0.933389227	2.08E-15	4.85E-11	0.113	0.197
Gabarap	3.760870223	2.175033982	0.58445327	2.22E-15	5.18E-11	0.547	0.355
Ebf3	0.796053142	0.145060833	0.649405792	3.21E-15	7.49E-11	0.147	0.047
Tubb4b	3.940389437	2.021244681	0.709481742	3.27E-15	7.63E-11	0.477	0.301
Ndn	3.258950929	1.645183801	0.687130136	3.96E-15	9.24E-11	0.453	0.298
Utrn	1.712286195	0.647065226	0.719611728	6.41E-15	1.50E-10	0.26	0.109
1500009L16Rik	1.093313471	0.368686855	0.612995963	8.06E-15	1.88E-10	0.249	0.115
Plp1	11.25025677	4.256428188	1.220657281	1.14E-14	2.67E-10	0.524	0.393
Tmsb10	20.74445513	12.93970628	0.641447396	1.20E-14	2.79E-10	0.671	0.477
Rpl22l1	6.970814708	4.3127673	0.585263668	1.22E-14	2.85E-10	0.614	0.427
Slc17a7	4.330326503	8.178302606	-0.784003466	1.74E-14	4.07E-10	0.297	0.474
Trappc6b	1.822918301	0.823399313	0.630556839	2.54E-14	5.92E-10	0.377	0.24
Grin2a	3.230146915	5.82344883	-0.689793347	2.88E-14	6.73E-10	0.271	0.418
Sort1	1.459140978	3.348546406	-0.822378786	3.26E-14	7.62E-10	0.246	0.396
Chgb	2.972450128	6.159318249	-0.849793105	3.43E-14	8.00E-10	0.406	0.525
Syp	4.113158102	7.523957127	-0.737308701	4.02E-14	9.39E-10	0.481	0.546
Nhlh2	1.705953855	0.579894683	0.776308846	5.09E-14	1.19E-09	0.249	0.114
Dusp1	1.4929093	0.44862028	0.783150917	5.70E-14	1.33E-09	0.236	0.106
Calb2	4.105122467	1.534104941	1.0104693	6.33E-14	1.48E-09	0.316	0.166
C1qb	1.359097652	0.344517137	0.811146995	6.47E-14	1.51E-09	0.123	0.026
Cd274	0.799180999	0.157754746	0.636010658	1.02E-13	2.37E-09	0.144	0.046
Grin1	2.174345734	4.354816032	-0.754377743	1.08E-13	2.52E-09	0.336	0.425
mt-Atp8	10.80059014	16.88156215	-0.599613768	2.29E-13	5.34E-09	0.786	0.778
Slc6a6	2.404752301	1.088616532	0.705002205	2.44E-13	5.70E-09	0.384	0.231
Atox1	2.742735866	1.406151938	0.637365492	2.46E-13	5.74E-09	0.461	0.303
Atp1b1	8.534748673	13.46167989	-0.600968331	2.68E-13	6.25E-09	0.474	0.602
Hnrnpa0	3.607544859	2.067669632	0.58685509	3.70E-13	8.62E-09	0.529	0.348
Tmem59	2.827069638	1.547344433	0.58724611	3.77E-13	8.80E-09	0.504	0.337
Trf	1.827535765	0.409672624	1.004185116	3.80E-13	8.87E-09	0.184	0.068
Sez6l	0.737497195	2.201907996	-0.881921205	9.14E-13	2.13E-08	0.156	0.269
Scn1b	2.183650983	4.185448802	-0.703786675	1.27E-12	2.97E-08	0.331	0.413
Ass1	0.924345436	0.249123113	0.623452123	1.42E-12	3.32E-08	0.159	0.052
Gm26917	2.804929864	6.571004452	-0.992614856	2.61E-12	6.10E-08	0.346	0.344
Epha6	0.132303944	0.833405593	-0.695264708	2.97E-12	6.93E-08	0.043	0.136
AC160336.1	2.749935723	1.367163154	0.663706721	3.62E-12	8.45E-08	0.431	0.269
Slc24a2	2.600007815	5.074077738	-0.754665334	3.73E-12	8.70E-08	0.369	0.437
Rcan2	1.097583098	0.378500122	0.60562857	4.73E-12	1.10E-07	0.219	0.095
Zwint	3.191229449	1.715204932	0.626312413	5.34E-12	1.25E-07	0.473	0.317
Fosb	1.035321452	0.212843452	0.746863321	1.08E-11	2.52E-07	0.141	0.048
Marcksl1	2.72558173	1.31319811	0.687576884	1.34E-11	3.13E-07	0.366	0.215
Sorl1	1.363977406	2.97492292	-0.749710638	1.35E-11	3.15E-07	0.199	0.316
Rbms1	0.906513617	0.266971786	0.589552437	1.68E-11	3.92E-07	0.181	0.089
Nrgn	9.100916208	15.50487907	-0.708406409	2.07E-11	4.83E-07	0.403	0.549
C1ql3	1.771850885	3.999021316	-0.850796031	2.46E-11	5.73E-07	0.171	0.311
Lhx1	1.145765569	0.407789923	0.608060402	2.84E-11	6.64E-07	0.18	0.067
Sgk1	0.88364489	0.188535758	0.664341701	2.95E-11	6.89E-07	0.144	0.06
C230004F18Rik	2.44166963	5.111214259	-0.828350445	3.17E-11	7.41E-07	0.337	0.42
Fam159b	0.910789576	0.259908493	0.600849957	4.53E-11	1.06E-06	0.163	0.062
Ramp1	4.65968097	2.117256541	0.860443843	5.59E-11	1.30E-06	0.349	0.228
Atp2b2	2.735189361	4.765222597	-0.626194928	1.09E-10	2.53E-06	0.377	0.47
Tubb4a	2.253697222	1.111349755	0.623914417	1.29E-10	3.00E-06	0.366	0.239
Rhob	2.664465453	1.433410469	0.590623068	1.40E-10	3.27E-06	0.446	0.295
Wfs1	0.286705571	1.236046219	-0.797268041	1.98E-10	4.62E-06	0.044	0.138
Dpp6	1.44702038	2.981955	-0.7024508	2.14E-10	5.00E-06	0.274	0.365
Pcdh1	0.725599971	1.930031716	-0.763818224	3.26E-10	7.60E-06	0.151	0.253
Bc1	0.311047855	1.139654189	-0.706657301	1.23E-09	2.88E-05	0.096	0.15
Cacna1e	1.763459817	3.586786231	-0.731008037	1.70E-09	3.97E-05	0.27	0.367
Hpca	2.390872139	4.339344721	-0.655006311	1.74E-09	4.07E-05	0.261	0.317
Tenm3	0.473835062	1.603871475	-0.82108316	1.98E-09	4.62E-05	0.083	0.174
Lingo1	1.214698653	2.462262615	-0.644604749	2.82E-09	6.57E-05	0.247	0.33
Hspb1	1.227215005	0.288458629	0.789594622	3.38E-09	7.89E-05	0.13	0.047
Cck	2.5163338	4.300712199	-0.592114182	4.05E-09	9.45E-05	0.246	0.299
Mal	2.286817002	0.839315421	0.837522228	8.12E-09	0.000189408	0.2	0.1
Glg1	2.038959765	3.61906332	-0.604022749	1.00E-08	0.000234039	0.361	0.443
Ptgds	6.121719789	3.067864037	0.807954213	1.05E-08	0.000245097	0.431	0.301
Pclo	2.002336189	3.731671719	-0.656264451	1.08E-08	0.000251723	0.326	0.394
Ntm	1.848396978	3.564063112	-0.680168514	1.10E-08	0.000256681	0.266	0.327
Icam5	0.806728512	1.73019418	-0.595623828	1.12E-08	0.00026025	0.139	0.235
Hist1h1e	0.651267533	1.528133322	-0.614498667	1.44E-08	0.000337175	0.15	0.239
Neat1	0.973460564	0.229359846	0.682820421	1.46E-08	0.000340027	0.11	0.035
Nrcam	1.773140601	3.319941534	-0.639491023	1.75E-08	0.000407862	0.257	0.372
Fibcd1	0.709667665	2.082261176	-0.850273201	2.03E-08	0.000473442	0.069	0.164
Sel1l	0.984608236	2.035633601	-0.613143423	2.27E-08	0.000528998	0.217	0.318
Cx3cl1	1.611874796	3.143355792	-0.66571397	5.55E-08	0.001295361	0.244	0.333
Flt1	1.593043993	0.594659326	0.701398436	9.08E-08	0.00211918	0.116	0.04
Epha5	2.50087857	4.513023998	-0.655126859	9.36E-08	0.002185109	0.314	0.419
Plppr4	2.395537312	4.176068226	-0.608216748	9.66E-08	0.002254764	0.306	0.386
Hbb-bs	2.333664913	0.779276183	0.905818631	1.09E-07	0.002543322	0.176	0.092
Car2	1.470756539	0.505378636	0.714826457	5.65E-07	0.013192408	0.159	0.08
Alcam	0.827223679	1.814616415	-0.623285069	6.38E-07	0.014884783	0.161	0.248
Sparcl1	2.623169043	4.783445859	-0.674677209	1.00E-06	0.023435049	0.306	0.388
Itpr1	0.985251933	1.983069997	-0.587475731	1.05E-06	0.024419257	0.193	0.267
Ryr2	1.535180411	2.831932813	-0.595983849	5.91E-06	0.137918768	0.221	0.28
Aldoc	0.631039154	1.62573818	-0.686931653	1.35E-05	0.316006656	0.117	0.143
Mbp	2.252893328	4.510506186	-0.760461336	3.91E-05	0.911999806	0.269	0.251
