# Supplementary material for: Single-Cell Transcriptome Reveals Cell Type–Specific Molecular Pathology in a 2VO Cerebral Ischemic Mouse Model
Source: Mol Neurobiol. 2024 Jan 5;61(8):5248–64. doi: 10.1007/s12035-023-03755-4 (PMC11249492; doi:10.1007/s12035-023-03755-4)
Supplement: Supplementary file 6 — Supplementary file6 (XLS 29 KB) The differential expressed genes of GABAergic neurons after PSCI treatment; [file 12035_2023_3755_MOESM6_ESM.xls]

gene	GABAergic neurons_in_PSCI_mean	GABAergic neurons_in_Sham_mean	log2FC	p_val	p_val_adj	pct.1	pct.2
Gm42418	244.043620075887	1453.75823645442	-2.56966892374106	9.91795966265704e-19	2.3146534260709e-14	1	1
AY036118	13.1253738670636	37.3457747132521	-1.44077856425965	3.69600823207907e-13	8.62574401202612e-09	0.763	0.971
Sncb	7.12065631700053	2.01860423599349	1.42771471173701	9.45718583567972e-12	2.20711803033093e-07	0.664	0.368
Snap25	9.97469074933692	4.13016862722375	1.09710213459524	1.73478228366851e-11	4.04863489362557e-07	0.748	0.54
Hist1h1e	0.392474222233918	3.38231421553986	-1.65404231011142	5.37235349466697e-11	1.25379985858538e-06	0.16	0.454
Lars2	16.319634815886	70.5422420457528	-2.04638682013478	1.09092517555486e-10	2.54600117470993e-06	0.855	0.914
Ndrg4	7.35349040691298	2.45252801841389	1.27472601409542	1.45344646252225e-10	3.39205335423442e-06	0.672	0.431
AC149090.1	6.85199031237767	1.57744204395956	1.60711840514076	3.71545736303705e-10	8.67113439385588e-06	0.626	0.379
Zwint	7.39793499325495	2.74302590980211	1.16582958577087	1.13886389084705e-09	2.65788054845885e-05	0.672	0.5
Npas1	2.47733312982728	0.321518134357885	1.39578506210885	1.45130773279233e-09	3.38706198679074e-05	0.351	0.075
Snca	3.39449193633479	0.880176401222177	1.22482835537582	3.35009077788786e-09	7.81844185743468e-05	0.489	0.201
Meg3	105.207788389264	68.7067773911248	0.60751872803774	7.70156833756626e-09	0.000179739201862121	0.824	0.799
Wdfy1	0.888877816490656	0.192163999352891	0.663946669946743	7.89979518589355e-09	0.000184365420048384	0.405	0.098
Tmem191c	2.32789287390582	0.709525115079423	0.961013375406899	1.41451560630724e-08	0.000330119652199983	0.573	0.264
Rpl7	3.44269052167146	7.28436271818555	-0.898957074596128	4.56808794943121e-08	0.00106610036563826	0.542	0.489
Agap3	1.41177940467794	0.393585778923854	0.791296149117878	6.03027450209271e-08	0.0014073454632984	0.458	0.247
Elmod1	4.19229999730117	1.67415296067047	0.95729175135864	6.95455190894259e-08	0.00162305332450902	0.664	0.425
Abracl	0.28668571053581	1.67947856643902	-1.05829257590686	7.05860634176246e-08	0.00164733754804052	0.198	0.316
Snhg11	72.7041370614766	36.9101501746954	0.959161429496426	7.27709239942079e-08	0.00169832782417682	0.74	0.506
Calb2	2.49982990394511	0.150656677750085	1.60482736726929	7.86630192117826e-08	0.00183583754236458	0.244	0.029
Eif4a2	4.48144290705345	2.07819932111759	0.832469058048706	8.2978599083549e-08	0.00193655454541187	0.656	0.517
Matk	1.93896283475524	0.74129773159342	0.755144215402232	8.56992018381211e-08	0.00200004797249807	0.542	0.213
Cnr1	21.2488046058321	6.23622542717301	1.62041856690738	1.09940922814269e-07	0.00256580125663941	0.588	0.282
Syn2	4.35949068798746	2.30683409037174	0.696645243170741	1.27310066373593e-07	0.00297116232902691	0.672	0.374
Snap47	3.80597825067103	1.58184246926349	0.896429142098018	1.29328632530122e-07	0.00301827162598798	0.595	0.414
Cd81	5.78601629487647	2.77387469263718	0.846518373685037	1.4611261092782e-07	0.00340997611383345	0.687	0.58
Nap1l3	1.11324287765837	0.288140466340359	0.714168665653023	1.84287328275516e-07	0.00430089766729399	0.412	0.149
H3f3b	11.5231688564415	26.8344392205321	-1.15227135026661	2.07733588521307e-07	0.00484808648891025	0.733	0.701
Actr1b	1.26496193040788	0.368205332760745	0.727202043345774	2.1130859704917e-07	0.00493152003793354	0.466	0.23
Nap1l5	14.9298599693271	6.39676599980911	1.10676704369698	2.19784500088428e-07	0.00512933066306374	0.74	0.511
Zmat3	0.88272757548818	0.216060312715951	0.630609478175757	2.45239218731139e-07	0.00572339288674732	0.328	0.161
Klc1	3.92157808831455	1.69967122852887	0.866337261680621	2.57288247479166e-07	0.00600459311966878	0.679	0.454
mt-Atp6	109.475808949598	67.8154802560272	0.682925449864801	3.98143250700772e-07	0.00929186718485462	1	0.994
Hist1h2ap	0.0677005075174843	0.979561594031511	-0.890673933054665	3.99648851125372e-07	0.00932700488756393	0.046	0.247
Arxes2	0.967123948460518	0.204989144281784	0.707067715371882	4.02948648317836e-07	0.00940401555444166	0.374	0.144
Rpl28	4.7809066763565	9.09443412691501	-0.804192350824346	4.06540571902118e-07	0.00948784386705164	0.649	0.621
Mt3	6.30755517144202	2.32743734284646	1.13497731651031	4.79670432280249e-07	0.0111945485485564	0.618	0.443
Mdh1	5.72207836852054	2.65109122879417	0.880579644785756	5.57784967887049e-07	0.013017585580548	0.718	0.471
Gad1	13.9499428504207	6.70728733713927	0.955844886883405	5.73427895515886e-07	0.0133826602255497	0.771	0.586
Efhd2	2.61762705939508	0.92085610955008	0.913294236992363	6.99582999370021e-07	0.0163268680392975	0.527	0.299
Tubb2b	6.47498565912995	19.8411949987509	-1.47929528507891	8.33011259173795e-07	0.019440816766598	0.389	0.408
Aldoa	7.58273894475002	3.14848104900729	1.04885492190101	8.69795725225323e-07	0.0202992926353086	0.664	0.443
Hspa1b	1.72093422950239	0.209974255839701	1.16912573198972	8.88115795759104e-07	0.020726846441426	0.29	0.069
Plp1	8.87311130780185	3.25340240167883	1.2148874414941	1.19746706060056e-06	0.0279464862602959	0.656	0.511
Cck	10.805965801121	1.94977557120686	2.00083896908602	1.2147038509236e-06	0.028348758472855	0.382	0.161
Ndufa8	2.75289558845719	1.42110640192718	0.632337668924351	1.24000655673495e-06	0.0289392730210801	0.527	0.46
H3f3a	8.47549274595969	16.9009233760089	-0.917761133771507	1.36037244557145e-06	0.0317483721347465	0.679	0.592
Sox4	2.00661230164009	8.3827227619655	-1.64186779113753	1.70124825863329e-06	0.0397037318599837	0.305	0.408
Pacsin1	2.6356796774086	1.14565192394108	0.76080904063883	1.70380081723932e-06	0.0397633034727312	0.611	0.31
Vamp2	5.18654659741507	2.57218036078526	0.792329380366247	1.72096198909279e-06	0.0401638109014476	0.695	0.5
Impact	3.44110090958375	1.740136617684	0.696669527389873	1.75767623628877e-06	0.0410206480025072	0.595	0.299
Vstm2b	1.34424555722112	0.437469085931471	0.705592768508717	1.78467107690668e-06	0.0416506535928481	0.443	0.167
Ypel3	4.78385713377071	2.50897027474913	0.720984190516741	1.80367911491526e-06	0.0420942631838924	0.679	0.529
Hist3h2a	0.50827726116321	1.57699360651449	-0.772787299489636	1.83208717108904e-06	0.0427572503988761	0.282	0.293
Pde5a	1.07563259940794	0.185361395002098	0.808224122292485	1.89608701272439e-06	0.0442508787029618	0.282	0.069
Rps5	6.61309799839175	12.348553999009	-0.810127914099715	2.30159697524887e-06	0.0537146702083582	0.634	0.546
Hspa1a	1.49800994003255	0.405061132049429	0.83014631644665	2.55036483014625e-06	0.0595204144059533	0.328	0.086
Rplp0	4.82657414979524	11.8937412331775	-1.14595115862093	2.87105299154415e-06	0.0670046347166574	0.542	0.586
Nr2f2	1.8819942858036	0.466064350752452	0.97511904519855	3.07630927187688e-06	0.0717949057870627	0.397	0.167
1810030O07Rik	0.725880873122366	0.0797011632981183	0.676700825147109	3.39513253178845e-06	0.0792356030268788	0.153	0.08
Rpl10	2.93681513596437	5.10513707234637	-0.632994718565786	3.67825907874907e-06	0.0858432103798457	0.527	0.511
Caly	3.81503535813459	1.74100675449489	0.812840508902799	3.90826750823249e-06	0.0912111471071298	0.557	0.305
Olfm2	1.66933210779902	0.598596930799965	0.739672586616161	4.28481009728223e-06	0.0999988980503727	0.489	0.224
Pde4b	0.994380484005717	0.139809713099774	0.807147678492564	4.31172415365786e-06	0.100627018298067	0.282	0.086
Glul	2.92831190645984	1.09584521606187	0.906377309824066	4.41722494830051e-06	0.103089195843437	0.58	0.322
Apoe	4.81057247275091	1.67722871638906	1.11793991462975	5.00492517307452e-06	0.116804943689213	0.542	0.27
Cltb	1.55142831419753	0.609938399296866	0.664299619951611	5.63724135197564e-06	0.131561938672408	0.511	0.282
Stk32c	1.13172354793305	0.275756973584644	0.740666826809701	5.70867244411605e-06	0.13322899750078	0.336	0.098
Rabgap1l	1.44893469639048	0.564196261887977	0.646732762359514	5.75951872538479e-06	0.13441564801303	0.481	0.236
Rps9	5.19326243320738	10.8853704520079	-0.940415385765261	6.05454223414402e-06	0.141300906660453	0.595	0.598
Hprt	1.68489190774488	0.598067957351981	0.748535247543258	6.3111788263233e-06	0.147290291448733	0.466	0.218
Vip	12.0136318229488	1.96874959737916	2.13209632541969	6.53098141890601e-06	0.152420044354429	0.229	0.052
Ssbp4	1.36890374457339	0.461184829317049	0.697080898710452	6.6071184153947e-06	0.154196929578481	0.45	0.224
Rps15a	6.40952391032972	11.1969622133753	-0.719069121512911	6.89577844891704e-06	0.160933677440826	0.679	0.632
Kctd12	2.86063901882256	0.581473540597325	1.2875702457913	6.94661861222615e-06	0.162120185172134	0.366	0.126
Caprin1	1.04438057344339	2.21435185700355	-0.652864073935963	7.12631089064789e-06	0.16631384356594	0.427	0.523
Csmd1	2.02965889876143	0.608369212734045	0.913556748073117	7.62975575979366e-06	0.178063239922065	0.427	0.195
Gad2	15.4762008873101	8.74991211607683	0.756922501748628	7.70181679829951e-06	0.179745000438714	0.847	0.77
Tiam2	0.522686690393357	1.31758412233992	-0.606002583998774	7.78490828558695e-06	0.181684189569028	0.092	0.27
Snrpe	1.58191448070235	3.57621634542	-0.825714042785416	8.70623162809372e-06	0.203186033736451	0.405	0.466
Cd24a	0.535457164376077	2.13939521770656	-1.03181839578856	9.39155881831275e-06	0.219180199701783	0.153	0.362
Mast4	1.18176241927954	0.272580879596319	0.777736658945036	9.43930801208848e-06	0.220294570386121	0.374	0.138
Ptma	12.9660234395929	23.6908141770589	-0.822053110830849	9.84753340580053e-06	0.229821734624573	0.771	0.695
Lrrtm3	1.08925376192236	0.270648106785125	0.717423187814815	9.98010761270511e-06	0.232915751465312	0.275	0.155
Ndn	5.85195708553103	2.74627512059639	0.871059262968759	1.0671252722001e-05	0.249045696026059	0.611	0.368
Dzip3	2.38789687271936	1.07641498175402	0.70629515761285	1.08907871054548e-05	0.254169189467103	0.603	0.322
Gprasp1	6.39855327004501	3.09776826522683	0.852404790299443	1.22929581717263e-05	0.286893057811748	0.733	0.489
Ttr	42.0419075672267	18.1783103547197	1.16626639607263	1.32068508495721e-05	0.308221485127314	0.985	0.948
Hist1h2bc	0.355924915392765	2.17528611658536	-1.2276093039882	1.32745768951445e-05	0.309802075578883	0.122	0.328
Fth1	21.4984491771248	12.4151684120412	0.745960393501885	1.34533134029256e-05	0.313973428197477	0.962	0.891
Araf	2.30897317984358	0.961314412871391	0.754562769741158	1.35543016864934e-05	0.316330292759383	0.481	0.328
Dpysl3	1.07160710751683	3.1224930574512	-0.992766650711513	1.3579583615212e-05	0.316920322411817	0.328	0.408
Tmsb10	18.5042143439857	37.2353321109598	-0.971120519507803	1.40014023416852e-05	0.326764727850249	0.718	0.603
Kctd13	1.10347834944984	0.376198393915712	0.612088503741093	1.41362247502166e-05	0.329911213220555	0.374	0.218
Gria1	5.37085292146641	9.69448699373304	-0.747308842546015	1.72375451543392e-05	0.402289828811967	0.626	0.575
Npas3	1.10429825866118	0.281608226354674	0.715383890358713	1.88361489800101e-05	0.439598044895476	0.321	0.098
Meis2	2.15764705730828	5.68011186234792	-1.08102233718408	1.94530006688131e-05	0.453994129608759	0.107	0.339
Car2	1.83244203974987	0.417152745723528	0.999051169086122	2.08759649144116e-05	0.487203269172538	0.344	0.138
Srcin1	3.36223618172632	1.39439486569886	0.865406792614996	2.33321183393955e-05	0.544524977804812	0.588	0.379
Rab3c	9.35236269564144	5.28169246704162	0.720734848456835	2.39814663400532e-05	0.559679461444161	0.786	0.603
Cadps2	2.73183193955641	0.297845295518505	1.52376559402251	2.45209330919271e-05	0.572269536499394	0.237	0.092
Rgs10	2.66783422587624	0.820360218663122	1.01070447155206	2.4528833151188e-05	0.572453908082426	0.397	0.213
Ndufb6	1.40353721056901	0.582098849837371	0.603319396368993	2.79466173738108e-05	0.652218156269996	0.336	0.253
Elmo1	1.99394604982719	0.623059419475905	0.883332407350335	2.97510623635908e-05	0.694330293441482	0.382	0.247
Vdac1	3.73004200295016	2.08697976355638	0.615656969292981	2.99760988623134e-05	0.699582195248669	0.58	0.517
Cadps	4.84452350579902	2.34320599099333	0.805853159972822	3.0191532990246e-05	0.704609996926361	0.687	0.448
Armc8	0.954349516098175	0.296970744723434	0.591542564499449	3.29455312274251e-05	0.768882807785648	0.351	0.195
Calm2	13.0856292647197	7.37222765986827	0.750540569059071	3.30794687816963e-05	0.772008642427229	0.809	0.73
Lrfn5	1.72113039756121	0.611180374381337	0.756088077468888	3.5112173630753e-05	0.819447908194514	0.458	0.207
Tpt1	6.83869144728996	12.1023350896984	-0.74113920773789	3.54288677469537e-05	0.826838915478405	0.672	0.626
AI480526	1.04279498136428	0.32566460844555	0.623828598325233	3.55444244105734e-05	0.829535776893961	0.359	0.201
Dcx	1.08272784579089	2.54293699272263	-0.766471477072686	3.56772632741727e-05	0.832635970292641	0.389	0.46
6430548M08Rik	1.94194180302028	0.820305828717169	0.69258785043726	3.6665025242334e-05	0.855688359105592	0.519	0.276
Cd99l2	0.454848228883697	1.23654238537924	-0.620401441845073	3.83668000944488e-05	0.895404380604246	0.29	0.316
Synj1	2.59191069240937	1.27186323077344	0.660875494756877	3.85653058384975e-05	0.900037107658854	0.634	0.379
Cisd1	2.44598294123001	1.15627272134761	0.67637590075121	3.99142990039993e-05	0.931519910155335	0.489	0.379
Cxcl14	4.1229757602583	1.19176317940786	1.22489014245137	4.27352463314185e-05	0.997355178882645	0.267	0.069
Uqcc2	2.42572716476561	1.02570646105608	0.757985122669769	4.42007222351229e-05	1	0.504	0.322
Ndfip2	1.82042520939964	0.781040706823728	0.663192190263479	4.46198086097782e-05	1	0.527	0.356
Plekha1	1.46167274797246	0.599821147657216	0.621728356569981	5.15463787323701e-05	1	0.405	0.253
Slc6a6	2.21436911754379	0.686223456331138	0.930739875192661	5.1590917425613e-05	1	0.466	0.259
Dnm1	4.82224833506096	2.34254623640766	0.80062885891248	5.60142111081306e-05	1	0.649	0.431
Hmgn2	3.4615135559126	7.3796516432648	-0.909357046407896	5.62711520230518e-05	1	0.45	0.46
Nrep	0.59976344232738	1.60878656781077	-0.705520329052009	5.69799834985992e-05	1	0.26	0.31
Gpx4	5.49888260200258	3.02553805086525	0.691010061070367	5.77634368514833e-05	1	0.664	0.575
Pgbd5	1.42228101994712	0.515013661284555	0.677035445495115	5.99648726091301e-05	1	0.443	0.201
Magee1	1.22183596007476	0.43279979336525	0.632915270955887	6.00376710014926e-05	1	0.435	0.201
Atp2b4	0.12140007060067	0.709339998406667	-0.608138320869968	6.09931380169255e-05	1	0.092	0.109
Ppp1r14b	2.90517140065095	7.0832483082517	-1.04954929567036	6.27154130373419e-05	1	0.435	0.46
Atp6v1a	3.83614436228169	1.87688585696684	0.74934932869311	6.54727794636757e-05	1	0.626	0.437
Tspan3	4.38401045996588	2.26229148555334	0.722795520268421	6.57017357994e-05	1	0.679	0.511
Tecr	5.29945290984077	2.92694617631786	0.681818715746952	6.72987778860903e-05	1	0.733	0.58
Pink1	1.17028886560025	0.411052806665669	0.621115098483931	7.08616299222205e-05	1	0.435	0.224
Prkar1b	2.9616450337647	1.32760938181627	0.767250653272631	7.57470950053856e-05	1	0.565	0.385
Chd3os	3.4693606121299	1.90218520135185	0.622928866717034	7.97055594287465e-05	1	0.641	0.408
Tle2	1.22559949031101	0.404543294773884	0.664092898654588	8.17922640959462e-05	1	0.382	0.161
Sncg	0.82401592455133	0.0444374218782002	0.804392269972935	8.18373340163277e-05	1	0.137	0.029
Rpl34	6.31294064047704	12.2913824290204	-0.861967609542625	8.21237292211812e-05	1	0.603	0.598
Ftl1	5.54924078150472	8.9113107331708	-0.597748188549407	8.75093219059908e-05	1	0.634	0.557
Rpl32	6.08127253521792	11.7270299909977	-0.845815240641843	8.91080785003623e-05	1	0.656	0.661
Rgs12	2.10298570757421	0.779658450853145	0.802056663715805	9.28627955676259e-05	1	0.374	0.149
Rnd3	0.490325512833993	1.78707286726872	-0.903123247186357	9.55511706513617e-05	1	0.191	0.345
Gigyf1	1.31318179454039	0.414246387983579	0.709845166508903	9.83658364672713e-05	1	0.405	0.195
Ddx17	3.67115963772524	1.96015109094	0.658109935102849	0.000101253839223474	1	0.618	0.5
Arl8a	2.43973430793021	1.18311265740495	0.655910551409635	0.000101420994822743	1	0.595	0.385
Gapdh	9.59299885302495	5.49868889258815	0.704890481152818	0.000101567470840056	1	0.733	0.661
Trp53i11	2.32919348759617	0.657299835990832	1.00633808391449	0.000104152466592782	1	0.298	0.224
Ybx1	3.00707592233536	6.62665582649095	-0.928500750836935	0.000104365144639222	1	0.519	0.58
2900055J20Rik	1.57488218173203	0.603457375906228	0.683320417075111	0.000109547292354282	1	0.412	0.178
Cdk4	1.00491076251548	2.0077658789326	-0.58515424910865	0.000116612973724138	1	0.321	0.374
Adarb2	6.69724171731487	2.69707526329293	1.05795713960329	0.000119998136460166	1	0.511	0.276
Hist1h4d	0.237889129517558	0.934766627335034	-0.644277451567822	0.000126123543861219	1	0.145	0.299
Junb	1.61512753963584	0.388996053309017	0.912838808297137	0.000135826332516354	1	0.298	0.167
Txnip	0.867419829754904	3.1569792441134	-1.15448923660408	0.000143162918455161	1	0.145	0.31
Zcchc18	6.07866433251801	3.46180183809466	0.665850724397949	0.000148492915140976	1	0.725	0.54
Btf3	3.20902970296749	5.34267247542778	-0.591603155071531	0.000154416625458273	1	0.519	0.523
Tuba1a	17.1685863719567	27.8264943265884	-0.665949223811579	0.0001615375843886	1	0.702	0.603
Gas7	2.05985869080829	0.981892442148098	0.626586359291518	0.000161702092580765	1	0.45	0.213
Ube3a	5.69475613266772	3.29213909022409	0.641334675457136	0.000172907221327703	1	0.771	0.575
Chchd10	3.0693420470763	1.16095225797295	0.913128351703733	0.000181079103753002	1	0.45	0.23
Vsnl1	3.7925281098283	1.13434617233521	1.16699270612779	0.000190712808189841	1	0.389	0.259
Pdxk	1.76432006973373	0.737089284030162	0.670252760854494	0.000192066252117661	1	0.496	0.264
Rps4x	5.3848412159188	11.3035439286767	-0.946351283941994	0.000194614471501536	1	0.534	0.592
Cspg5	3.01788043561439	1.40299550373024	0.741600683854692	0.000196048992939639	1	0.595	0.374
Rpl22	2.98930450309302	5.03217248879241	-0.596540434426343	0.00020309185670214	1	0.511	0.5
Ap1s2	2.43989661432268	0.890846328038158	0.863333087525727	0.000204049190921227	1	0.458	0.287
Rps14	3.66058014852266	6.11124134770523	-0.609591868000789	0.000205336472205441	1	0.58	0.569
Svbp	0.303955457090259	1.01229749601303	-0.625949019298037	0.000217431672996325	1	0.198	0.305
Ndufa3	2.57147554405923	1.38069995700734	0.585134435240498	0.000218425567654379	1	0.55	0.425
Rpl18a	7.71397592725265	13.3291320911567	-0.717548196019229	0.000219392796348231	1	0.695	0.667
Mef2c	5.49048971905188	2.78014021574427	0.779887587305473	0.000220739170254974	1	0.618	0.379
Nnat	3.72734136754592	8.4418874696614	-0.998046241343849	0.000221674882659422	1	0.191	0.425
Epm2aip1	1.98150953248168	0.872777896657569	0.670863137007491	0.00022612107338369	1	0.489	0.339
Rnf11	2.62700679630323	1.37432045264297	0.61126478567389	0.00023053029863142	1	0.611	0.431
Picalm	1.5212113653793	0.571305657819421	0.682153223586073	0.000258896856670298	1	0.435	0.259
Jpt1	1.98772968733611	4.53537220243125	-0.889630700876543	0.000267192282819712	1	0.405	0.46
Igfbpl1	1.89730483307402	3.88638898530552	-0.754057232848212	0.000295106787651831	1	0.13	0.333
Serp2	1.74513794822363	0.728059635750724	0.667725643016682	0.000296117432081483	1	0.443	0.23
Rps28	7.41808616010867	12.1053222689761	-0.638588649953777	0.000297536312108265	1	0.626	0.569
Rps26	4.19336903239334	8.96678464213733	-0.940457411033628	0.000312644374231809	1	0.504	0.529
Nono	0.617709482925157	1.45067668459408	-0.599227619396239	0.000318185732193168	1	0.313	0.448
Epb41l1	2.52259483396638	1.25489319262628	0.643579447687829	0.000327407518861076	1	0.573	0.345
Rack1	1.34603908509555	2.57372033690237	-0.607199691127275	0.000334001951756426	1	0.427	0.523
Sntg1	1.31601190238623	0.467337805277661	0.658441626249231	0.000344519762932302	1	0.397	0.19
Rps19	6.62139786492468	12.4547768196735	-0.819990924150931	0.000350272671876021	1	0.649	0.684
Necab1	1.70618416980043	0.477044709618749	0.873546528869245	0.000353842642191121	1	0.313	0.132
Apod	0.738357636718036	0.0412945629616791	0.73934668389134	0.000363539642669617	1	0.137	0.017
Grin2d	1.01463278700797	0.260636200615872	0.676364901400383	0.000365756201238212	1	0.298	0.115
Pgam1	4.96234108863104	2.48774823426741	0.773583008337733	0.000377588952386717	1	0.626	0.489
Hnrnpa1	2.34169204585742	4.30046925933536	-0.665541301772695	0.000377665605662588	1	0.519	0.552
Clk1	3.3387016456464	1.77847013403844	0.642972648719521	0.000390657099017816	1	0.664	0.46
Pip5k1c	1.47022689257795	0.621867328044923	0.606987751668296	0.000405223721879942	1	0.45	0.224
Htr2c	1.27130146230782	0.337734539653953	0.763727347230491	0.000428336486866744	1	0.252	0.08
Gm26917	2.14612227467583	6.50384247244082	-1.25405479931412	0.000430832821335984	1	0.473	0.425
Marcksl1	1.35987930599692	2.96742498044205	-0.74948986749935	0.000447457567613234	1	0.374	0.454
Rpl26	5.30146220826048	8.50920554137475	-0.593638180034351	0.000459797598436297	1	0.634	0.598
Slc24a2	2.98247626158757	5.72075253951785	-0.754957021951024	0.000473270997176695	1	0.527	0.489
Nell2	0.181831267944594	0.800659744377465	-0.60750151877454	0.000474780947473033	1	0.122	0.218
Odc1	0.390022730055479	1.13299724286022	-0.61777362632337	0.000480231779494619	1	0.229	0.339
Rps7	5.76531981129573	10.3543539977444	-0.747015586476901	0.00050367280449697	1	0.565	0.563
A230057D06Rik	1.46141433017776	0.614681491260165	0.608237917335736	0.000516214771384024	1	0.42	0.207
Serf1	1.03381420945265	2.57535458223275	-0.813898432957294	0.000528752972470067	1	0.328	0.408
Kcnc3	0.710406876429799	2.25344174166784	-0.927627161769832	0.000539532557423123	1	0.282	0.339
Sec11c	1.71372581168322	0.734116731212091	0.646073945556428	0.000549291198847089	1	0.435	0.264
Eef1a2	3.61300010739823	1.83399880399756	0.7028661765811	0.000558822459596982	1	0.58	0.374
Selenom	3.1916632517323	1.51298994716595	0.738117918890507	0.000564706363457392	1	0.534	0.345
Rpl35	5.59108904976784	9.62206071051465	-0.688474912861568	0.000567987203093775	1	0.58	0.575
Syt13	1.9854047077927	0.850526135087249	0.689991008499286	0.000611185852579115	1	0.473	0.253
Cacnb4	3.08607178517071	1.42139399523875	0.754876704497459	0.000615053069247356	1	0.542	0.322
Hist3h2ba	1.53112777346704	3.37321539115633	-0.788914068546517	0.000626601000656757	1	0.397	0.431
Rps20	6.72247817603075	10.6476560887561	-0.592903870079271	0.000628783434869539	1	0.71	0.678
Serinc1	8.86518558765986	5.3057799665269	0.645671362144008	0.000632098967030432	1	0.802	0.655
Pfkp	1.76088772842466	0.78549664813524	0.628806796291341	0.000640631895922361	1	0.496	0.276
Ly6e	1.08705070092869	0.311043112246302	0.670750520638036	0.000651140660658661	1	0.305	0.161
Rpl15	5.49803647285336	10.1175369166806	-0.774761448771768	0.000699937080366645	1	0.595	0.621
Ptgds	4.67005854041391	1.58298370701072	1.13432508709461	0.000737248913833872	1	0.489	0.351
Ghitm	2.41947846383006	1.16549286542215	0.659080883961274	0.000767964320733983	1	0.55	0.385
Leng8	2.09738126136632	0.97267228821051	0.650897670388978	0.000785406845250631	1	0.542	0.345
Zfp804a	0.699109152106838	0.130345844508157	0.588014283235661	0.000790816690971315	1	0.191	0.046
Atp5g3	4.17972763302644	2.39611290615217	0.608991815200083	0.000791160107056866	1	0.58	0.494
Cygb	2.48375644004134	1.16405220255766	0.686908463150293	0.000828895649279115	1	0.519	0.293
Tubb5	6.56038625344849	11.8580387987013	-0.766138761682985	0.000890143144229028	1	0.588	0.58
Vstm2l	1.6871427887473	0.753534157598644	0.615807451432012	0.000970641762266534	1	0.42	0.218
Mapk1	2.14754304172907	1.08780228247262	0.59224101318698	0.00104383556344594	1	0.557	0.385
Oxr1	2.67307793580566	1.1944976380863	0.743098790228181	0.0010906676730234	1	0.511	0.328
Mdh2	2.74842235423532	1.49427107543151	0.587665253448957	0.00109986716409472	1	0.542	0.414
Gm26735	0.315037967801216	1.28651133489756	-0.798043617381344	0.00113187934428956	1	0.092	0.241
Aplp1	5.00528320437324	2.887781663681	0.627285083862863	0.00117861359070293	1	0.74	0.598
Gpi1	2.87973992196242	1.5466834382359	0.607340306055998	0.00118317890669469	1	0.595	0.397
Hist1h1c	0.651825350107311	1.79673544672515	-0.759682633970906	0.00118896484119305	1	0.122	0.299
Scg5	4.33601485767911	2.45383069329992	0.627565319866742	0.00120420428738717	1	0.641	0.506
Atp6v1b2	3.45198274999068	1.85527307710255	0.640819271782138	0.00123191875648752	1	0.588	0.425
Dcaf17	1.40440173225149	0.438712685387117	0.740899453619306	0.0012916447652032	1	0.321	0.178
Snrpn	5.70021569770516	3.32924905516513	0.630090741489572	0.0014951130358987	1	0.641	0.586
Clip3	2.0372349835683	0.948191596700678	0.640622963097189	0.00149870095769531	1	0.527	0.339
Rps23	6.03943251035243	10.9912969307236	-0.768456668702845	0.00154447117056929	1	0.573	0.603
Ogt	4.50893211059819	2.43494086043099	0.681487423644118	0.00160571749091837	1	0.687	0.506
Hnrnpab	1.58673034179592	3.06775247066559	-0.653102225926404	0.00162036892251133	1	0.427	0.494
Clasp2	2.24254081788028	1.10542106353811	0.623015948593991	0.0016259340178945	1	0.542	0.414
Tpi1	3.15286960426442	1.59358319613313	0.679161924613499	0.00178588005734161	1	0.527	0.339
Rpl13	10.7273614458021	16.6217393496676	-0.587477876107921	0.00187895003425973	1	0.779	0.741
Rpl21	7.76035459719942	12.2846096518184	-0.600694664236688	0.0018949862990245	1	0.71	0.672
Kif1a	4.64670971271106	2.74809929429577	0.591251293597673	0.00198609377202558	1	0.695	0.517
S100a10	0.694551881868732	2.08361450228585	-0.863718609870733	0.00199429268802801	1	0.176	0.322
Ddah2	0.671454626950362	1.58983155581549	-0.631754074910114	0.00203569446243774	1	0.168	0.328
Yjefn3	2.12900170317291	0.534345123395874	1.02807941616707	0.00251703380775735	1	0.267	0.115
Rpl36	7.7098222703806	12.2329897719355	-0.603423866072754	0.00305749896363933	1	0.679	0.661
Nbea	3.97974457305058	2.17364533073342	0.649930834306344	0.00320768591127779	1	0.664	0.489
Pcp4	0.343710460124499	1.70561913713653	-1.00973646649269	0.00329972885209398	1	0.107	0.138
Tom1l2	1.36543661194749	0.575716392300847	0.58609860807595	0.00336584151522111	1	0.405	0.218
Plxna4	0.674225021814114	1.65631611289169	-0.66593339945551	0.00337494495187497	1	0.244	0.333
Jun	1.8233934987534	3.90300741637519	-0.796236731435637	0.00345326577227669	1	0.366	0.368
Abat	2.55909554844534	1.19241170559194	0.698991921780502	0.00349064445974184	1	0.466	0.356
Gm26870	0.273566493516663	1.83216741971508	-1.15303226551414	0.00364490165996863	1	0.031	0.149
Arl5a	1.72816386905869	0.780584854933892	0.615579113531509	0.00369055906349626	1	0.443	0.299
H2afv	1.63840503699862	3.2152661569421	-0.675957669381712	0.00378583071780516	1	0.382	0.437
Ubash3b	1.70974092896229	0.765022664462932	0.618468216877561	0.00388094638923309	1	0.389	0.218
Cdca7	0.631241080278445	1.4774373098966	-0.602878538355401	0.00416708247256399	1	0.137	0.299
Igfbp7	1.04504055213182	0.223758034829207	0.740811119207952	0.00475147531417452	1	0.137	0.029
Cpne5	1.13349744067507	0.331180923877521	0.680513715300785	0.00497630516363128	1	0.267	0.138
Mif	3.35368682528792	1.8163663708851	0.628402612410863	0.00564589648990136	1	0.511	0.391
Cnp	2.05928787153321	0.59661926923153	0.938175539516733	0.00590304111074764	1	0.275	0.184
Tac2	1.95828883553911	0.272541041638165	1.21705073186273	0.00594222367535282	1	0.13	0.029
Cryab	2.00414264584357	0.744208008178999	0.784381216867445	0.00618412264493345	1	0.321	0.247
Hmgb2	0.726091140455163	1.75947209439087	-0.676883652913371	0.00627023635918586	1	0.183	0.31
Brinp3	1.13594652034743	0.358598650030294	0.652756199630729	0.0063146117141987	1	0.26	0.109
Pcdh19	1.98357333192196	0.719700333482858	0.794884046797976	0.00662009443474452	1	0.344	0.207
Bex2	6.62667487916748	4.05257101081395	0.594036506846533	0.00668927648428566	1	0.641	0.575
Ppp1r14a	0.745644810091625	0.0815357480933132	0.690678689116306	0.00704701554942749	1	0.145	0.046
Atp11b	1.91879761793978	0.923228601301257	0.601843925109137	0.00760724224835084	1	0.466	0.305
Rap1gds1	1.67883865949604	0.74580668633434	0.61771387569464	0.00790375591359248	1	0.435	0.264
Mog	0.844951673463749	0.156509526654771	0.673805876818578	0.00875818765655536	1	0.13	0.075
Stmn1	13.7533163352475	28.2374224048249	-0.986776839504218	0.00880978449516936	1	0.595	0.609
Crh	1.20964055970897	0.269355012278455	0.799716089261789	0.00943163202049044	1	0.13	0.029
Klf2	1.0229370055169	0.310265642005265	0.626592062880295	0.00978278396722276	1	0.16	0.046
Zbtb20	2.45553013195443	4.48110209953601	-0.665558949415425	0.0110091192722856	1	0.45	0.489
Mpped2	0.717913186656241	1.57725048001292	-0.585175624985457	0.0110562807814521	1	0.229	0.368
Ndufa4	9.98762514476892	6.02192347629969	0.645941418019174	0.0116263573436151	1	0.695	0.569
Acta2	1.21002794460831	0.365585123695003	0.694545364585829	0.0120464991967	1	0.137	0.04
Id2	3.63733408234716	1.57033061248659	0.851341724857273	0.0130583092330701	1	0.389	0.224
Ttc14	3.97609948854959	2.29534950983568	0.594583842159958	0.0138057778237345	1	0.618	0.477
Hbb-bs	2.61560897497176	0.359453666869233	1.41121167792766	0.0138590724453631	1	0.153	0.069
Ccnd2	3.25287108648702	6.90841046874982	-0.894950628451393	0.013870626939791	1	0.405	0.425
Gatm	0.996211575807701	0.239260471231898	0.687785189077502	0.0146693801280809	1	0.176	0.069
C1qb	0.810790466697645	0.16123355529593	0.640961450177762	0.0161402173339249	1	0.122	0.029
Mgat5b	1.43612580659522	0.534469567132505	0.666848605566897	0.0163151783949474	1	0.305	0.184
Col25a1	3.75755277744803	1.61712092381953	0.862239075473861	0.0189333319041572	1	0.359	0.213
Stmn2	7.15866702681942	11.5947115164155	-0.62641271007411	0.0259656089364857	1	0.603	0.655
Sox11	2.98882183470321	5.03286259998317	-0.596880039745879	0.0359913500303662	1	0.397	0.483
Cdh13	0.608079936057813	1.68580569101422	-0.740015811180848	0.039191088918049	1	0.145	0.19
Calb1	1.21351744259526	0.42907176168762	0.631262377926786	0.0409257606493765	1	0.191	0.086
Ly6c1	0.936362814561777	0.188106039502348	0.704685690736183	0.0431334835160673	1	0.122	0.04
Cplx2	6.00663289157753	3.63140155375961	0.597272461423451	0.0494765359850014	1	0.595	0.5
Rps27a	9.2985491956946	14.5028041235965	-0.590088078991261	0.061677181772945	1	0.634	0.655
Serpini1	7.14196361691642	3.61969525230604	0.817579090245958	0.0699061382087285	1	0.511	0.397
Fos	2.43960090310506	1.17828376090161	0.659049275282938	0.129636071375659	1	0.29	0.195
