# Supplementary material for: Single-Cell Transcriptome Reveals Cell Type–Specific Molecular Pathology in a 2VO Cerebral Ischemic Mouse Model
Source: Mol Neurobiol. 2024 Jan 5;61(8):5248–64. doi: 10.1007/s12035-023-03755-4 (PMC11249492; doi:10.1007/s12035-023-03755-4)
Supplement: Supplementary file 7 — Supplementary file7 (XLS 23 KB) The KEGG analyzed results in astrocytes after PSCI treatment; [file 12035_2023_3755_MOESM7_ESM.xls]

pathwayID	Description	GeneRatio	BgRatio	pvalue	p.adjust	qvalue	geneID	Count
mmu00190	Oxidative phosphorylation	16/92	133/8743	3.90493043259454e-13	7.53651573490745e-11	7.02887477867016e-11	Cox5a/Ndufa4/Ndufb9/Ndufc2/Ndufb10/Uqcr11/Cox7c/Ndufb5/Cox6c/Cox8a/Ndufb11/Uqcrfs1/Ndufa13/Atp5j2/Cox5b/Atp5k	16
mmu05012	Parkinson disease	15/92	142/8743	1.54208844284688e-11	1.48811534734724e-09	1.3878795985622e-09	Cox5a/Ndufa4/Ndufb9/Ndufc2/Ndufb10/Uqcr11/Cox7c/Ndufb5/Cox6c/Cox8a/Ndufb11/Uqcrfs1/Ndufa13/Cox5b/Cycs	15
mmu05016	Huntington disease	19/92	268/8743	2.84808788303758e-11	1.65147467348604e-09	1.54023544677454e-09	Gria2/Cox5a/Ndufa4/Ndufb9/Ndufc2/Ndufb10/Uqcr11/Cox7c/Ndufb5/Cox6c/Cox8a/Ndufb11/Uqcrfs1/Sod2/Ndufa13/Tubb4b/Cox5b/Cycs/Kif5a	19
mmu04932	Non-alcoholic fatty liver disease (NAFLD)	15/92	150/8743	3.42274543727677e-11	1.65147467348604e-09	1.54023544677454e-09	Cox5a/Ndufa4/Ndufb9/Ndufc2/Ndufb10/Uqcr11/Cox7c/Ndufb5/Cox6c/Cox8a/Ndufb11/Uqcrfs1/Ndufa13/Cox5b/Cycs	15
mmu04714	Thermogenesis	16/92	230/8743	1.66965091656578e-09	6.44485253794391e-08	6.0107432996368e-08	Cox5a/Ndufa4/Ndufb9/Ndufc2/Ndufb10/Uqcr11/Cox7c/Ndufb5/Cox6c/Cox8a/Ndufb11/Uqcrfs1/Ndufa13/Atp5j2/Cox5b/Atp5k	16
mmu05010	Alzheimer disease	18/92	333/8743	8.10894680615006e-09	2.6083778893116e-07	2.43268404184502e-07	Apoe/Cox5a/Ndufa4/Ndufb9/Ndufc2/Ndufb10/Uqcr11/Cox7c/Ndufb5/Cox6c/Cox8a/Ndufb11/Uqcrfs1/Ndufa13/Tubb4b/Cox5b/Cycs/Kif5a	18
mmu04260	Cardiac muscle contraction	7/92	86/8743	3.10273810378903e-05	0.000855469220044689	0.000797846940974321	Cox5a/Uqcr11/Cox7c/Cox6c/Cox8a/Uqcrfs1/Cox5b	7
mmu04723	Retrograde endocannabinoid signaling	8/92	148/8743	0.000156324127769945	0.00377131958244993	0.00351729287482377	Gria2/Ndufa4/Ndufb9/Ndufc2/Ndufb10/Ndufb5/Ndufb11/Ndufa13	8
mmu04066	HIF-1 signaling pathway	6/92	112/8743	0.00112690630538892	0.0241658796600068	0.0225381261077784	Camk2d/Ldhb/Slc2a1/Igf1r/Elob/Trf	6
mmu00270	Cysteine and methionine metabolism	4/92	52/8743	0.00211371411671248	0.0407946824525509	0.0380468541008247	Mat2a/Ldhb/Phgdh/Tst	4
mmu05134	Legionellosis	4/92	60/8743	0.00357183739410954	0.0626695106421038	0.0584482482672471	Hspa1b/Clk1/Nfkbia/Cycs	4
mmu05133	Pertussis	4/92	76/8743	0.00827499063415044	0.133089432699253	0.124124859512257	Fos/C1qa/C1qb/C4b	4
mmu03320	PPAR signaling pathway	4/92	87/8743	0.0131591188729013	0.195362303266919	0.182203184394018	Hmgcs1/Fabp5/Fabp7/Scp2	4
mmu04610	Complement and coagulation cascades	4/92	93/8743	0.0164621884753841	0.215686512816609	0.201158405735698	Clu/C1qa/C1qb/C4b	4
mmu05322	Systemic lupus erythematosus	5/92	142/8743	0.0167632004779748	0.215686512816609	0.201158405735698	H4c4/H2afv/C1qa/C1qb/C4b	5
mmu05142	Chagas disease (American trypanosomiasis)	4/92	102/8743	0.0223201510635261	0.269236822203784	0.251101699464669	Fos/C1qa/C1qb/Nfkbia	4
mmu00900	Terpenoid backbone biosynthesis	2/92	23/8743	0.0240080304878919	0.272561757891949	0.254202675754149	Hmgcs1/Idi1	2
mmu04213	Longevity regulating pathway - multiple species	3/92	62/8743	0.027292790512067	0.292639364934941	0.27292790512067	Hspa1b/Igf1r/Sod2	3
mmu05031	Amphetamine addiction	3/92	69/8743	0.0358890300680859	0.35223114847244	0.328505734326628	Fos/Gria2/Camk2d	3
mmu04114	Oocyte meiosis	4/92	119/8743	0.0365006371474031	0.35223114847244	0.328505734326628	Camk2d/Cpeb4/Igf1r/Ywhae	4
mmu04710	Circadian rhythm	2/92	30/8743	0.0393719608855281	0.361847069090806	0.337473950447383	Cry2/Nr1d1	2
mmu05020	Prion diseases	2/92	34/8743	0.0494286192600763	0.433623796236124	0.404415975764261	C1qa/C1qb	2
mmu04728	Dopaminergic synapse	4/92	135/8743	0.0536903561370074	0.450532118888802	0.420185395854841	Fos/Gria2/Camk2d/Kif5a	4
mmu05162	Measles	4/92	144/8743	0.0649965476325449	0.493383966836801	0.460150849899607	Fos/Hspa1b/Nfkbia/Cycs	4
mmu05418	Fluid shear stress and atherosclerosis	4/92	144/8743	0.0649965476325449	0.493383966836801	0.460150849899607	Fos/Gstm5/Klf2/Dusp1	4
mmu04216	Ferroptosis	2/92	41/8743	0.0689415582849952	0.493383966836801	0.460150849899607	Map1lc3b/Trf	2
mmu03040	Spliceosome	4/92	147/8743	0.0690226274849411	0.493383966836801	0.460150849899607	Srsf5/Hspa1b/Tra2a/Rbm25	4
mmu05132	Salmonella infection	5/92	219/8743	0.0806862769180035	0.540246770595192	0.503857091746811	Fos/Nfkbia/Cycs/S100a10/Ahnak	5
mmu04122	Sulfur relay system	1/92	8/8743	0.0811769758925418	0.540246770595192	0.503857091746811	Tst	1
mmu04713	Circadian entrainment	3/92	98/8743	0.0841112178628605	0.541115501584402	0.504667307177163	Fos/Gria2/Camk2d	3
mmu05160	Hepatitis C	4/92	160/8743	0.0879140918585098	0.5473361202804	0.510468920468767	Nfkbia/Cldn5/Cycs/Ywhae	4
mmu04979	Cholesterol metabolism	2/92	49/8743	0.0937496389469397	0.558214920821941	0.520614952061914	Apoe/Npc2	2
mmu04922	Glucagon signaling pathway	3/92	104/8743	0.0963845792110976	0.558214920821941	0.520614952061914	Camk2d/Ldhb/Slc2a1	3
mmu05145	Toxoplasmosis	3/92	108/8743	0.104951125796419	0.558214920821941	0.520614952061914	Hspa1b/Nfkbia/Cycs	3
mmu05170	Human immunodeficiency virus 1 infection	5/92	238/8743	0.105553529114072	0.558214920821941	0.520614952061914	Fos/B2m/Elob/Nfkbia/Cycs	5
mmu04931	Insulin resistance	3/92	110/8743	0.109344224609444	0.558214920821941	0.520614952061914	Ogt/Slc2a1/Nfkbia	3
mmu00072	Synthesis and degradation of ketone bodies	1/92	11/8743	0.109907600990849	0.558214920821941	0.520614952061914	Hmgcs1	1
mmu00920	Sulfur metabolism	1/92	11/8743	0.109907600990849	0.558214920821941	0.520614952061914	Tst	1
mmu04668	TNF signaling pathway	3/92	113/8743	0.116065917220788	0.574377487784926	0.53568884871133	Fos/Junb/Nfkbia	3
mmu05014	Amyotrophic lateral sclerosis (ALS)	2/92	58/8743	0.124175599530773	0.593322200109714	0.553357492330303	Gria2/Cycs	2
mmu04722	Neurotrophin signaling pathway	3/92	121/8743	0.134719954134206	0.593322200109714	0.553357492330303	Camk2d/Nfkbia/Ywhae	3
mmu04730	Long-term depression	2/92	61/8743	0.134791052532772	0.593322200109714	0.553357492330303	Gria2/Igf1r	2
mmu05150	Staphylococcus aureus infection	3/92	122/8743	0.137122017539582	0.593322200109714	0.553357492330303	C1qa/C1qb/C4b	3
mmu00604	Glycosphingolipid biosynthesis - ganglio series	1/92	15/8743	0.146837072645851	0.593322200109714	0.553357492330303	Hexb	1
mmu04380	Osteoclast differentiation	3/92	128/8743	0.151837248893285	0.593322200109714	0.553357492330303	Fos/Junb/Nfkbia	3
mmu00120	Primary bile acid biosynthesis	1/92	16/8743	0.155830082420895	0.593322200109714	0.553357492330303	Scp2	1
mmu00603	Glycosphingolipid biosynthesis - globo and isoglobo series	1/92	16/8743	0.155830082420895	0.593322200109714	0.553357492330303	Hexb	1
mmu00980	Metabolism of xenobiotics by cytochrome P450	2/92	67/8743	0.156589187264816	0.593322200109714	0.553357492330303	Gstm5/Hsd11b1	2
mmu04720	Long-term potentiation	2/92	67/8743	0.156589187264816	0.593322200109714	0.553357492330303	Gria2/Camk2d	2
mmu05230	Central carbon metabolism in cancer	2/92	67/8743	0.156589187264816	0.593322200109714	0.553357492330303	Ldhb/Slc2a1	2
mmu04068	FoxO signaling pathway	3/92	131/8743	0.159378716108599	0.593322200109714	0.553357492330303	Klf2/Igf1r/Sod2	3
mmu05211	Renal cell carcinoma	2/92	68/8743	0.16028628616029	0.593322200109714	0.553357492330303	Slc2a1/Elob	2
mmu05140	Leishmaniasis	2/92	69/8743	0.163999637088415	0.593322200109714	0.553357492330303	Fos/Nfkbia	2
mmu04920	Adipocytokine signaling pathway	2/92	71/8743	0.171472149872159	0.593322200109714	0.553357492330303	Slc2a1/Nfkbia	2
mmu04210	Apoptosis	3/92	136/8743	0.172197792563427	0.593322200109714	0.553357492330303	Fos/Nfkbia/Cycs	3
mmu00511	Other glycan degradation	1/92	18/8743	0.17353574777595	0.593322200109714	0.553357492330303	Hexb	1
mmu04976	Bile secretion	2/92	72/8743	0.175229872571263	0.593322200109714	0.553357492330303	Slco1a4/Slc2a1	2
mmu05214	Glioma	2/92	74/8743	0.182784750939261	0.608232016056508	0.567263020156329	Camk2d/Igf1r	2
mmu04024	cAMP signaling pathway	4/92	215/8743	0.1903622785295	0.620736936952334	0.578925640680933	Fos/Gria2/Camk2d/Nfkbia	4
mmu01230	Biosynthesis of amino acids	2/92	77/8743	0.194205534706654	0.620736936952334	0.578925640680933	Mat2a/Phgdh	2
mmu01524	Platinum drug resistance	2/92	78/8743	0.1980334429243	0.620736936952334	0.578925640680933	Gstm5/Cycs	2
mmu00531	Glycosaminoglycan degradation	1/92	21/8743	0.199407720678988	0.620736936952334	0.578925640680933	Hexb	1
mmu03018	RNA degradation	2/92	82/8743	0.213433374329078	0.626056141164517	0.583886556526493	Btg2/Zcchc7	2
mmu04662	B cell receptor signaling pathway	2/92	82/8743	0.213433374329078	0.626056141164517	0.583886556526493	Fos/Nfkbia	2
mmu04146	Peroxisome	2/92	84/8743	0.22117800875112	0.626056141164517	0.583886556526493	Sod2/Scp2	2
mmu04911	Insulin secretion	2/92	86/8743	0.228946359280357	0.626056141164517	0.583886556526493	Camk2d/Slc2a1	2
mmu04658	Th1 and Th2 cell differentiation	2/92	87/8743	0.232838068175347	0.626056141164517	0.583886556526493	Fos/Nfkbia	2
mmu05210	Colorectal cancer	2/92	88/8743	0.23673409528965	0.626056141164517	0.583886556526493	Fos/Cycs	2
mmu05235	PD-L1 expression and PD-1 checkpoint pathway in cancer	2/92	88/8743	0.23673409528965	0.626056141164517	0.583886556526493	Fos/Nfkbia	2
mmu05161	Hepatitis B	3/92	162/8743	0.242824381631117	0.626056141164517	0.583886556526493	Fos/Nfkbia/Cycs	3
mmu04211	Longevity regulating pathway	2/92	90/8743	0.244537053318039	0.626056141164517	0.583886556526493	Igf1r/Sod2	2
mmu04914	Progesterone-mediated oocyte maturation	2/92	90/8743	0.244537053318039	0.626056141164517	0.583886556526493	Cpeb4/Igf1r	2
mmu04612	Antigen processing and presentation	2/92	91/8743	0.248442983991032	0.626056141164517	0.583886556526493	Hspa1b/B2m	2
mmu04657	IL-17 signaling pathway	2/92	91/8743	0.248442983991032	0.626056141164517	0.583886556526493	Fos/Nfkbia	2
mmu04141	Protein processing in endoplasmic reticulum	3/92	164/8743	0.248463284084812	0.626056141164517	0.583886556526493	Hspa1b/Dnajb1/Fbxo2	3
mmu00650	Butanoate metabolism	1/92	27/8743	0.248772094272026	0.626056141164517	0.583886556526493	Hmgcs1	1
mmu05222	Small cell lung cancer	2/92	92/8743	0.25235123209862	0.626056141164517	0.583886556526493	Nfkbia/Cycs	2
mmu05164	Influenza A	3/92	166/8743	0.254122997797103	0.626056141164517	0.583886556526493	Dnajb1/Nfkbia/Cycs	3
mmu01522	Endocrine resistance	2/92	93/8743	0.256261322031072	0.626056141164517	0.583886556526493	Fos/Igf1r	2
mmu05166	Human T-cell leukemia virus 1 infection	4/92	246/8743	0.259701748813205	0.626530469011856	0.58432893482971	Fos/B2m/Slc2a1/Nfkbia	4
mmu05204	Chemical carcinogenesis	2/92	95/8743	0.264085172482586	0.629239978878261	0.586855938850192	Gstm5/Hsd11b1	2
mmu00564	Glycerophospholipid metabolism	2/92	98/8743	0.275823412431158	0.633394960302364	0.5907310510592	Etnk1/Gpcpd1	2
mmu05231	Choline metabolism in cancer	2/92	98/8743	0.275823412431158	0.633394960302364	0.5907310510592	Fos/Gpcpd1	2
mmu04620	Toll-like receptor signaling pathway	2/92	99/8743	0.27973508970014	0.633394960302364	0.5907310510592	Fos/Nfkbia	2
mmu05215	Prostate cancer	2/92	99/8743	0.27973508970014	0.633394960302364	0.5907310510592	Igf1r/Nfkbia	2
mmu01040	Biosynthesis of unsaturated fatty acids	1/92	32/8743	0.287599810697847	0.633394960302364	0.5907310510592	Scp2	1
mmu04215	Apoptosis - multiple species	1/92	32/8743	0.287599810697847	0.633394960302364	0.5907310510592	Cycs	1
mmu04659	Th17 cell differentiation	2/92	102/8743	0.291461147226774	0.633394960302364	0.5907310510592	Fos/Nfkbia	2
mmu00640	Propanoate metabolism	1/92	33/8743	0.295123724991935	0.633394960302364	0.5907310510592	Ldhb	1
mmu04660	T cell receptor signaling pathway	2/92	103/8743	0.2953655255296	0.633394960302364	0.5907310510592	Fos/Nfkbia	2
mmu04725	Cholinergic synapse	2/92	112/8743	0.33033653395038	0.687918407040912	0.641581934027794	Fos/Camk2d	2
mmu00620	Pyruvate metabolism	1/92	38/8743	0.331580298458869	0.687918407040912	0.641581934027794	Ldhb	1
mmu05143	African trypanosomiasis	1/92	38/8743	0.331580298458869	0.687918407040912	0.641581934027794	Hbb-bs	1
mmu00260	Glycine, serine and threonine metabolism	1/92	40/8743	0.345635014273949	0.687918407040912	0.641581934027794	Phgdh	1
mmu00513	Various types of N-glycan biosynthesis	1/92	40/8743	0.345635014273949	0.687918407040912	0.641581934027794	Hexb	1
mmu05033	Nicotine addiction	1/92	40/8743	0.345635014273949	0.687918407040912	0.641581934027794	Gria2	1
mmu04935	Growth hormone synthesis, secretion and action	2/92	116/8743	0.345741375559422	0.687918407040912	0.641581934027794	Fos/Junb	2
mmu05135	Yersinia infection	2/92	121/8743	0.364837628369258	0.713848047943679	0.665765018807576	Fos/Nfkbia	2
mmu00514	Other types of O-glycan biosynthesis	1/92	43/8743	0.366170760344167	0.713848047943679	0.665765018807576	Ogt	1
mmu04010	MAPK signaling pathway	4/92	294/8743	0.374156046432921	0.722121169615538	0.673480883579259	Fos/Hspa1b/Igf1r/Dusp1	4
mmu04621	NOD-like receptor signaling pathway	3/92	213/8743	0.38944464947623	0.738040743380599	0.688328154448227	Txnip/Nfkbia/Ywhae	3
mmu04926	Relaxin signaling pathway	2/92	129/8743	0.394946411018248	0.738040743380599	0.688328154448227	Fos/Nfkbia	2
mmu05167	Kaposi sarcoma-associated herpesvirus infection	3/92	216/8743	0.398017584668366	0.738040743380599	0.688328154448227	Fos/Nfkbia/Cycs	3
mmu05030	Cocaine addiction	1/92	48/8743	0.398989635469731	0.738040743380599	0.688328154448227	Gria2	1
mmu04142	Lysosome	2/92	131/8743	0.40237652774889	0.738040743380599	0.688328154448227	Hexb/Npc2	2
mmu00520	Amino sugar and nucleotide sugar metabolism	1/92	49/8743	0.405348802063956	0.738040743380599	0.688328154448227	Hexb	1
mmu04915	Estrogen signaling pathway	2/92	134/8743	0.413442259517705	0.745741645672122	0.695510343113896	Fos/Hspa1b	2
mmu04978	Mineral absorption	1/92	52/8743	0.424029683319746	0.757756748895472	0.706716138866244	Trf	1
mmu04120	Ubiquitin mediated proteolysis	2/92	138/8743	0.428040625429585	0.757906795485412	0.706856078691058	Elob/Fbxo2	2
mmu05169	Epstein-Barr virus infection	3/92	229/8743	0.434773227573349	0.762829390196876	0.71144709966548	B2m/Nfkbia/Cycs	3
mmu05203	Viral carcinogenesis	3/92	231/8743	0.440360972609834	0.765231937298199	0.713687817169305	H4c4/Nfkbia/Ywhae	3
mmu00280	Valine, leucine and isoleucine degradation	1/92	56/8743	0.448037351889619	0.765231937298199	0.713687817169305	Hmgcs1	1
mmu05144	Malaria	1/92	56/8743	0.448037351889619	0.765231937298199	0.713687817169305	Hbb-bs	1
mmu05224	Breast cancer	2/92	147/8743	0.460185178086611	0.773720815753049	0.721604905883673	Fos/Igf1r	2
mmu01212	Fatty acid metabolism	1/92	61/8743	0.476659151750267	0.773720815753049	0.721604905883673	Scp2	1
mmu04913	Ovarian steroidogenesis	1/92	61/8743	0.476659151750267	0.773720815753049	0.721604905883673	Igf1r	1
mmu04921	Oxytocin signaling pathway	2/92	153/8743	0.481036115433442	0.773720815753049	0.721604905883673	Fos/Camk2d	2
mmu04137	Mitophagy - animal	1/92	63/8743	0.487692324237648	0.773720815753049	0.721604905883673	Tomm7	1
mmu04150	mTOR signaling pathway	2/92	156/8743	0.491278680126095	0.773720815753049	0.721604905883673	Lamtor1/Igf1r	2
mmu04623	Cytosolic DNA-sensing pathway	1/92	64/8743	0.493122313427756	0.773720815753049	0.721604905883673	Nfkbia	1
mmu00480	Glutathione metabolism	1/92	65/8743	0.498495368752637	0.773720815753049	0.721604905883673	Gstm5	1
mmu00010	Glycolysis / Gluconeogenesis	1/92	66/8743	0.50381208067644	0.773720815753049	0.721604905883673	Ldhb	1
mmu00970	Aminoacyl-tRNA biosynthesis	1/92	66/8743	0.50381208067644	0.773720815753049	0.721604905883673	Lars2	1
mmu05163	Human cytomegalovirus infection	3/92	255/8743	0.505626395505788	0.773720815753049	0.721604905883673	B2m/Nfkbia/Cycs	3
mmu04622	RIG-I-like receptor signaling pathway	1/92	68/8743	0.514278805956868	0.773720815753049	0.721604905883673	Nfkbia	1
mmu00982	Drug metabolism - cytochrome P450	1/92	69/8743	0.519429970204934	0.773720815753049	0.721604905883673	Gstm5	1
mmu04940	Type I diabetes mellitus	1/92	70/8743	0.524527092955815	0.773720815753049	0.721604905883673	Cpe	1
mmu04115	p53 signaling pathway	1/92	71/8743	0.529570734999868	0.773720815753049	0.721604905883673	Cycs	1
mmu04520	Adherens junction	1/92	71/8743	0.529570734999868	0.773720815753049	0.721604905883673	Igf1r	1
mmu04917	Prolactin signaling pathway	1/92	72/8743	0.534561451372102	0.773720815753049	0.721604905883673	Fos	1
mmu05218	Melanoma	1/92	72/8743	0.534561451372102	0.773720815753049	0.721604905883673	Igf1r	1
mmu04918	Thyroid hormone synthesis	1/92	73/8743	0.539499791410594	0.773720815753049	0.721604905883673	Ttr	1
mmu04514	Cell adhesion molecules (CAMs)	2/92	171/8743	0.540570350790522	0.773720815753049	0.721604905883673	Cadm1/Cldn5	2
mmu04144	Endocytosis	3/92	269/8743	0.541895347173177	0.773720815753049	0.721604905883673	Hspa1b/Igf1r/Kif5a	3
mmu05225	Hepatocellular carcinoma	2/92	172/8743	0.543739287639099	0.773720815753049	0.721604905883673	Gstm5/Igf1r	2
mmu04217	Necroptosis	2/92	173/8743	0.546893286187857	0.773720815753049	0.721604905883673	Camk2d/H2afv	2
mmu04971	Gastric acid secretion	1/92	75/8743	0.549221511700351	0.773720815753049	0.721604905883673	Camk2d	1
mmu05220	Chronic myeloid leukemia	1/92	76/8743	0.554005962660615	0.774805440532599	0.722616473035585	Nfkbia	1
mmu05152	Tuberculosis	2/92	178/8743	0.562437904070815	0.776721168593723	0.724403162419017	Camk2d/Cycs	2
mmu04970	Salivary secretion	1/92	78/8743	0.563424681881457	0.776721168593723	0.724403162419017	Cst3	1
mmu01521	EGFR tyrosine kinase inhibitor resistance	1/92	79/8743	0.568059988201931	0.777557288815409	0.72518296366204	Igf1r	1
mmu04012	ErbB signaling pathway	1/92	84/8743	0.590516272642342	0.797833303585175	0.744093236504309	Camk2d	1
mmu04540	Gap junction	1/92	86/8743	0.59917189668622	0.797833303585175	0.744093236504309	Tubb4b	1
mmu05323	Rheumatoid arthritis	1/92	86/8743	0.59917189668622	0.797833303585175	0.744093236504309	Fos	1
mmu00983	Drug metabolism - other enzymes	1/92	88/8743	0.607646506126084	0.797833303585175	0.744093236504309	Gstm5	1
mmu05416	Viral myocarditis	1/92	88/8743	0.607646506126084	0.797833303585175	0.744093236504309	Cycs	1
mmu00140	Steroid hormone biosynthesis	1/92	89/8743	0.611817103634622	0.797833303585175	0.744093236504309	Hsd11b1	1
mmu00590	Arachidonic acid metabolism	1/92	89/8743	0.611817103634622	0.797833303585175	0.744093236504309	Ptgds	1
mmu04912	GnRH signaling pathway	1/92	90/8743	0.615943845773011	0.797833303585175	0.744093236504309	Camk2d	1
mmu04062	Chemokine signaling pathway	2/92	198/8743	0.620812032410131	0.798778148367702	0.744974438892158	Cxcl14/Nfkbia	2
mmu05034	Alcoholism	2/92	201/8743	0.629040608074103	0.801837992879943	0.74782817988803	H4c4/H2afv	2
mmu03015	mRNA surveillance pathway	1/92	95/8743	0.635935527602098	0.801837992879943	0.74782817988803	Msi2	1
mmu05205	Proteoglycans in cancer	2/92	205/8743	0.639798710723301	0.801837992879943	0.74782817988803	Camk2d/Igf1r	2
mmu05017	Spinocerebellar ataxia	1/92	96/8743	0.639808553904203	0.801837992879943	0.74782817988803	Gria2	1
mmu04916	Melanogenesis	1/92	100/8743	0.654897287444436	0.810225490235745	0.755650716282042	Camk2d	1
mmu04925	Aldosterone synthesis and secretion	1/92	100/8743	0.654897287444436	0.810225490235745	0.755650716282042	Camk2d	1
mmu04061	Viral protein interaction with cytokine and cytokine receptor	1/92	103/8743	0.665801934965467	0.816140872652476	0.761167653251014	Cxcl14	1
mmu04810	Regulation of actin cytoskeleton	2/92	216/8743	0.668136051187001	0.816140872652476	0.761167653251014	Tmsb4x/Arhgef4	2
mmu04928	Parathyroid hormone synthesis, secretion and action	1/92	107/8743	0.679812946019884	0.822771866626818	0.767351999962835	Fos	1
mmu05168	Herpes simplex virus 1 infection	4/92	437/8743	0.682090666633631	0.822771866626818	0.767351999962835	Srsf5/B2m/Nfkbia/Cycs	4
mmu04064	NF-kappa B signaling pathway	1/92	112/8743	0.696512099338583	0.828534854413835	0.772726807225338	Nfkbia	1
mmu04625	C-type lectin receptor signaling pathway	1/92	112/8743	0.696512099338583	0.828534854413835	0.772726807225338	Nfkbia	1
mmu04724	Glutamatergic synapse	1/92	113/8743	0.699747053209612	0.828534854413835	0.772726807225338	Gria2	1
mmu04670	Leukocyte transendothelial migration	1/92	115/8743	0.706114982732543	0.830976778459639	0.775004249340596	Cldn5	1
mmu04919	Thyroid hormone signaling pathway	1/92	118/8743	0.715417213334205	0.83682134650607	0.780455141819132	Slc2a1	1
mmu01200	Carbon metabolism	1/92	120/8743	0.721456281820074	0.838801580670327	0.78230199233502	Phgdh	1
mmu04110	Cell cycle	1/92	123/8743	0.730277978243521	0.843973950904189	0.787125964573855	Ywhae	1
mmu04152	AMPK signaling pathway	1/92	126/8743	0.738823226128121	0.846929335728432	0.789882282026517	Igf1r	1
mmu04750	Inflammatory mediator regulation of TRP channels	1/92	127/8743	0.741611698124897	0.846929335728432	0.789882282026517	Camk2d	1
mmu04726	Serotonergic synapse	1/92	131/8743	0.752474135660735	0.854279459897187	0.796737320111366	Dusp1	1
mmu04371	Apelin signaling pathway	1/92	137/8743	0.767926337691985	0.859948831085579	0.802024816556499	Klf2	1
mmu04140	Autophagy - animal	1/92	138/8743	0.77040725529974	0.859948831085579	0.802024816556499	Igf1r	1
mmu04270	Vascular smooth muscle contraction	1/92	140/8743	0.775290656004616	0.859948831085579	0.802024816556499	Ramp1	1
mmu04550	Signaling pathways regulating pluripotency of stem cells	1/92	140/8743	0.775290656004616	0.859948831085579	0.802024816556499	Igf1r	1
mmu04261	Adrenergic signaling in cardiomyocytes	1/92	152/8743	0.802506368446897	0.885049880630006	0.825435121831094	Camk2d	1
mmu04390	Hippo signaling pathway	1/92	157/8743	0.812859333147184	0.891374155098901	0.831333408900529	Ywhae	1
mmu04934	Cushing syndrome	1/92	160/8743	0.818811493029667	0.892001728131383	0.831918710174347	Camk2d	1
mmu04310	Wnt signaling pathway	1/92	162/8743	0.822675168950187	0.892001728131383	0.831918710174347	Camk2d	1
mmu04530	Tight junction	1/92	166/8743	0.830159683970586	0.895088374337	0.834797447568187	Cldn5	1
mmu03010	Ribosome	1/92	174/8743	0.844203785736978	0.898917219363856	0.83836839111655	Rpl36a	1
mmu04145	Phagosome	1/92	180/8743	0.853977127272945	0.898917219363856	0.83836839111655	Tubb4b	1
mmu04360	Axon guidance	1/92	180/8743	0.853977127272945	0.898917219363856	0.83836839111655	Camk2d	1
mmu03013	RNA transport	1/92	181/8743	0.855545982147509	0.898917219363856	0.83836839111655	Eif1	1
mmu05202	Transcriptional misregulation in cancer	1/92	184/8743	0.860153200018248	0.898917219363856	0.83836839111655	Igf1r	1
mmu04218	Cellular senescence	1/92	185/8743	0.861656401980899	0.898917219363856	0.83836839111655	Zfp36l1	1
mmu04020	Calcium signaling pathway	1/92	192/8743	0.871740555767092	0.904547996037897	0.843619892677831	Camk2d	1
mmu04510	Focal adhesion	1/92	199/8743	0.881097064266729	0.909367558307373	0.848114821219311	Igf1r	1
mmu04151	PI3K-Akt signaling pathway	2/92	355/8743	0.893253307644976	0.917010044550428	0.855242528596254	Igf1r/Ywhae	2
mmu04015	Rap1 signaling pathway	1/92	214/8743	0.898933285785509	0.917958328870916	0.856126938843342	Igf1r	1
mmu04014	Ras signaling pathway	1/92	232/8743	0.916873039436048	0.931349982163986	0.868616563676257	Igf1r	1
mmu04060	Cytokine-cytokine receptor interaction	1/92	296/8743	0.958645105163667	0.966706729023979	0.901591768001638	Cxcl14	1
mmu05206	MicroRNAs in cancer	1/92	303/8743	0.961697885868414	0.966706729023979	0.901591768001638	Foxp1	1
mmu04080	Neuroactive ligand-receptor interaction	1/92	350/8743	0.977149949613732	0.977149949613732	0.911331559225243	Gria2	1
