# Supplementary material for: Single-Cell Transcriptome Reveals Cell Type–Specific Molecular Pathology in a 2VO Cerebral Ischemic Mouse Model
Source: Mol Neurobiol. 2024 Jan 5;61(8):5248–64. doi: 10.1007/s12035-023-03755-4 (PMC11249492; doi:10.1007/s12035-023-03755-4)
Supplement: Supplementary file 8 — Supplementary file8 (XLS 17 KB) The differential expressed genes in astrocytes after PSCI treatment; [file 12035_2023_3755_MOESM8_ESM.xls]

gene	astrocytes_in_PSCI_mean	astrocytes_in_Sham_mean	log2FC	p_val	p_val_adj	pct.1	pct.2
Gm3764	15.3327654345194	7.18668564454331	0.996417681757409	3.14043912731694e-19	7.32915683533227e-15	0.623	0.539
Cst3	124.631126879887	230.646156364795	-0.882728787843694	7.27265706110713e-18	1.69729270492118e-13	0.988	0.965
Malat1	731.337843594979	470.777043341781	0.634404130321963	5.24391192779999e-17	1.22382416570996e-12	0.955	0.889
Apoe	143.799955680775	250.404763746421	-0.795950826090584	4.59344445075239e-15	1.07201806591659e-10	0.992	0.981
Gm42418	295.516355382518	533.418020086534	-0.849856971200466	4.60873647669496e-15	1.07558691893107e-10	1	1
Luc7l2	4.44930413302886	2.10762211215915	0.810260929688055	7.46934471713714e-15	1.74319567008547e-10	0.525	0.415
Fos	4.35492183043332	0.523511108166136	1.81346549610745	2.1514374083665e-14	5.02102462364575e-10	0.23	0.075
Neat1	4.72327312205815	1.71107485329594	1.07797550900678	7.95667736060345e-14	1.85692936241763e-09	0.422	0.273
Gria2	12.0326505377766	6.22825720314312	0.850410776678728	1.06394995271396e-13	2.48304639964385e-09	0.57	0.503
Ttr	56.6713495031965	33.2368865827687	0.752303269085704	1.35210120938554e-13	3.15553380246396e-09	0.988	0.94
Gstm5	7.26329356920962	14.3696483315677	-0.895295327252681	2.50923395022228e-13	5.85605019302876e-09	0.566	0.738
Snhg20	1.81088186088049	0.85802121147168	0.597255847816889	3.33447147489983e-13	7.78198952812122e-09	0.299	0.288
Scg3	8.18441804274653	13.7152021064979	-0.680047142085527	5.85794781894571e-13	1.36712786198555e-08	0.578	0.779
Ptn	15.6882115770308	26.7315565005929	-0.732699239484058	7.49405727265142e-13	1.74896308629139e-08	0.717	0.855
Irf2bp2	1.65622600827211	0.608991740750794	0.723220984935119	1.07841856321025e-12	2.51681324282009e-08	0.258	0.221
Leng8	3.31270450424508	1.4883211061749	0.793420199078811	1.38730137515633e-12	3.23768394933984e-08	0.471	0.313
Hmgcs1	2.2653101023245	5.04832413758108	-0.889315448359147	1.43901122749089e-12	3.35836440271825e-08	0.283	0.557
Eif1	7.02359297490493	13.3014091761764	-0.833836981517217	1.75732231498506e-12	4.10123881871212e-08	0.578	0.734
Hist1h4d	0.0904480301319683	0.680076901775541	-0.623606256722935	2.74821247841944e-12	6.41377828213529e-08	0.033	0.187
Mat2a	3.50780796301226	1.69221352475802	0.7436332191407	4.30446306048427e-12	1.00457558905582e-07	0.459	0.375
Dtna	7.88090799739892	4.184500228228	0.77650226357962	5.07811655276847e-12	1.18513084108511e-07	0.639	0.553
Ogt	3.40040031158102	1.5846276112265	0.767678339584705	5.96909010672266e-12	1.39306624910694e-07	0.467	0.364
Mpc1	2.11326767478964	4.94540475159827	-0.933345405966143	8.31816046576037e-12	1.94129228949915e-07	0.311	0.56
AC149090.1	2.20621104569493	0.930923761735092	0.731578188820914	1.06501753592953e-11	2.48553792535233e-07	0.357	0.205
Srsf5	4.70100962447138	2.39875035428517	0.746213040401281	1.18366850588335e-11	2.76244555903057e-07	0.541	0.446
mt-Nd3	12.8950045426155	6.89527312852142	0.815505225638848	2.14974241008739e-11	5.01706883666196e-07	0.791	0.63
Casc4	0.782299395796044	2.0273113339415	-0.764297346758549	2.66703729980244e-11	6.22433165027893e-07	0.164	0.403
Hspa1b	1.25183823026221	0.239553609572238	0.861282521386467	3.32474209687504e-11	7.75928310568696e-07	0.148	0.021
Cox5a	1.83542711369954	4.60542926819007	-0.983258788519209	4.13971320612649e-11	9.66126268045801e-07	0.266	0.504
Ndufa4	4.65702822416403	9.0642793752473	-0.83112760175198	4.78056381464627e-11	1.11568798306215e-06	0.455	0.648
Tra2a	2.2263427434762	0.913649303825229	0.753573243044035	4.85347265452045e-11	1.13270344811198e-06	0.352	0.263
Mt3	51.7413358213969	83.9466486304795	-0.687622918464599	5.42351890487718e-11	1.26574084202024e-06	0.918	0.954
Camk2d	1.461598506338	0.527977436104929	0.687972234362987	8.56807068596803e-11	1.99961633669122e-06	0.221	0.185
Cdh19	1.21727284091704	0.263801723906906	0.811016169476312	8.98774155858782e-11	2.09755912494322e-06	0.197	0.104
Ndufb9	3.34205866224288	7.03642269886278	-0.88817423154233	1.10317771405307e-10	2.57459614905705e-06	0.398	0.618
B2m	1.79014379470508	0.766295569231254	0.659612694065155	1.563080192101e-10	3.64791655232532e-06	0.234	0.227
Clu	39.117145972174	60.2476856460192	-0.610436357424789	1.60730207924364e-10	3.7511215925388e-06	0.889	0.935
Fam162a	0.4117953007694	1.34696576615686	-0.733265873927612	2.14761351819983e-10	5.01210042877476e-06	0.107	0.295
Clk1	3.4225514436808	1.61288268662339	0.759236572729181	2.76981363595207e-10	6.46419106358495e-06	0.467	0.354
Pantr1	2.28855382138289	5.30605324779312	-0.93928407005825	3.0050505306578e-10	7.01318692844917e-06	0.303	0.532
Ldhb	6.84172769443106	12.2795317978266	-0.759960831899012	3.7633949918482e-10	8.78301123197532e-06	0.59	0.714
Cadm1	5.35941460116425	2.77436439843252	0.752660252622522	4.41613184067484e-10	1.03063684897669e-05	0.525	0.446
Hbb-bs	3.36038801625211	0.618179320223564	1.43008503091251	4.68685114187167e-10	1.09381731949001e-05	0.221	0.077
Junb	2.63939967405468	0.328377116903649	1.45403571894967	6.91919187552861e-10	1.61480099991087e-05	0.176	0.049
Phgdh	2.95543171095504	6.17875495712531	-0.859898488281909	7.05938426137847e-10	1.64751909892051e-05	0.389	0.592
Etnk1	2.46935743748321	0.974571389891203	0.813128955979669	7.56905252380771e-10	1.76646547800624e-05	0.361	0.274
Tia1	2.33426661900368	1.04815248059758	0.703046346696754	8.67856679884543e-10	2.02540391951455e-05	0.369	0.269
Zmynd11	1.71902167836549	0.731959574557108	0.650682397106307	1.13269215513212e-09	2.64347695164733e-05	0.262	0.244
Cry2	1.88029502993941	0.622982012157398	0.827569584861053	1.24103726046601e-09	2.89633275847558e-05	0.299	0.188
Tmem47	5.99962364263277	10.5325652558563	-0.720364197672716	1.24604798048085e-09	2.9080267768462e-05	0.533	0.712
Ptgds	8.24352191396922	3.57432854413096	1.01488265498948	1.75058345515385e-09	4.08551166763805e-05	0.467	0.291
Trim9	4.64513399177174	2.19792129440136	0.819873392540911	2.03435647015839e-09	4.74778113005566e-05	0.443	0.366
Hbp1	1.45538779880582	0.50601596852447	0.705213831554637	2.35194324208653e-09	5.48896513838154e-05	0.242	0.167
Ndufc2	3.91971427859356	7.91921726365832	-0.858342576231399	2.59284395096117e-09	6.05117921275318e-05	0.426	0.618
Fabp5	6.39369819651358	11.7660627002583	-0.78794557824377	2.59901632181689e-09	6.06558429185627e-05	0.492	0.694
Hexb	1.30112797532896	0.285767709476367	0.839711195347866	3.01405577170278e-09	7.03420335999994e-05	0.164	0.103
Rbm25	2.97970816347063	1.52705600575617	0.655205001882432	3.51469611087648e-09	8.20259778356353e-05	0.439	0.331
Cpeb4	2.90088664614172	1.51198923260205	0.634971796167975	3.78286545070594e-09	8.82845138885753e-05	0.381	0.329
Ddx17	4.66921569857131	2.61613324622957	0.648701322167643	4.22231410453611e-09	9.85403665716636e-05	0.541	0.429
Baalc	2.51002484381249	5.03969531228972	-0.782994529082224	5.09023857401509e-09	0.000118795987840364	0.307	0.538
Srsf11	2.7198214439866	1.42476498297923	0.617388449018061	5.98691873205245e-09	0.00013972270936864	0.406	0.33
Gpcpd1	1.40232524208634	0.52276397648358	0.657739139442589	8.45758958333758e-09	0.000197383225695932	0.262	0.188
Rmst	1.77783764098209	0.815186913387758	0.61384416612983	8.73172579726956e-09	0.000203781016656677	0.295	0.244
Txnip	1.48050669102819	0.329376563935069	0.899885023390409	9.08409031557294e-09	0.000212004499784841	0.176	0.097
Foxp1	1.03569087541968	0.20742788112663	0.753581480907889	9.13812580049883e-09	0.000213265579932042	0.143	0.079
Gm26870	42.4901179866308	5.38905477511416	2.76701320935334	1.01565852278946e-08	0.000237034386048605	0.193	0.189
Cpe	22.4961570138446	34.8985370251832	-0.611500239360658	1.04690372985107e-08	0.000244326392472643	0.803	0.887
H2afv	1.25923301898324	2.73689905100365	-0.726008512073993	1.08057016693223e-08	0.000252183465558643	0.217	0.426
Ndufb10	1.99114474002058	4.19842261170783	-0.797376200671335	1.24488062069702e-08	0.000290530239258271	0.32	0.501
Tst	2.45553829518726	4.78070083667585	-0.742333944233351	1.27757178289688e-08	0.000298159702692474	0.336	0.558
Bola2	0.559736193389419	1.47636600428942	-0.666922520207431	1.33612766054925e-08	0.000311825473418985	0.127	0.297
Zfp36l1	2.73748371522032	1.4529698602641	0.607537785730328	1.35951336818436e-08	0.000317283229866867	0.34	0.34
Fabp7	1.76488601402025	3.98472212222944	-0.850293077817619	1.5444824453243e-08	0.000360451313089785	0.217	0.432
Sfpq	2.86425318550247	1.56004954470384	0.594017891503597	1.54794290844417e-08	0.000361258915972701	0.398	0.312
Uqcr11	4.89078279787359	8.6759197551605	-0.715939445114593	1.80080417277463e-08	0.000420271677842143	0.516	0.674
Cox7c	7.31737864209835	11.9842465901075	-0.642561487998774	1.97510444095173e-08	0.000460949874429315	0.561	0.721
Slco1a4	1.72924703519504	0.0964497426147316	1.31566329920968	2.07684647253394e-08	0.000484694429759972	0.102	0.022
Ramp1	2.97877621117766	5.76605325328106	-0.765989776128869	2.89930229607596e-08	0.000676639169858209	0.361	0.572
S100a13	2.27717801951091	4.84158652364988	-0.833906202025725	3.10487082945306e-08	0.000724614754177754	0.344	0.528
Lgi1	2.54649044396974	1.24977117015717	0.656613791461585	3.72120345767755e-08	0.000868454462952787	0.336	0.27
Zfp445	1.54011232517694	0.663193632048747	0.610936155581499	4.40877725317745e-08	0.00102892043534655	0.246	0.202
Ddt	0.972601165314774	2.3670669076836	-0.77139309845163	4.41397242623829e-08	0.00103013288483549	0.205	0.394
Btg2	1.99003710547814	0.397146623701369	1.09767995547686	5.00240746884166e-08	0.00116746185507827	0.148	0.102
Edf1	2.00537733855242	4.00893002112448	-0.736956316982522	5.85484199181341e-08	0.00136640302404941	0.299	0.506
Slc2a1	1.58071700374111	0.707289036080211	0.596064626464165	6.39983848351754e-08	0.00149359430528332	0.25	0.201
Lamtor1	0.424716994640481	1.19632179844306	-0.624414077931304	6.82477245187347e-08	0.00159276539481823	0.119	0.272
Tmsb4x	11.7895991529529	6.93208785610905	0.689198486382147	6.87439122218174e-08	0.00160434542343278	0.656	0.545
Klf2	1.19563873153101	0.307369596120691	0.747973642393075	7.10536448328277e-08	0.00165824996310853	0.139	0.036
1110008F13Rik	0.398182709122912	1.17466051253474	-0.637237299756768	8.54374440884515e-08	0.00199393907013628	0.135	0.28
Ndufb5	1.38263240645118	2.72043533197498	-0.642915053357974	1.28717304923554e-07	0.0030040044623059	0.23	0.428
Zcchc7	2.21576028890593	1.10421109082554	0.611880427735839	1.45976774055025e-07	0.00340680595289617	0.332	0.304
Cxcl14	5.40973686947399	9.24937790545924	-0.677199308705426	1.49679716291902e-07	0.00349322521882042	0.459	0.652
Idi1	1.50674581431896	2.76992629333363	-0.58872060396006	1.5047111899626e-07	0.00351169497513471	0.23	0.435
Ubn2	2.33611903014465	1.11140056552131	0.659970457607759	1.51419914959199e-07	0.00353383797531779	0.336	0.251
Igf1r	2.32545521893494	0.841738616400344	0.852483518014912	1.60377511798968e-07	0.00374289037036432	0.266	0.181
Cox6c	6.62428582724416	10.5382671493707	-0.597752461457622	1.6117233281333e-07	0.00376143990319749	0.602	0.703
Tomm7	1.85547459211842	3.50431471310849	-0.657577083348622	1.75196595034908e-07	0.00408873813492468	0.283	0.485
Cox8a	12.3506793940189	19.4057192817767	-0.61206040494245	1.90109190648961e-07	0.00443676829136545	0.73	0.79
Kcnq1ot1	2.69172935960728	1.12354681056481	0.797820881805691	2.16695480260491e-07	0.00505723911831934	0.307	0.182
Ndufb11	2.07470643109283	4.10119631400436	-0.730386951945012	2.25142823971793e-07	0.00525438322585371	0.328	0.514
C1qa	1.03753628824668	0.135614800434983	0.843352196876376	2.26434160587722e-07	0.00528452043979626	0.107	0.022
Hnrnpr	1.78106837508437	0.793563141961363	0.632810679161361	2.33065051291746e-07	0.00543927216704676	0.258	0.213
Tmem100	0.479591582713749	1.3165985890598	-0.646809083217242	2.38142289706734e-07	0.00555776475717575	0.139	0.284
Egfl7	1.22562405914955	0.210382393658022	0.878747013474762	2.39278566762676e-07	0.00558428319110734	0.102	0.026
Uqcrfs1	1.37656841133517	2.75627396457311	-0.660422358757282	2.6339506899786e-07	0.00614711412027207	0.225	0.418
Lars2	30.7754221498759	60.2703574951251	-0.947277976886164	2.80343133013127e-07	0.00654264803826036	0.82	0.903
C1qb	1.30294148680438	0.239403068440119	0.893832310399462	3.14445753738775e-07	0.00733853500075553	0.119	0.026
Msi2	6.27477677119002	3.82592062908944	0.592098791105494	3.27134772528496e-07	0.00763467132127003	0.59	0.522
Sod2	0.920044211234274	2.13742118118659	-0.708439684847901	3.42498432221713e-07	0.00799322841119033	0.193	0.375
Nfat5	1.97408967716634	0.939402155362372	0.616836156955932	3.9553613948972e-07	0.00923102242341108	0.307	0.223
Dnajb1	0.738204927707783	0.15168821416833	0.5938479781662	6.25694251133189e-07	0.0146024524329464	0.107	0.063
Hnrnph1	2.16307447839896	1.05601400054408	0.621477437568869	6.29566096579389e-07	0.0146928135619698	0.32	0.279
Map1lc3b	1.73871394313283	3.52818531218326	-0.725434415095793	6.35700487330065e-07	0.0148359779733091	0.32	0.479
Dusp1	1.25939602437896	0.292435618523353	0.805844751029576	6.44615902258481e-07	0.0150440459269084	0.123	0.078
Fam213a	3.56044268144123	6.42577507588856	-0.703367743765705	7.47449191325874e-07	0.0174439692271633	0.434	0.6
Cyb5a	1.33077750861072	2.56750022536044	-0.614102226598925	7.58276801554739e-07	0.0176966639946845	0.221	0.415
Nr1d1	2.841026467241	1.51428212709823	0.611345361671163	7.84718161756058e-07	0.0183137524590629	0.385	0.331
Hopx	7.07318447907999	12.3060369979356	-0.720871186317749	9.85576614510568e-07	0.0230013870294476	0.496	0.641
Etfb	1.12671979466882	2.44374498635614	-0.695348349343904	1.03254603131336e-06	0.0240975592787913	0.23	0.411
Lpp	1.51794862458686	0.603238521247802	0.651259769163872	1.10639419808356e-06	0.0258210277948741	0.254	0.173
Ndufa13	4.13864206828571	7.14137621674089	-0.663885523179101	1.12814784291864e-06	0.0263287143580351	0.475	0.62
Rpl36a	1.26041850369455	2.50257510269089	-0.631826081257713	1.4777784759163e-06	0.0344883940709346	0.217	0.396
Elob	3.32944964482453	5.86090498761212	-0.664215244925397	1.67024125749404e-06	0.038980090467396	0.406	0.589
S100a6	1.03796677637971	2.31022361940121	-0.699798147991838	1.70370059706751e-06	0.0397609645343617	0.168	0.338
Tubb4b	1.86664748924247	3.39887212437246	-0.617769154855452	1.84072139101918e-06	0.0429587558236057	0.279	0.471
Atp5j2	3.53145722688377	6.1722201304746	-0.662444701189035	2.21474105276005e-06	0.0516876266893141	0.439	0.589
Plp1	10.7205252996658	6.20579771919092	0.701807172863853	2.39524692579153e-06	0.0559002727541227	0.553	0.458
Sorbs2	1.08111411609725	0.374191805341532	0.598772691163601	2.51777342458284e-06	0.0587597961829143	0.135	0.104
Nfkbia	1.70414768151074	0.794664869567227	0.591459479043395	2.51797840113031e-06	0.0587645799255791	0.246	0.223
Cox5b	3.78299201408971	6.47383720686801	-0.643935757127483	2.59663663638847e-06	0.0606003058200341	0.447	0.614
Ddah1	2.48957777533542	4.25303964075812	-0.590099984688798	3.09653529810856e-06	0.0722669407872575	0.324	0.511
Cldn5	1.96833495132902	0.354199702292002	1.13221338979706	3.59701870581239e-06	0.0839472225562495	0.127	0.033
Gm26917	3.17911352060702	5.72742899143001	-0.686858309907215	4.26842793155563e-06	0.0996165710666452	0.369	0.393
Lrrc8a	1.2285663554267	0.484028931163397	0.586596700155008	4.9524742362185e-06	0.115580843724867	0.213	0.166
Scp2	1.46422517981157	2.88207786079791	-0.655694958824903	5.12698305535348e-06	0.11965353054584	0.25	0.429
Cisd1	1.35584859601488	2.68194446141905	-0.644221041129575	5.67907876992138e-06	0.132538340332425	0.246	0.418
Cycs	1.0342998665588	2.08646163416445	-0.601421502501286	6.01074696077015e-06	0.140278812570454	0.217	0.372
S100a10	0.348229871918364	1.05524044009894	-0.608240687300202	6.61395544705656e-06	0.154356492223406	0.098	0.233
Arhgef4	1.53193797553516	0.669831662745136	0.60053939311269	7.33603499368902e-06	0.171208384682714	0.238	0.184
Smdt1	2.99287044963323	5.03013452422892	-0.594763923198565	7.49861502087551e-06	0.175002677357193	0.369	0.543
Npc2	1.33262188422748	2.65830238953927	-0.649221864134971	7.52180490792906e-06	0.175543882941248	0.27	0.412
Ccdc141	1.88053767759247	0.915674224896635	0.588485887902179	9.82863384550191e-06	0.229380656686323	0.266	0.206
AC160336.1	2.82017602419915	1.50724928121067	0.607533673509509	2.40188132351144e-05	0.5605510632811	0.352	0.302
Atp5k	2.81581310362326	4.76658120313742	-0.59572574006338	2.55799598990636e-05	0.596985104124347	0.373	0.539
S100a1	3.27881758162539	5.69792832222874	-0.646502763141355	2.58585579658005e-05	0.603487025805852	0.389	0.545
Kif5a	0.189905336172523	0.943793048761252	-0.708027823256835	3.07766829542416e-05	0.71826622678609	0.02	0.109
Hsd11b1	0.982103944489499	2.0294388529269	-0.612017964493602	3.25330223300857e-05	0.75925567513954	0.168	0.312
Fbxo2	2.07658010788123	3.91808725862393	-0.676769774150529	4.93261598319922e-05	1	0.287	0.439
Apod	1.59210153352392	0.227702178098877	1.07816160295234	6.5351720483855e-05	1	0.107	0.029
Ywhae	3.94019851801203	6.66520723020475	-0.633755779375348	6.76813878361406e-05	1	0.467	0.597
Stmn4	1.30489228850497	0.301582074138212	0.824433045724026	0.000136967686572708	1	0.111	0.043
C4b	2.28262786995833	1.11085860081351	0.637021269560733	0.000370162558062323	1	0.209	0.198
Trf	1.33528712573117	0.52350234489288	0.616208220997118	0.00051030135691279	1	0.152	0.075
Ahnak	1.46926850663211	0.440472130322342	0.777541974637689	0.00114434645520701	1	0.148	0.081
