# Supplementary material for: Single-Cell Transcriptome Reveals Cell Type–Specific Molecular Pathology in a 2VO Cerebral Ischemic Mouse Model
Source: Mol Neurobiol. 2024 Jan 5;61(8):5248–64. doi: 10.1007/s12035-023-03755-4 (PMC11249492; doi:10.1007/s12035-023-03755-4)
Supplement: Supplementary file 9 — Supplementary file9 (XLS 17 KB) The differential expressed genes in oligodendrocyte precursor cells after PSCI treatment; [file 12035_2023_3755_MOESM9_ESM.xls]

gene	Cluster_oligodendrocyte precursor cells_in_PSCI_mean	Cluster_oligodendrocyte precursor cells_in_Sham_mean	log2FC	p_val	p_val_adj	pct.1	pct.2
mt-Atp6	79.4367514365797	32.5290244865482	1.26244430822313	6.06741326805461e-232	1.41601290849859e-227	1	0.997
mt-Co3	47.4709893717028	20.4503182935179	1.17612247504257	6.60466508415176e-177	1.54139673733934e-172	0.997	0.985
mt-Nd4	33.6629975956165	15.9157368233549	1.03503040157853	1.43095664568203e-140	3.33956661969272e-136	0.993	0.989
mt-Co1	55.8560144928038	28.9638605892793	0.924089457369133	6.06117344025345e-120	1.41455665748635e-115	1	0.995
mt-Cytb	61.9866617493718	32.4480449964244	0.913124462083853	6.98381839835305e-118	1.62988353780764e-113	0.997	0.989
Slc25a4	7.99993405837437	13.7998117757767	-0.717592491644228	5.67903129201607e-108	1.32537232293071e-103	0.773	0.952
Ywhae	4.97414014809133	9.42059599492429	-0.802634805867872	7.25655190552133e-105	1.69353408371057e-100	0.697	0.95
Eif1	7.84264118369715	14.0544170596017	-0.767637591161874	1.89637541333863e-104	4.4257609396497e-100	0.779	0.948
Unc50	0.975587431595505	2.05680554517649	-0.62974308428236	1.32834710450859e-92	3.10009647250214e-88	0.301	0.72
Cox5a	2.15506982334326	4.25029114758775	-0.734725494486504	1.5323470583532e-90	3.5761915647847e-86	0.481	0.868
mt-Nd1	14.7599414023435	7.41648804272837	0.904971901651182	4.33911454686962e-90	1.01266255294843e-85	0.96	0.933
Ddx17	3.52626759602198	1.66417872378984	0.764631012816395	1.44308210921854e-89	3.36786502649423e-85	0.584	0.615
Hsph1	2.47520430420014	1.2297800100279	0.640196414146234	1.17835260007234e-88	2.75003929804884e-84	0.359	0.491
Dynll1	7.40488901178024	15.9000212079403	-1.0077243833286	5.98166181688625e-88	1.39600023482491e-83	0.728	0.948
AC149090.1	4.23734939033391	1.23464082166115	1.22879388929425	1.30860070730861e-87	3.05401233071682e-83	0.586	0.41
Kcnq1ot1	4.56745685112087	1.62261643079264	1.08601164936224	2.22180179220886e-87	5.18524102265703e-83	0.571	0.514
mt-Atp8	9.1445538881024	3.97873885401844	1.02685317332258	9.60243200312355e-86	2.24101558088897e-81	0.845	0.784
Ctsd	3.61962235824731	1.76362755302601	0.74121171947872	8.17282937436958e-85	1.90737491939037e-80	0.605	0.647
Luc7l2	3.74872352643597	2.0921234343085	0.618941852783169	1.24882393071762e-84	2.91450528950877e-80	0.636	0.705
Meg3	5.36294227756643	1.98092733862767	1.09393282456143	6.22952987484192e-84	1.45384768219061e-79	0.706	0.555
Rpl15	6.03751520848541	10.8373721014066	-0.750210797913371	1.20925134065465e-83	2.82215077881982e-79	0.708	0.946
Gm26917	4.36218700034377	1.32789792270991	1.20379373449614	1.87226443499154e-83	4.36949073838325e-79	0.5	0.445
Rps26	4.13819574004836	8.51552606127008	-0.889021566515363	5.92493436323913e-83	1.38276118169275e-78	0.619	0.913
Cspg4	9.86955687193657	4.51922434450965	0.977755691780973	2.98304314177115e-82	6.96182608426552e-78	0.855	0.779
Hist1h4d	0.320826382229944	1.22481891930913	-0.752247076080583	8.11779334391633e-82	1.89453061060319e-77	0.11	0.465
Psap	6.98860920779896	3.89610306406356	0.70631042885857	8.30246564632184e-82	1.93762943253859e-77	0.822	0.848
Calm1	8.27485162240962	13.150432859209	-0.609450078488744	1.33216296116956e-81	3.10900191877753e-77	0.821	0.95
Tia1	2.9952772407276	1.57073255379071	0.636116091110586	3.22797330390618e-79	7.53344409665625e-75	0.562	0.612
Ybx1	4.97433717827522	9.20091585574509	-0.771848118098428	1.51540529580792e-78	3.53665287935652e-74	0.703	0.933
Hist1h1e	0.652218844543644	2.43471305395887	-1.05578478559097	1.65669781444587e-77	3.86640135935378e-73	0.179	0.53
Cox7c	8.06288400377385	12.7328796160452	-0.599592047717714	2.62426726360909e-77	6.12451493981089e-73	0.793	0.961
Gm3764	4.65101504469792	1.98645088013858	0.920078036934641	1.08807115684349e-76	2.53934046584134e-72	0.667	0.578
Snrnp70	5.84817327116496	3.18736606741819	0.709676158287995	4.78297799233695e-76	1.1162514038516e-71	0.754	0.791
Sf3b6	1.94784997991327	3.4967663553247	-0.609224820271154	5.29380367244388e-76	1.23546790107495e-71	0.469	0.836
Ogt	2.73360480239773	1.20982371360905	0.756637943392173	5.99363538338527e-76	1.39879462577445e-71	0.541	0.508
Pcdh15	5.84701760275224	2.53458480453241	0.95393496482348	6.40536705193114e-76	1.49488456257969e-71	0.732	0.67
Herc1	1.72690090398419	0.697749921843665	0.683638307529694	1.5371701844212e-75	3.58744777640221e-71	0.361	0.352
Cisd1	1.61737254824954	2.96337971842646	-0.598611906316929	4.52588404826693e-75	1.05625081918454e-70	0.43	0.8
mt-Co2	48.8916414868867	28.8842289405575	0.739413816819531	1.71246332212856e-74	3.99654690118363e-70	0.997	0.992
Tceal3	1.85842740439657	3.33026648522868	-0.599234160797343	5.91030348050413e-74	1.37934662628005e-69	0.44	0.804
Arl1	0.921443130113168	1.88552727236178	-0.58664468972032	1.2483996316583e-73	2.91351506036414e-69	0.299	0.673
Fry	2.88868890191202	1.19373548481179	0.825894243046126	2.12972895818995e-73	4.97036144262371e-69	0.515	0.479
Ptprd	2.97686570175317	1.46428559742011	0.69046237703587	2.08645036189823e-72	4.8693578545981e-68	0.49	0.529
Ttr	25.5177599263098	13.9769124744196	0.824218670212535	2.09179815723227e-72	4.88183853934867e-68	0.991	0.977
Ntrk3	2.41916141639444	1.23498809791141	0.613375384500462	1.21537522180392e-71	2.836442692646e-67	0.487	0.506
Adcyap1r1	2.08401949088175	1.05189041158965	0.587858202248168	2.24936685232396e-71	5.24957235995365e-67	0.445	0.474
Manf	1.25316355074508	2.55576210458939	-0.658206766531044	3.47918873054427e-71	8.11973065934422e-67	0.352	0.725
Phip	1.95257342483906	0.847827675467537	0.676142716813334	4.23139669471837e-71	9.87523360613372e-67	0.396	0.387
Nktr	2.949639836833	1.51177585457758	0.653013374565638	2.00279392729294e-70	4.67412046751627e-66	0.549	0.571
Jmjd1c	2.20090622303343	1.03323571237572	0.654702934798611	4.16926786346373e-70	9.73023733975164e-66	0.451	0.458
Hnrnpk	3.94402718810609	6.7137435842851	-0.641744512639121	6.09034428836961e-70	1.4213645500197e-65	0.672	0.914
Arf4	1.83226310145444	3.36417788162111	-0.623754616386169	1.32261987773291e-69	3.08673027065306e-65	0.452	0.802
mt-Nd3	5.66215382543217	2.77533460514997	0.819384150311554	6.04992195724181e-69	1.41193078638109e-64	0.758	0.709
Dmd	1.96460718289901	0.963403715739271	0.594484106354809	1.53753938435678e-68	3.58830941521185e-64	0.419	0.445
Cox6b1	4.72944147650899	8.01018524358633	-0.653162259713034	2.37993358891993e-68	5.55428900982133e-64	0.669	0.926
Eif1b	4.85588909096899	8.00521752087751	-0.620872895218598	4.47349361675687e-68	1.04402394027872e-63	0.663	0.925
Igsf9b	2.69254021753663	1.25946099806395	0.708634980296682	4.6593902412202e-68	1.08740849449597e-63	0.47	0.488
Sptbn1	2.86803262868709	1.52730040547894	0.614002805450275	4.95900943144607e-68	1.15733362111088e-63	0.502	0.564
Rpl28	5.18422770844262	9.00163048953934	-0.693569864149493	1.15523443176035e-67	2.69608611684231e-63	0.708	0.926
Wsb1	1.94967644189967	0.786372491093386	0.723523770043274	2.03874529104887e-67	4.75802376024986e-63	0.445	0.381
H2afz	3.49988203517056	6.39204955976606	-0.716087247738089	5.22049815518298e-67	1.2183598594566e-62	0.583	0.885
mt-Nd5	6.10156485454894	2.97307574134626	0.837880665795751	5.56678048541524e-67	1.29917522968621e-62	0.732	0.711
Setd5	2.13811355623911	0.97307340258877	0.669452930396803	9.65764452457394e-67	2.25390107914507e-62	0.47	0.448
Cdv3	1.45084573920471	2.99468656316511	-0.704802627633866	1.04202031210922e-66	2.4318670044005e-62	0.37	0.72
mt-Nd4l	14.9753270039264	8.02948365942137	0.823130066116712	6.44391568963988e-66	1.50388104364816e-61	0.953	0.917
Nrxn2	8.61283874207996	4.54148258694021	0.794690520974583	1.98168554466303e-65	4.62485772413459e-61	0.854	0.825
Gria2	11.8975331907481	6.58291060976004	0.766271538062118	2.35550498383995e-65	5.49727753128567e-61	0.906	0.902
Pgp	2.99298685039778	5.00156134752375	-0.587869555671504	5.86491748441199e-65	1.36875444251207e-60	0.579	0.884
Fam208a	1.88744170000228	0.891367219450947	0.610362319797108	1.87464575141272e-64	4.37504825464701e-60	0.398	0.409
Pcmtd2	1.97614867728667	0.808704496647771	0.718489877989084	2.76028538144808e-64	6.44195402322353e-60	0.418	0.378
Abca1	2.21420326322331	0.869613455029057	0.781721144689604	1.13868494995646e-63	2.65746293620838e-59	0.448	0.377
Enpp2	5.99423756086891	3.28639173421095	0.706403094100511	2.4698531884231e-63	5.76414337114182e-59	0.732	0.784
Usp24	4.15824279537812	2.11626133378632	0.727063456728833	3.11708105825113e-63	7.27464377374649e-59	0.635	0.635
Atxn7l3b	4.03986024651772	6.63941659250951	-0.600078737760147	8.08389587833253e-63	1.88661962008525e-58	0.666	0.913
Adgrl1	1.93129953834055	0.915433192722932	0.613869691353793	3.41226897778208e-62	7.96355334034782e-58	0.413	0.427
Rpl32	5.80464365495356	9.98164745799485	-0.69050298465978	1.38414294614068e-61	3.23031280770312e-57	0.711	0.938
Leng8	2.02257655614068	0.819356660461508	0.732350488951073	6.92464022831646e-61	1.6160725364845e-56	0.454	0.377
Atp5g2	5.21944231410622	8.35314345515149	-0.588666092908345	1.14364762151488e-60	2.66904481909142e-56	0.676	0.922
Rpsa	6.67561916156206	11.5279020007049	-0.706789795588671	2.06586783845539e-60	4.82132236138718e-56	0.758	0.949
Tubb4b	1.27853515631703	2.42911208602642	-0.589728431264745	2.50154527490317e-60	5.83810636256902e-56	0.346	0.678
Matn4	11.5828490761742	7.13331164411689	0.629543822137004	6.46724416863187e-60	1.50932544407531e-55	0.897	0.913
Vcan	11.9887157085993	6.67441447867531	0.759130198772151	9.67218953597524e-60	2.2572955939059e-55	0.896	0.892
Rpl3	6.44801178275197	11.0455068644262	-0.693567841848899	1.3001289010226e-59	3.03424082920656e-55	0.743	0.927
Npm1	3.45364426337122	5.73745204417745	-0.597216772209415	5.94297496737093e-59	1.38697149788503e-54	0.608	0.889
Nbea	1.76538875874526	0.729495941043682	0.677130681139406	6.92606572280178e-59	1.61640521838748e-54	0.375	0.342
Wnk1	1.97149407400101	0.918284188772858	0.631372036132703	1.30170409044601e-58	3.0379170062829e-54	0.423	0.401
Kif1bp	0.760060510947706	1.74837789170579	-0.642955353353943	2.10468015864518e-58	4.91190255424613e-54	0.223	0.537
Rps3	4.94752050112989	8.18098267257478	-0.626360238946869	2.19101884135764e-58	5.11339977196046e-54	0.676	0.923
Prdx2	5.19176997434403	8.513902816383	-0.619685412351755	6.15248401679375e-58	1.43586671983933e-53	0.664	0.921
Rpl18	6.65761463424955	10.9571528324946	-0.642906940100773	6.75967997232698e-58	1.57757411194167e-53	0.768	0.941
Nav1	5.06215450578032	2.90145705570334	0.63581760248509	2.1189498853211e-57	4.94520524236237e-53	0.731	0.753
Rps8	7.26063880746954	12.0579454692516	-0.660602664986524	3.17960268102477e-57	7.42055673697562e-53	0.798	0.951
Sirt2	6.504223301052	12.8114195497871	-0.880086945202205	3.45351455897613e-57	8.0598122777385e-53	0.694	0.91
Rpl34	6.36732565340949	10.2786591375192	-0.614382643530657	9.99724222799552e-57	2.33315639116959e-52	0.74	0.943
Hspa8	9.01547640214487	14.0290481890696	-0.585522597346401	3.44644448316848e-56	8.04331213481861e-52	0.809	0.945
Hbb-bs	2.08457400303759	0.0945005345606513	1.49479859971871	4.52698074171063e-56	1.05650676550043e-51	0.235	0.038
Unc5c	1.72900728851791	0.720681240887632	0.665396387274337	2.42268821535812e-55	5.65406975700279e-51	0.394	0.35
Syne1	2.34797532799672	1.19113660699253	0.611609464037742	3.15867976629644e-55	7.37172683858263e-51	0.427	0.455
Tubb2b	6.11415946750251	10.8444554628605	-0.735446655005485	5.52358593804935e-55	1.28909448622196e-50	0.66	0.903
Rps4x	5.41415096896358	9.00633789517455	-0.641583859557881	1.17455162648995e-54	2.74116858590224e-50	0.714	0.927
Igf1r	1.47019177912112	0.49063266434351	0.728698274163555	2.0644490116455e-54	4.81801110337826e-50	0.299	0.251
Rps18	6.80979241585954	11.0228222372669	-0.622419486852974	7.06399023470045e-54	1.64859404097439e-49	0.73	0.94
Tuba1a	20.1946426282663	37.0580556119183	-0.844502215414873	3.54359546788575e-53	8.27004310295177e-49	0.851	0.96
Rps23	6.47958183592114	10.3150300753966	-0.597210899168175	6.8549764739084e-53	1.59981440948074e-48	0.745	0.942
Rplp0	5.28014525707855	8.72150807315772	-0.630382204430791	8.18463206204579e-53	1.91012943064025e-48	0.692	0.916
Ptgds	5.04251672444701	1.81418789336578	1.10243090564823	1.0739561542794e-52	2.50639887285726e-48	0.505	0.465
Fam193b	1.10061483290297	0.351666363601559	0.636072564576667	1.40799618646695e-52	3.28598149997657e-48	0.265	0.208
Myt1	1.91547097344935	0.761194226947379	0.727174938943332	3.79768347638076e-52	8.86303369717743e-48	0.376	0.32
Eid1	2.30576492448292	4.11766270834688	-0.63050092917471	4.15434012082679e-52	9.69539897398557e-48	0.49	0.781
Zbtb20	7.32234294800213	4.36741569226659	0.632762114955213	7.03642336503903e-52	1.64216048493281e-47	0.818	0.832
Cd9	21.8696111206908	36.544645754111	-0.715175345425308	1.04364010344289e-51	2.43564727341502e-47	0.888	0.972
Polg	1.97083605398208	0.948132882406532	0.608776904835463	1.30115483345063e-51	3.03663515030707e-47	0.411	0.395
Rps15a	6.40698287283593	10.4237757015718	-0.625081652001035	7.2528232250825e-51	1.69266388426975e-46	0.748	0.936
Rps27a	8.69069820415379	13.608742496582	-0.592159478899505	5.86231237140951e-50	1.36814646123955e-45	0.801	0.951
Rps3a1	6.41856135384017	10.2882142581825	-0.605605932539778	1.89677592652662e-48	4.42669565732784e-44	0.734	0.93
Tnr	16.5007026396698	9.96296861004368	0.674774334592186	4.0074920555799e-48	9.35268495931237e-44	0.936	0.938
Fdps	0.61934061294571	1.43575796795574	-0.588964310439896	5.77844627151947e-48	1.34857379084721e-43	0.211	0.478
Rps2	8.16672250732709	13.0993092361789	-0.621146576402515	1.18842634595373e-47	2.77354940618681e-43	0.804	0.948
Dynll2	2.60629001382949	5.43339007462287	-0.835063744649164	1.6388042514509e-47	3.82464136203611e-43	0.456	0.714
Hexb	1.05115738734685	0.353796571112406	0.599427227550189	5.47746685145637e-45	1.27833121379289e-40	0.215	0.196
Cnp	3.7420874977143	7.68131283322843	-0.872390948331995	6.67481675954345e-43	1.55776873534225e-38	0.508	0.741
Rplp1	5.28382080048731	8.58789512294866	-0.609572089161652	7.1043830524718e-43	1.65802091678587e-38	0.728	0.909
Pdgfra	20.649550608438	11.8677022228905	0.750582622998439	3.33452433301871e-42	7.78211288839907e-38	0.905	0.812
Fabp5	1.93849050917615	3.53702613482705	-0.626671731456048	1.91549563747263e-41	4.47038371873361e-37	0.419	0.679
Stard9	1.19626277922435	0.453770480870194	0.595251164076212	1.50951980674429e-40	3.52291732497981e-36	0.269	0.222
mt-Nd2	16.2095035279406	10.290422958344	0.608105945160546	9.40370678764313e-40	2.19463709010015e-35	0.948	0.959
Hspa1a	7.23317501780587	2.10972055616618	1.40466395110562	1.6467100151958e-39	3.84309183346395e-35	0.398	0.182
Car2	1.13884621074403	0.220768319456207	0.809043324330927	7.93144879695173e-39	1.8510415202326e-34	0.215	0.116
Rnd2	1.03239251112247	2.36630361942366	-0.727986251285403	1.13663453875966e-36	2.65267768655728e-32	0.254	0.478
Hspa1b	4.47144559564732	1.37270258600176	1.20539078124566	2.59003219706575e-36	6.04461714151205e-32	0.345	0.145
Miat	0.881201471939843	0.197731406862465	0.651349948358796	6.40459671234295e-36	1.4947047807266e-31	0.204	0.106
Fyn	3.82288891573934	6.70229921296851	-0.675391587637376	7.38548221299391e-36	1.72362383886852e-31	0.544	0.755
Hba-a1	0.764819034477923	0.0198819887140234	0.791118029768718	1.64909516898411e-29	3.84865830537511e-25	0.111	0.007
C1qb	0.894844345745215	0.0662074652233078	0.82959115285687	2.61760519126507e-28	6.10896699537442e-24	0.14	0.024
C1qa	0.723909989984575	0.0313557842523938	0.741142347867387	1.71650007365109e-25	4.00596787188691e-21	0.11	0.016
Neat1	0.932711130188697	0.122168330355892	0.784336920380268	3.32728587613989e-25	7.76521977773528e-21	0.15	0.05
Trf	1.32221681728633	0.306322388219623	0.829991693349098	4.72701757533622e-24	1.10319136173197e-19	0.179	0.117
Apod	0.853877415502233	0.126647847684187	0.718509203451019	5.70788212914294e-23	1.33210553129938e-18	0.123	0.06
Mal	1.80569518515223	0.594121921151576	0.815596307647297	1.69636977943309e-21	3.95898779124094e-17	0.23	0.179
Ly6c1	0.596651559554271	0.0597337055919721	0.591347721127261	2.98358622849183e-20	6.96309354005423e-16	0.105	0.02
Ctss	0.595007419225852	0.0312980576093458	0.629101785463349	4.69064938854753e-19	1.09470375429922e-14	0.085	0.01
Egr1	1.05397917298717	0.364299942733051	0.590260695830112	1.79020159552582e-18	4.17797248363817e-14	0.199	0.126
Mbp	2.74570551832904	5.34022074049436	-0.75929558841668	3.18658060175152e-17	7.4368418083677e-13	0.32	0.426
Gm26870	3.13918415046489	0.647832248133588	1.3287770534435	1.08458301584895e-16	2.53119984238828e-12	0.083	0.111
Flt1	1.19312528345877	0.127847668890654	0.959416003712499	1.21681166770702e-16	2.83979507009465e-12	0.098	0.033
Slco1a4	0.876876274376275	0.0767630677613115	0.801632716901496	3.47005695049371e-15	8.09841891106223e-11	0.089	0.023
Hspb1	1.04266806325254	0.300102378831287	0.651829547655888	5.89225610044083e-14	1.37513472872088e-09	0.145	0.067
Cldn5	0.973356348133578	0.215511386670935	0.699088092738374	7.52351450817698e-11	1.75583781591834e-06	0.106	0.05
Fosb	2.66147992143835	1.38950271924841	0.615716475145222	4.20456997836343e-10	9.81262541550458e-06	0.298	0.243
Cxcl12	0.725555996644154	0.123442210237877	0.619135377625026	1.77155199826941e-09	4.13444805356114e-05	0.077	0.025
