# Supplementary material for: Single-Cell Transcriptome Reveals Cell Type–Specific Molecular Pathology in a 2VO Cerebral Ischemic Mouse Model
Source: Mol Neurobiol. 2024 Jan 5;61(8):5248–64. doi: 10.1007/s12035-023-03755-4 (PMC11249492; doi:10.1007/s12035-023-03755-4)
Supplement: Supplementary file 10 — Supplementary file10 (XLS 40 KB) The GO analyzed results in oligodendrocyte precursor cells after PSCI treatment; [file 12035_2023_3755_MOESM10_ESM.xls]

ONTOLOGY	ID	Description	GeneRatio	BgRatio	pvalue	p.adjust	qvalue	geneID	Count
BP	GO:0042552	myelination	10/126	159/23210	1.6695716943106e-08	1.84388776419619e-05	1.31053353598779e-05	Psap/Ntrk3/Sirt2/Cd9/Hexb/Fyn/Trf/Mal/Mbp/Cldn5	10
BP	GO:0007272	ensheathment of neurons	10/126	162/23210	1.99626968335928e-08	1.84388776419619e-05	1.31053353598779e-05	Psap/Ntrk3/Sirt2/Cd9/Hexb/Fyn/Trf/Mal/Mbp/Cldn5	10
BP	GO:0008366	axon ensheathment	10/126	162/23210	1.99626968335928e-08	1.84388776419619e-05	1.31053353598779e-05	Psap/Ntrk3/Sirt2/Cd9/Hexb/Fyn/Trf/Mal/Mbp/Cldn5	10
BP	GO:0002181	cytoplasmic translation	8/126	94/23210	4.54015127320922e-08	3.14518979451569e-05	2.23542711373012e-05	Rpl15/Rps26/Rpsa/Rpl18/Rps23/Rplp0/Rps2/Rplp1	8
BP	GO:0050808	synapse organization	14/126	451/23210	1.70151424272429e-07	9.42979193317799e-05	6.70217504870977e-05	Ptprd/Ntrk3/Hnrnpk/Arf4/Igsf9b/Nrxn2/Adgrl1/Hspa8/Igf1r/Tuba1a/Tnr/Fyn/C1qb/C1qa	14
BP	GO:0042063	gliogenesis	11/126	323/23210	1.56779361465832e-06	0.000724059351036369	0.000514621377723811	Cspg4/Ntrk3/Dmd/Enpp2/Vcan/Sirt2/Hexb/Cnp/Miat/C1qa/Trf	11
BP	GO:0061077	chaperone-mediated protein folding	5/126	52/23210	9.2230105851671e-06	0.00343638775508521	0.00244239453351989	Hsph1/Hspa8/Hspa1a/Hspa1b/Hspb1	5
BP	GO:0043484	regulation of RNA splicing	7/126	139/23210	1.10761975406576e-05	0.00343638775508521	0.00244239453351989	Ddx17/Rps26/Tia1/Snrnp70/Hnrnpk/Npm1/Hspa8	7
BP	GO:0099173	postsynapse organization	8/126	194/23210	1.11611294824132e-05	0.00343638775508521	0.00244239453351989	Ptprd/Ntrk3/Hnrnpk/Arf4/Nrxn2/Hspa8/Igf1r/Fyn	8
BP	GO:0044849	estrous cycle	3/126	9/23210	1.28126648694211e-05	0.00355038943531658	0.00252342062849335	Enpp2/Igf1r/Egr1	3
BP	GO:0042026	protein refolding	4/126	30/23210	2.0339609229197e-05	0.00469675476450873	0.00333819376033575	Nktr/Hspa8/Hspa1a/Hspa1b	4
BP	GO:0051085	chaperone cofactor-dependent protein refolding	4/126	30/23210	2.0339609229197e-05	0.00469675476450873	0.00333819376033575	Hsph1/Hspa8/Hspa1a/Hspa1b	4
BP	GO:0048024	regulation of mRNA splicing, via spliceosome	6/126	105/23210	2.35595449614072e-05	0.0050218076221584	0.00356922337026662	Ddx17/Tia1/Snrnp70/Hnrnpk/Npm1/Hspa8	6
BP	GO:0071709	membrane assembly	4/126	33/23210	2.99901317260656e-05	0.00531172271433404	0.00377527899808885	Psap/Ptprd/Sptbn1/Nrxn2	4
BP	GO:0008380	RNA splicing	10/126	364/23210	3.05915173149358e-05	0.00531172271433404	0.00377527899808885	Ddx17/Luc7l2/Rps26/Tia1/Ybx1/Snrnp70/Sf3b6/Hnrnpk/Npm1/Hspa8	10
BP	GO:0006986	response to unfolded protein	6/126	110/23210	3.06703585093268e-05	0.00531172271433404	0.00377527899808885	Hsph1/Manf/Hspa8/Hspa1a/Hspa1b/Hspb1	6
BP	GO:0050885	neuromuscular process controlling balance	5/126	69/23210	3.70503601078949e-05	0.00554983337434381	0.00394451489805971	Psap/Pcdh15/Herc1/Tnr/Hexb	5
BP	GO:0051084	'de novo' posttranslational protein folding	4/126	35/23210	3.80537113361719e-05	0.00554983337434381	0.00394451489805971	Hsph1/Hspa8/Hspa1a/Hspa1b	4
BP	GO:0097106	postsynaptic density organization	4/126	35/23210	3.80537113361719e-05	0.00554983337434381	0.00394451489805971	Ptprd/Ntrk3/Nrxn2/Hspa8	4
BP	GO:0006458	'de novo' protein folding	4/126	36/23210	4.26311707553699e-05	0.0059065487081565	0.00419804844648932	Hsph1/Hspa8/Hspa1a/Hspa1b	4
BP	GO:0031346	positive regulation of cell projection organization	11/126	466/23210	4.85594763401882e-05	0.00640753852088864	0.00455412432243068	Dynll1/Ptprd/Ntrk3/Hnrnpk/Dmd/Enpp2/Tubb2b/Igf1r/Rnd2/Fyn/Hspb1	11
BP	GO:0099175	regulation of postsynapse organization	6/126	125/23210	6.28656844600686e-05	0.00768451197129789	0.00546172648988522	Ptprd/Ntrk3/Hnrnpk/Arf4/Hspa8/Fyn	6
BP	GO:0044091	membrane biogenesis	4/126	40/23210	6.50410179246163e-05	0.00768451197129789	0.00546172648988522	Psap/Ptprd/Sptbn1/Nrxn2	4
BP	GO:0099084	postsynaptic specialization organization	4/126	41/23210	7.17709215647274e-05	0.00768451197129789	0.00546172648988522	Ptprd/Ntrk3/Nrxn2/Hspa8	4
BP	GO:0045862	positive regulation of proteolysis	9/126	328/23210	7.79648367810756e-05	0.00768451197129789	0.00546172648988522	Ctsd/Ogt/Rps3/Sirt2/Hspa8/Hspa1a/Hspa1b/Fyn/Mbp	9
BP	GO:0010518	positive regulation of phospholipase activity	4/126	42/23210	7.89938983382966e-05	0.00768451197129789	0.00546172648988522	Arl1/Adcyap1r1/Arf4/Pdgfra	4
BP	GO:0000375	RNA splicing, via transesterification reactions	8/126	256/23210	8.04225359681121e-05	0.00768451197129789	0.00546172648988522	Ddx17/Luc7l2/Tia1/Snrnp70/Sf3b6/Hnrnpk/Npm1/Hspa8	8
BP	GO:0000377	RNA splicing, via transesterification reactions with bulged adenosine as nucleophile	8/126	256/23210	8.04225359681121e-05	0.00768451197129789	0.00546172648988522	Ddx17/Luc7l2/Tia1/Snrnp70/Sf3b6/Hnrnpk/Npm1/Hspa8	8
BP	GO:0000398	mRNA splicing, via spliceosome	8/126	256/23210	8.04225359681121e-05	0.00768451197129789	0.00546172648988522	Ddx17/Luc7l2/Tia1/Snrnp70/Sf3b6/Hnrnpk/Npm1/Hspa8	8
BP	GO:0035966	response to topologically incorrect protein	6/126	133/23210	8.8709593526178e-05	0.00819380945536798	0.00582370699956067	Hsph1/Manf/Hspa8/Hspa1a/Hspa1b/Hspb1	6
BP	GO:0050807	regulation of synapse organization	8/126	266/23210	0.000104900612494348	0.00937676120070442	0.00666448373436076	Ptprd/Ntrk3/Hnrnpk/Arf4/Adgrl1/Hspa8/Tuba1a/Fyn	8
BP	GO:0034599	cellular response to oxidative stress	8/126	268/23210	0.000110469139008528	0.00939661591756254	0.00667859537000114	Hsph1/Psap/Rps3/Prdx2/Sirt2/Pdgfra/Fyn/Hspb1	8
BP	GO:0009636	response to toxic substance	9/126	344/23210	0.000111904844922253	0.00939661591756254	0.00667859537000114	Hsph1/Psap/Rps3/Prdx2/Igf1r/Cnp/Fyn/Egr1/Mbp	9
BP	GO:0000302	response to reactive oxygen species	7/126	201/23210	0.000116443070990156	0.00949011028569775	0.00674504600069915	Hsph1/Psap/Rps3/Prdx2/Pdgfra/Fyn/Apod	7
BP	GO:0034504	protein localization to nucleus	8/126	272/23210	0.000122341701096378	0.00968596724965899	0.0068842503083105	Ywhae/Ogt/Phip/Npm1/Hspa8/Syne1/Fyn/Apod	8
BP	GO:0050803	regulation of synapse structure or activity	8/126	276/23210	0.000135250150804224	0.0100157044010195	0.00711860925537331	Ptprd/Ntrk3/Hnrnpk/Arf4/Adgrl1/Hspa8/Tuba1a/Fyn	8
BP	GO:1902115	regulation of organelle assembly	7/126	206/23210	0.000135596292403573	0.0100157044010195	0.00711860925537331	Dynll1/Ptprd/Ntrk3/Npm1/Syne1/Hspa1a/Hspa1b	7
BP	GO:0050684	regulation of mRNA processing	6/126	144/23210	0.000137349970133071	0.0100157044010195	0.00711860925537331	Ddx17/Tia1/Snrnp70/Hnrnpk/Npm1/Hspa8	6
BP	GO:0010976	positive regulation of neuron projection development	9/126	362/23210	0.000164100718403949	0.0113930764864626	0.00809756922493173	Ptprd/Ntrk3/Hnrnpk/Dmd/Tubb2b/Igf1r/Rnd2/Fyn/Hspb1	9
BP	GO:2000580	regulation of ATP-dependent microtubule motor activity, plus-end-directed	2/126	4/23210	0.000174181270689299	0.0113930764864626	0.00809756922493173	Dynll1/Dynll2	2
BP	GO:2000582	positive regulation of ATP-dependent microtubule motor activity, plus-end-directed	2/126	4/23210	0.000174181270689299	0.0113930764864626	0.00809756922493173	Dynll1/Dynll2	2
BP	GO:1901653	cellular response to peptide	8/126	287/23210	0.000176662762146249	0.0113930764864626	0.00809756922493173	Ybx1/Ogt/Phip/Hnrnpk/H2afz/Igf1r/Car2/Fyn	8
BP	GO:0042326	negative regulation of phosphorylation	10/126	452/23210	0.000183164474573154	0.0113930764864626	0.00809756922493173	Hsph1/Dynll1/Ogt/Ntrk3/Dmd/Npm1/Wnk1/Sirt2/Igf1r/Hspb1	10
BP	GO:1903202	negative regulation of oxidative stress-induced cell death	4/126	52/23210	0.000183224529580263	0.0113930764864626	0.00809756922493173	Hsph1/Psap/Fyn/Hspb1	4
BP	GO:0006457	protein folding	6/126	153/23210	0.000191125829018684	0.0113930764864626	0.00809756922493173	Hsph1/Nktr/Hspa8/Hspa1a/Hspa1b/Hspb1	6
BP	GO:0097107	postsynaptic density assembly	3/126	21/23210	0.000193423835981397	0.0113930764864626	0.00809756922493173	Ptprd/Ntrk3/Nrxn2	3
BP	GO:0010517	regulation of phospholipase activity	4/126	53/23210	0.000197353905214798	0.0113930764864626	0.00809756922493173	Arl1/Adcyap1r1/Arf4/Pdgfra	4
BP	GO:1900408	negative regulation of cellular response to oxidative stress	4/126	53/23210	0.000197353905214798	0.0113930764864626	0.00809756922493173	Hsph1/Psap/Fyn/Hspb1	4
BP	GO:0060193	positive regulation of lipase activity	4/126	54/23210	0.000212252138051781	0.0120030749906426	0.00853112245531433	Arl1/Adcyap1r1/Arf4/Pdgfra	4
BP	GO:0048015	phosphatidylinositol-mediated signaling	6/126	157/23210	0.000219803073559903	0.0121814863366898	0.00865792738169639	Ogt/Ntrk3/Sirt2/Igf1r/Pdgfra/Fyn	6
BP	GO:0032868	response to insulin	7/126	225/23210	0.000233062673892718	0.012663071948171	0.00900021182359701	Ybx1/Ogt/Phip/Hnrnpk/H2afz/Igf1r/Egr1	7
BP	GO:0048017	inositol lipid-mediated signaling	6/126	160/23210	0.000243455202462313	0.0127807381443316	0.00908384245400464	Ogt/Ntrk3/Sirt2/Igf1r/Pdgfra/Fyn	6
BP	GO:1902883	negative regulation of response to oxidative stress	4/126	56/23210	0.000244452948989382	0.0127807381443316	0.00908384245400464	Hsph1/Psap/Fyn/Hspb1	4
BP	GO:1901652	response to peptide	9/126	384/23210	0.000254095493613801	0.0130388632000711	0.00926730348053452	Ybx1/Ogt/Phip/Hnrnpk/H2afz/Igf1r/Car2/Fyn/Egr1	9
BP	GO:0010656	negative regulation of muscle cell apoptotic process	4/126	58/23210	0.000280024229524003	0.0138200721343223	0.00982254362412088	Slc25a4/Npm1/Hspa8/Igf1r	4
BP	GO:0043954	cellular component maintenance	4/126	58/23210	0.000280024229524003	0.0138200721343223	0.00982254362412088	Hspa8/Igf1r/Fyn/Neat1	4
BP	GO:0048690	regulation of axon extension involved in regeneration	2/126	5/23210	0.000289268922335147	0.0138200721343223	0.00982254362412088	Ntrk3/Tnr	2
BP	GO:2000576	positive regulation of microtubule motor activity	2/126	5/23210	0.000289268922335147	0.0138200721343223	0.00982254362412088	Dynll1/Dynll2	2
BP	GO:0010001	glial cell differentiation	7/126	239/23210	0.000335976018226451	0.0155628626581505	0.0110612228279358	Ntrk3/Dmd/Enpp2/Sirt2/Cnp/Miat/C1qa	7
BP	GO:0042698	ovulation cycle	4/126	61/23210	0.000340138561054315	0.0155628626581505	0.0110612228279358	Enpp2/Igf1r/Pdgfra/Egr1	4
BP	GO:0006979	response to oxidative stress	9/126	400/23210	0.000342596399187002	0.0155628626581505	0.0110612228279358	Hsph1/Psap/Rps3/Prdx2/Sirt2/Pdgfra/Fyn/Apod/Hspb1	9
BP	GO:0071375	cellular response to peptide hormone stimulus	7/126	244/23210	0.000380519633375345	0.0170067726465013	0.0120874742622287	Ybx1/Ogt/Phip/Hnrnpk/H2afz/Igf1r/Car2	7
BP	GO:0043434	response to peptide hormone	8/126	324/23210	0.000399144594877039	0.0175560265460996	0.0124778535842095	Ybx1/Ogt/Phip/Hnrnpk/H2afz/Igf1r/Car2/Egr1	8
BP	GO:0034605	cellular response to heat	4/126	64/23210	0.000408970566330486	0.0177071474890902	0.0125852620000714	Ywhae/Hspa8/Hspa1a/Hspa1b	4
BP	GO:0031584	activation of phospholipase D activity	2/126	6/23210	0.000432359747999757	0.0178816248016019	0.0127092708327973	Arl1/Arf4	2
BP	GO:0048677	axon extension involved in regeneration	2/126	6/23210	0.000432359747999757	0.0178816248016019	0.0127092708327973	Ntrk3/Tnr	2
BP	GO:0048686	regulation of sprouting of injured axon	2/126	6/23210	0.000432359747999757	0.0178816248016019	0.0127092708327973	Ntrk3/Tnr	2
BP	GO:1903034	regulation of response to wounding	6/126	179/23210	0.000443561487774506	0.0179373166150374	0.012748853496452	Ntrk3/Prdx2/Igf1r/Cd9/Tnr/Pdgfra	6
BP	GO:0042274	ribosomal small subunit biogenesis	4/126	66/23210	0.000460043988080745	0.0179373166150374	0.012748853496452	Rpsa/Npm1/Rps8/Rps2	4
BP	GO:0098698	postsynaptic specialization assembly	3/126	28/23210	0.000463397161347004	0.0179373166150374	0.012748853496452	Ptprd/Ntrk3/Nrxn2	3
BP	GO:1904861	excitatory synapse assembly	3/126	28/23210	0.000463397161347004	0.0179373166150374	0.012748853496452	Ptprd/Ntrk3/Nrxn2	3
BP	GO:0009749	response to glucose	6/126	181/23210	0.000470436962800788	0.0179373166150374	0.012748853496452	Dynll1/Ogt/Igf1r/Myt1/Zbtb20/Egr1	6
BP	GO:1903311	regulation of mRNA metabolic process	7/126	253/23210	0.000472545692131985	0.0179373166150374	0.012748853496452	Ddx17/Tia1/Ybx1/Snrnp70/Hnrnpk/Npm1/Hspa8	7
BP	GO:0048678	response to axon injury	4/126	67/23210	0.000487214045985831	0.018244190830091	0.0129669627317139	Ntrk3/Matn4/Igf1r/Tnr	4
BP	GO:0009746	response to hexose	6/126	184/23210	0.000513112493077982	0.0185196708921652	0.0131627587377694	Dynll1/Ogt/Igf1r/Myt1/Zbtb20/Egr1	6
BP	GO:0033119	negative regulation of RNA splicing	3/126	29/23210	0.000514823543784017	0.0185196708921652	0.0131627587377694	Rps26/Hnrnpk/Npm1	3
BP	GO:0071353	cellular response to interleukin-4	3/126	29/23210	0.000514823543784017	0.0185196708921652	0.0131627587377694	Rpl3/Rplp0/Rps2	3
BP	GO:0019216	regulation of lipid metabolic process	8/126	338/23210	0.000527683869674643	0.0185196708921652	0.0131627587377694	Psap/Igf1r/Zbtb20/Fdps/Pdgfra/Fabp5/Apod/Egr1	8
BP	GO:0034284	response to monosaccharide	6/126	185/23210	0.000527987730234952	0.0185196708921652	0.0131627587377694	Dynll1/Ogt/Igf1r/Myt1/Zbtb20/Egr1	6
BP	GO:0032071	regulation of endodeoxyribonuclease activity	2/126	7/23210	0.000603151142052812	0.020036732744868	0.014241002475127	Npm1/Rps3	2
BP	GO:0048682	sprouting of injured axon	2/126	7/23210	0.000603151142052812	0.020036732744868	0.014241002475127	Ntrk3/Tnr	2
BP	GO:1902065	response to L-glutamate	2/126	7/23210	0.000603151142052812	0.020036732744868	0.014241002475127	Igf1r/Fyn	2
BP	GO:1903608	protein localization to cytoplasmic stress granule	2/126	7/23210	0.000603151142052812	0.020036732744868	0.014241002475127	Tia1/Ybx1	2
BP	GO:0042255	ribosome assembly	4/126	71/23210	0.00060739283672642	0.020036732744868	0.014241002475127	Rpsa/Rpl3/Rplp0/Rps2	4
BP	GO:0070670	response to interleukin-4	3/126	31/23210	0.00062832097165259	0.0204832636758744	0.0145583719871455	Rpl3/Rplp0/Rps2	3
BP	GO:0032869	cellular response to insulin stimulus	6/126	193/23210	0.000659433992885344	0.021246936732522	0.0151011485979026	Ybx1/Ogt/Phip/Hnrnpk/H2afz/Igf1r	6
BP	GO:0022613	ribonucleoprotein complex biogenesis	9/126	439/23210	0.000668956233733015	0.021246936732522	0.0151011485979026	Ddx17/Luc7l2/Rpsa/Rpl3/Npm1/Rps8/Rps23/Rplp0/Rps2	9
BP	GO:0060191	regulation of lipase activity	4/126	73/23210	0.000674749344085866	0.021246936732522	0.0151011485979026	Arl1/Adcyap1r1/Arf4/Pdgfra	4
BP	GO:1903201	regulation of oxidative stress-induced cell death	4/126	74/23210	0.000710336773663874	0.0221162157283437	0.0157189840748091	Hsph1/Psap/Fyn/Hspb1	4
BP	GO:0051193	regulation of cofactor metabolic process	4/126	75/23210	0.000747232309746176	0.022789698549976	0.0161976584501149	Ogt/Prdx2/Zbtb20/Fyn	4
BP	GO:0009743	response to carbohydrate	6/126	198/23210	0.000753629431945688	0.022789698549976	0.0161976584501149	Dynll1/Ogt/Igf1r/Myt1/Zbtb20/Egr1	6
BP	GO:0010667	negative regulation of cardiac muscle cell apoptotic process	3/126	33/23210	0.000756641020064161	0.022789698549976	0.0161976584501149	Slc25a4/Npm1/Hspa8	3
BP	GO:0006397	mRNA processing	9/126	448/23210	0.000772308518292217	0.0230114720880401	0.0163552828265392	Ddx17/Luc7l2/Tia1/Ybx1/Snrnp70/Sf3b6/Hnrnpk/Npm1/Hspa8	9
BP	GO:2000377	regulation of reactive oxygen species metabolic process	6/126	200/23210	0.000794092522247356	0.0231304293148588	0.0164398310502007	Dynll1/Ogt/Arf4/Prdx2/Sirt2/Fyn	6
BP	GO:0072239	metanephric glomerulus vasculature development	2/126	8/23210	0.000801342913831267	0.0231304293148588	0.0164398310502007	Pdgfra/Egr1	2
BP	GO:0098883	synapse pruning	2/126	8/23210	0.000801342913831267	0.0231304293148588	0.0164398310502007	C1qb/C1qa	2
BP	GO:0048679	regulation of axon regeneration	3/126	34/23210	0.000826588880970814	0.0233722223384707	0.0166116841707454	Ntrk3/Igf1r/Tnr	3
BP	GO:0099068	postsynapse assembly	3/126	34/23210	0.000826588880970814	0.0233722223384707	0.0166116841707454	Ptprd/Ntrk3/Nrxn2	3
BP	GO:0098742	cell-cell adhesion via plasma-membrane adhesion molecules	6/126	202/23210	0.000836214415824556	0.0234055570328267	0.0166353766295348	Pcdh15/Ptprd/Igsf9b/Adgrl1/Wnk1/Mbp	6
BP	GO:0050905	neuromuscular process	5/126	136/23210	0.000888698920699842	0.0246258470925926	0.0175026913750464	Psap/Pcdh15/Herc1/Tnr/Hexb	5
BP	GO:0043112	receptor metabolic process	6/126	205/23210	0.000902607648982795	0.0247636217359537	0.0176006139786015	Hnrnpk/Dmd/Gria2/Sirt2/Syne1/Cd9	6
BP	GO:0007162	negative regulation of cell adhesion	7/126	284/23210	0.000933154959029272	0.0253507097202952	0.0180178836774383	Enpp2/Wnk1/Prdx2/Cd9/Tnr/Apod/Mbp	7
BP	GO:0045666	positive regulation of neuron differentiation	9/126	461/23210	0.000944283950406441	0.0254039886075364	0.0180557513664839	Ptprd/Ntrk3/Hnrnpk/Dmd/Tubb2b/Igf1r/Rnd2/Fyn/Hspb1	9
BP	GO:0010664	negative regulation of striated muscle cell apoptotic process	3/126	36/23210	0.000978503406066671	0.0260714705597187	0.0185301606553719	Slc25a4/Npm1/Hspa8	3
BP	GO:0071333	cellular response to glucose stimulus	5/126	140/23210	0.00101196403747399	0.0264568408580596	0.0188040605692148	Dynll1/Ogt/Igf1r/Myt1/Zbtb20	5
BP	GO:0072593	reactive oxygen species metabolic process	7/126	288/23210	0.00101206247959376	0.0264568408580596	0.0188040605692148	Dynll1/Ogt/Arf4/Prdx2/Sirt2/Fyn/Hba-a1	7
BP	GO:0032070	regulation of deoxyribonuclease activity	2/126	9/23210	0.00102663727067751	0.0265870268882932	0.0188965896058792	Npm1/Rps3	2
BP	GO:0048511	rhythmic process	7/126	291/23210	0.00107461926081359	0.0274088197150709	0.0194806745377491	Ogt/Ntrk3/Enpp2/Igf1r/Ptgds/Pdgfra/Egr1	7
BP	GO:0071331	cellular response to hexose stimulus	5/126	142/23210	0.00107815277839868	0.0274088197150709	0.0194806745377491	Dynll1/Ogt/Igf1r/Myt1/Zbtb20	5
BP	GO:0071326	cellular response to monosaccharide stimulus	5/126	143/23210	0.00111242613451763	0.0280230256249851	0.0199172181596411	Dynll1/Ogt/Igf1r/Myt1/Zbtb20	5
BP	GO:0042254	ribosome biogenesis	7/126	294/23210	0.00114017878303795	0.0283783426361292	0.0201697578575843	Ddx17/Rpsa/Rpl3/Npm1/Rps8/Rplp0/Rps2	7
BP	GO:0070570	regulation of neuron projection regeneration	3/126	38/23210	0.00114701348799945	0.0283783426361292	0.0201697578575843	Ntrk3/Igf1r/Tnr	3
BP	GO:0033674	positive regulation of kinase activity	9/126	476/23210	0.00118015181414595	0.028939828999986	0.0205688313392368	Hsph1/Cspg4/Ntrk3/Npm1/Rps3/Prdx2/Pdgfra/Trf/Egr1	9
BP	GO:1900407	regulation of cellular response to oxidative stress	4/126	85/23210	0.00119398071755448	0.0290221102486268	0.020627312304196	Hsph1/Psap/Fyn/Hspb1	4
BP	GO:0090129	positive regulation of synapse maturation	2/126	10/23210	0.00127873880108819	0.0305464242915119	0.0217107104976044	Hnrnpk/Adgrl1	2
BP	GO:2000574	regulation of microtubule motor activity	2/126	10/23210	0.00127873880108819	0.0305464242915119	0.0217107104976044	Dynll1/Dynll2	2
BP	GO:0006898	receptor-mediated endocytosis	6/126	222/23210	0.00135898334265109	0.032027792941096	0.0227635854784671	Hnrnpk/Gria2/Sirt2/Syne1/Cd9/Trf	6
BP	GO:0034614	cellular response to reactive oxygen species	5/126	150/23210	0.00137542669072192	0.032027792941096	0.0227635854784671	Hsph1/Psap/Rps3/Prdx2/Pdgfra	5
BP	GO:0071322	cellular response to carbohydrate stimulus	5/126	150/23210	0.00137542669072192	0.032027792941096	0.0227635854784671	Dynll1/Ogt/Igf1r/Myt1/Zbtb20	5
BP	GO:0022618	ribonucleoprotein complex assembly	6/126	223/23210	0.0013904562226379	0.0321079516077469	0.0228205578294344	Luc7l2/Rpsa/Rpl3/Rps23/Rplp0/Rps2	6
BP	GO:0046677	response to antibiotic	7/126	305/23210	0.00140788229204958	0.0322416680270197	0.0229155960715508	Hsph1/Psap/Hnrnpk/Rps3/Igf1r/Fyn/Egr1	7
BP	GO:0010035	response to inorganic substance	9/126	493/23210	0.00150292926150925	0.0341362047839519	0.0242621281128887	Hsph1/Psap/Pcdh15/Wnk1/Rps3/Prdx2/Fyn/Trf/Fosb	9
BP	GO:0034115	negative regulation of heterotypic cell-cell adhesion	2/126	11/23210	0.0015573544579731	0.0348018484116409	0.0247352308223063	Wnk1/Mbp	2
BP	GO:0070587	regulation of cell-cell adhesion involved in gastrulation	2/126	11/23210	0.0015573544579731	0.0348018484116409	0.0247352308223063	Wnk1/Mbp	2
BP	GO:1903320	regulation of protein modification by small protein conjugation or removal	6/126	229/23210	0.00159114796765422	0.0352725681469587	0.0250697923998403	Ogt/Npm1/Rps3/Rps2/Fyn/Egr1	6
BP	GO:0036473	cell death in response to oxidative stress	4/126	93/23210	0.00166533748402622	0.036624207684418	0.0260304630961827	Hsph1/Psap/Fyn/Hspb1	4
BP	GO:1902882	regulation of response to oxidative stress	4/126	94/23210	0.00173213384901875	0.0377932511467005	0.0268613545919112	Hsph1/Psap/Fyn/Hspb1	4
BP	GO:0001933	negative regulation of protein phosphorylation	8/126	408/23210	0.00176303789344138	0.0381670156462974	0.0271270057453028	Hsph1/Ogt/Ntrk3/Dmd/Npm1/Sirt2/Igf1r/Hspb1	8
BP	GO:0001678	cellular glucose homeostasis	5/126	159/23210	0.00177772889769031	0.0381867191899213	0.0271410099353616	Dynll1/Ogt/Igf1r/Myt1/Zbtb20	5
BP	GO:0071826	ribonucleoprotein complex subunit organization	6/126	236/23210	0.00185235379333956	0.0382232467033085	0.0271669716734944	Luc7l2/Rpsa/Rpl3/Rps23/Rplp0/Rps2	6
BP	GO:0006123	mitochondrial electron transport, cytochrome c to oxygen	2/126	12/23210	0.00186219354202333	0.0382232467033085	0.0271669716734944	Cox5a/Cox7c	2
BP	GO:0019646	aerobic electron transport chain	2/126	12/23210	0.00186219354202333	0.0382232467033085	0.0271669716734944	Cox5a/Cox7c	2
BP	GO:0070444	oligodendrocyte progenitor proliferation	2/126	12/23210	0.00186219354202333	0.0382232467033085	0.0271669716734944	Sirt2/Trf	2
BP	GO:0070445	regulation of oligodendrocyte progenitor proliferation	2/126	12/23210	0.00186219354202333	0.0382232467033085	0.0271669716734944	Sirt2/Trf	2
BP	GO:0070586	cell-cell adhesion involved in gastrulation	2/126	12/23210	0.00186219354202333	0.0382232467033085	0.0271669716734944	Wnk1/Mbp	2
BP	GO:2001233	regulation of apoptotic signaling pathway	8/126	414/23210	0.00193087617929536	0.039341602153143	0.0279618369308175	Hsph1/Phip/Hnrnpk/Rps3/Prdx2/Fyn/Mal/Hspb1	8
BP	GO:0010799	regulation of peptidyl-threonine phosphorylation	3/126	46/23210	0.0019998240158553	0.0401558865792395	0.0285405853063713	Ogt/Phip/Sirt2	3
BP	GO:0033120	positive regulation of RNA splicing	3/126	46/23210	0.0019998240158553	0.0401558865792395	0.0285405853063713	Snrnp70/Hnrnpk/Hspa8	3
BP	GO:0010660	regulation of muscle cell apoptotic process	4/126	98/23210	0.00201795908032745	0.0402285223855205	0.0285922108238747	Slc25a4/Npm1/Hspa8/Igf1r	4
BP	GO:0061418	regulation of transcription from RNA polymerase II promoter in response to hypoxia	2/126	13/23210	0.00219296768518811	0.0430972585507535	0.0306311499737734	Sirt2/Egr1	2
BP	GO:0090042	tubulin deacetylation	2/126	13/23210	0.00219296768518811	0.0430972585507535	0.0306311499737734	Fry/Sirt2	2
BP	GO:0007517	muscle organ development	8/126	424/23210	0.00223842867493213	0.0436808863256121	0.0310459603469089	Slc25a4/Ddx17/Meg3/Dmd/Sirt2/Myt1/Fdps/Egr1	8
BP	GO:0007568	aging	6/126	247/23210	0.00232697759153643	0.0446198284319937	0.0317133085134609	Meg3/Jmjd1c/Npm1/Polg/C1qa/Apod	6
BP	GO:0046034	ATP metabolic process	6/126	247/23210	0.00232697759153643	0.0446198284319937	0.0317133085134609	Cox5a/Cox7c/Ogt/Atp5g2/Hspa8/Zbtb20	6
BP	GO:0051225	spindle assembly	4/126	102/23210	0.00233485208323316	0.0446198284319937	0.0317133085134609	Rps3/Stard9/Hspa1a/Hspa1b	4
BP	GO:0046890	regulation of lipid biosynthetic process	5/126	170/23210	0.00237929181911414	0.0448504600732331	0.0318772287401543	Igf1r/Zbtb20/Fdps/Fabp5/Egr1	5
BP	GO:0097237	cellular response to toxic substance	5/126	170/23210	0.00237929181911414	0.0448504600732331	0.0318772287401543	Hsph1/Psap/Rps3/Prdx2/Egr1	5
BP	GO:0009408	response to heat	4/126	103/23210	0.00241912250899118	0.0449891843786212	0.0319758263110032	Ywhae/Hspa8/Hspa1a/Hspa1b	4
BP	GO:0010657	muscle cell apoptotic process	4/126	103/23210	0.00241912250899118	0.0449891843786212	0.0319758263110032	Slc25a4/Npm1/Hspa8/Igf1r	4
BP	GO:0006413	translational initiation	4/126	104/23210	0.0025054627698701	0.0458724805307356	0.0326036244080633	Eif1/Eif1b/Npm1/Rps2	4
BP	GO:0046479	glycosphingolipid catabolic process	2/126	14/23210	0.00254939083425957	0.0458724805307356	0.0326036244080633	Psap/Hexb	2
BP	GO:0048680	positive regulation of axon regeneration	2/126	14/23210	0.00254939083425957	0.0458724805307356	0.0326036244080633	Ntrk3/Igf1r	2
BP	GO:0072224	metanephric glomerulus development	2/126	14/23210	0.00254939083425957	0.0458724805307356	0.0326036244080633	Pdgfra/Egr1	2
BP	GO:0099151	regulation of postsynaptic density assembly	2/126	14/23210	0.00254939083425957	0.0458724805307356	0.0326036244080633	Ptprd/Ntrk3	2
BP	GO:0031644	regulation of neurological system process	5/126	173/23210	0.00256628125647049	0.0458784862043853	0.0326078929090409	Igsf9b/Syne1/Tnr/Fabp5/Trf	5
BP	GO:0007626	locomotory behavior	6/126	254/23210	0.00267341694629977	0.0474772571424771	0.0337442109493342	Psap/Pcdh15/Tnr/Hexb/Cnp/Egr1	6
BP	GO:0031103	axon regeneration	3/126	51/23210	0.00268997812030636	0.0474772571424771	0.0337442109493342	Ntrk3/Igf1r/Tnr	3
BP	GO:0010769	regulation of cell morphogenesis involved in differentiation	7/126	343/23210	0.00272721683030974	0.0476189371552922	0.0338449092737001	Ptprd/Ntrk3/Enpp2/Syne1/Tubb2b/Tnr/Rnd2	7
BP	GO:0045860	positive regulation of protein kinase activity	8/126	438/23210	0.00273237495766563	0.0476189371552922	0.0338449092737001	Hsph1/Cspg4/Ntrk3/Npm1/Rps3/Prdx2/Trf/Egr1	8
CC	GO:0022626	cytosolic ribosome	21/129	148/23436	6.12991139885029e-24	2.0719100528114e-21	1.36148558437622e-21	Rpl15/Rps26/Rpl28/Rpl32/Rpsa/Rpl3/Rps3/Rpl18/Rps8/Rpl34/Rps4x/Rps18/Rps23/Rplp0/Rps15a/Rps27a/Rps3a1/Rps2/Rplp1/Hba-a1/Apod	21
CC	GO:0044445	cytosolic part	23/129	299/23436	5.78254776801296e-20	6.53273704393771e-18	4.29276710143524e-18	Rpl15/Rps26/Rpl28/Rpl32/Rpsa/Rpl3/Rps3/Rpl18/Rps8/Rpl34/Hspa8/Hbb-bs/Rps4x/Rps18/Rps23/Rplp0/Rps15a/Rps27a/Rps3a1/Rps2/Rplp1/Hba-a1/Apod	23
CC	GO:0005840	ribosome	22/129	265/23436	7.62380139843614e-20	6.53273704393771e-18	4.29276710143524e-18	Rpl15/Rps26/Rpl28/Rpl32/Rpsa/Rpl3/Npm1/Rps3/Rpl18/Rps8/Rpl34/Rps4x/Rps18/Rps23/Rplp0/Rps15a/Rps27a/Rps3a1/Rps2/Rplp1/Hba-a1/Apod	22
CC	GO:0044391	ribosomal subunit	21/129	230/23436	7.7310497561393e-20	6.53273704393771e-18	4.29276710143524e-18	Rpl15/Rps26/Rpl28/Rpl32/Rpsa/Rpl3/Npm1/Rps3/Rpl18/Rps8/Rpl34/Rps4x/Rps18/Rps23/Rplp0/Rps15a/Rps27a/Rps3a1/Rps2/Rplp1/Hba-a1	21
CC	GO:0022627	cytosolic small ribosomal subunit	12/129	54/23436	1.29293118078696e-16	8.74021478211982e-15	5.74333640307469e-15	Rps26/Rpsa/Rps3/Rps8/Rps4x/Rps18/Rps23/Rps15a/Rps27a/Rps3a1/Rps2/Hba-a1	12
CC	GO:0015935	small ribosomal subunit	13/129	85/23436	1.2117977810804e-15	6.82646083341959e-14	4.48577775101692e-14	Rps26/Rpsa/Npm1/Rps3/Rps8/Rps4x/Rps18/Rps23/Rps15a/Rps27a/Rps3a1/Rps2/Hba-a1	13
CC	GO:0043209	myelin sheath	14/129	213/23436	1.32907140223372e-11	6.41751619935712e-10	4.21705362212504e-10	Slc25a4/Cox5a/Calm1/Tubb4b/Prdx2/Sirt2/Hspa8/Tuba1a/Rps27a/Cnp/Car2/Hba-a1/Mbp/Cldn5	14
CC	GO:0098984	neuron to neuron synapse	15/129	418/23436	1.07629260671099e-08	4.54733626335394e-07	2.98812815810552e-07	Ptprd/Hnrnpk/Igsf9b/Sptbn1/Gria2/Adgrl1/Rps3/Hspa8/Rps18/Rplp0/Tnr/Dynll2/Fabp5/Fyn/Hspb1	15
CC	GO:0022625	cytosolic large ribosomal subunit	8/129	89/23436	3.29037777396796e-08	1.23571965289019e-06	8.12011357084491e-07	Rpl15/Rpl28/Rpl32/Rpl3/Rpl18/Rpl34/Rplp0/Rplp1	8
CC	GO:0015934	large ribosomal subunit	9/129	150/23436	1.51048532963756e-07	5.10544041417496e-06	3.3548674163529e-06	Rpl15/Rpl28/Rpl32/Rpl3/Npm1/Rpl18/Rpl34/Rplp0/Rplp1	9
CC	GO:0033267	axon part	14/129	448/23436	1.87614778087258e-07	5.76489045395393e-06	3.78820269630732e-06	Ywhae/Dynll1/Calm1/Hnrnpk/Sptbn1/Gria2/Adgrl1/Nav1/Sirt2/Hspa8/Unc5c/Polg/Mbp/Cldn5	14
CC	GO:0099572	postsynaptic specialization	13/129	429/23436	7.44548944919929e-07	2.09652734864316e-05	1.37766200736128e-05	Hnrnpk/Igsf9b/Sptbn1/Gria2/Adgrl1/Rps3/Hspa8/Rps18/Rplp0/Dynll2/Fabp5/Fyn/Hspb1	13
CC	GO:0045121	membrane raft	12/129	364/23436	8.43736148027645e-07	2.09652734864316e-05	1.37766200736128e-05	Slc25a4/Ctsd/Adcyap1r1/Dmd/Abca1/Hspa8/Igf1r/Tuba1a/Tnr/Hspa1a/Fyn/Mal	12
CC	GO:0098857	membrane microdomain	12/129	365/23436	8.68384108905452e-07	2.09652734864316e-05	1.37766200736128e-05	Slc25a4/Ctsd/Adcyap1r1/Dmd/Abca1/Hspa8/Igf1r/Tuba1a/Tnr/Hspa1a/Fyn/Mal	12
CC	GO:0098589	membrane region	12/129	377/23436	1.21812036141179e-06	2.74483121438124e-05	1.80367295619571e-05	Slc25a4/Ctsd/Adcyap1r1/Dmd/Abca1/Hspa8/Igf1r/Tuba1a/Tnr/Hspa1a/Fyn/Mal	12
CC	GO:0014069	postsynaptic density	12/129	390/23436	1.73294659121542e-06	3.66084967394258e-05	2.40560349175299e-05	Hnrnpk/Sptbn1/Gria2/Adgrl1/Rps3/Hspa8/Rps18/Rplp0/Dynll2/Fabp5/Fyn/Hspb1	12
CC	GO:0032279	asymmetric synapse	12/129	393/23436	1.87608838683886e-06	3.73010514559726e-05	2.45111238156656e-05	Hnrnpk/Sptbn1/Gria2/Adgrl1/Rps3/Hspa8/Rps18/Rplp0/Dynll2/Fabp5/Fyn/Hspb1	12
CC	GO:0036464	cytoplasmic ribonucleoprotein granule	8/129	198/23436	1.43461848136872e-05	0.000269389470390348	0.000177020175186432	Tia1/Ybx1/Hnrnpk/Rpl28/Syne1/Tuba1a/Rplp0/Eid1	8
CC	GO:0035770	ribonucleoprotein granule	8/129	209/23436	2.11847158459117e-05	0.000363774321791352	0.000239041986602227	Tia1/Ybx1/Hnrnpk/Rpl28/Syne1/Tuba1a/Rplp0/Eid1	8
CC	GO:0005874	microtubule	11/129	420/23436	2.15251077983048e-05	0.000363774321791352	0.000239041986602227	Hsph1/Dynll1/Tubb4b/Nav1/Sirt2/Hspa8/Tubb2b/Tuba1a/Dynll2/Cnp/Stard9	11
CC	GO:0005844	polysome	5/129	74/23436	5.55503590240646e-05	0.000894096254768278	0.000587525100455019	Rps26/Rps3/Rpl18/Rps4x/Rps23	5
CC	GO:0044304	main axon	5/129	86/23436	0.000113936059846193	0.00175047219218242	0.00115026357069602	Sptbn1/Nav1/Sirt2/Mbp/Cldn5	5
CC	GO:0043218	compact myelin	3/129	19/23436	0.000148014108021505	0.00217516384831603	0.00142933532231293	Sirt2/Mbp/Cldn5	3
CC	GO:0016282	eukaryotic 43S preinitiation complex	2/129	4/23436	0.000179085022484697	0.00252211406665948	0.00165732191860838	Eif1/Eif1b	2
CC	GO:0045211	postsynaptic membrane	9/129	370/23436	0.000214693294766614	0.00290265334524462	0.00190738042929497	Ntrk3/Dmd/Igsf9b/Gria2/Nbea/Hspa8/Syne1/Fabp5/Hspb1	9
CC	GO:0070993	translation preinitiation complex	2/129	5/23436	0.000297397561044987	0.00386616829358482	0.00254052167532357	Eif1/Eif1b	2
CC	GO:0098685	Schaffer collateral - CA1 synapse	5/129	113/23436	0.000407995158323581	0.00510749494493965	0.00335621748172615	Ptprd/Gria2/Tubb2b/Tnr/Fyn	5
CC	GO:0072534	perineuronal net	2/129	6/23436	0.000444486641675827	0.00536558874594392	0.00352581508998495	Vcan/Tnr	2
CC	GO:0098966	perisynaptic extracellular matrix	2/129	7/23436	0.000620036800238721	0.00722663580967889	0.0047487391960207	Vcan/Tnr	2
CC	GO:0042788	polysomal ribosome	3/129	31/23436	0.00065427144868517	0.0073286482699292	0.00481577323249786	Rps26/Rpl18/Rps23	3
CC	GO:0005681	spliceosomal complex	6/129	191/23436	0.000672154131265696	0.0073286482699292	0.00481577323249786	Luc7l2/Ybx1/Snrnp70/Sf3b6/Hnrnpk/Hspa8	6
CC	GO:0099535	synapse-associated extracellular matrix	2/129	8/23436	0.000823735126841277	0.0084370446324955	0.00554411839756011	Vcan/Tnr	2
CC	GO:0099544	perisynaptic space	2/129	8/23436	0.000823735126841277	0.0084370446324955	0.00554411839756011	Vcan/Tnr	2
CC	GO:0008180	COP9 signalosome	3/129	34/23436	0.000860580886004127	0.00855518645498221	0.00562175129866473	Dynll1/Hspa1a/Hspa1b	3
CC	GO:0150034	distal axon	8/129	369/23436	0.00102211076187884	0.00979611770586409	0.00643718728102561	Ywhae/Calm1/Hnrnpk/Gria2/Adgrl1/Hspa8/Unc5c/Polg	8
CC	GO:0035748	myelin sheath abaxonal region	2/129	9/23436	0.00105527124763282	0.00979611770586409	0.00643718728102561	Sirt2/Cnp	2
CC	GO:0098858	actin-based cell projection	6/129	209/23436	0.00107235608022773	0.00979611770586409	0.00643718728102561	Pcdh15/Dmd/Unc5c/Cnp/Pdgfra/Car2	6
CC	GO:0019866	organelle inner membrane	9/129	475/23436	0.00128386560157106	0.0114196466666057	0.00750403440253444	Slc25a4/Unc50/Cox5a/Cox7c/Cox6b1/Atp5g2/Rps3/Polg/Cnp	9
CC	GO:0031672	A band	3/129	40/23436	0.00138711463149085	0.0120216601395874	0.00789962718608826	Rpl15/Sptbn1/Hspb1	3
CC	GO:0000791	euchromatin	3/129	46/23436	0.00208064535941444	0.017581453287052	0.0115530571272749	H1f4/Ogt/H2afz	3
CC	GO:0005833	hemoglobin complex	2/129	13/23436	0.00225367394778983	0.0181367093893563	0.0119179248868084	Hbb-bs/Hba-a1	2
CC	GO:1990124	messenger ribonucleoprotein complex	2/129	13/23436	0.00225367394778983	0.0181367093893563	0.0119179248868084	Ybx1/Hspa8	2
CC	GO:0031838	haptoglobin-hemoglobin complex	2/129	14/23436	0.00261983093404703	0.0205930896676255	0.0135320520705979	Hbb-bs/Hba-a1	2
CC	GO:0005743	mitochondrial inner membrane	8/129	433/23436	0.00277828551543774	0.0213422841867717	0.0140243598985015	Slc25a4/Cox5a/Cox7c/Cox6b1/Atp5g2/Rps3/Polg/Cnp	8
CC	GO:0043220	Schmidt-Lanterman incisure	2/129	15/23436	0.00301201572391605	0.0226235847707472	0.0148663232221354	Sirt2/Cldn5	2
CC	GO:0032993	protein-DNA complex	5/129	186/23436	0.00371657515468588	0.0272351457570838	0.0178966544837891	H4c4/H1f4/Hnrnpk/H2afz/Npm1	5
CC	GO:0062023	collagen-containing extracellular matrix	7/129	359/23436	0.00378713565261225	0.0272351457570838	0.0178966544837891	Ctsd/Cspg4/Rpsa/Matn4/Vcan/Tnr/Trf	7
CC	GO:0033270	paranode region of axon	2/129	17/23436	0.0038732986241794	0.0272522003048795	0.0179078613028016	Sirt2/Cldn5	2
CC	GO:0030017	sarcomere	5/129	189/23436	0.00397752822625578	0.0272522003048795	0.0179078613028016	Rpl15/Dmd/Sptbn1/Syne1/Hspb1	5
CC	GO:0097525	spliceosomal snRNP complex	3/129	58/23436	0.0040313905776449	0.0272522003048795	0.0179078613028016	Luc7l2/Snrnp70/Sf3b6	3
CC	GO:0043197	dendritic spine	5/129	193/23436	0.00434553891650563	0.0287998461525275	0.0189248444041835	Hnrnpk/Arf4/Gria2/Hspa8/Syne1	5
CC	GO:0045277	respiratory chain complex IV	2/129	19/23436	0.00483520631203681	0.0308597434994777	0.0202784362453747	Cox5a/Cox6b1	2
CC	GO:0044309	neuron spine	5/129	198/23436	0.00483895386234414	0.0308597434994777	0.0202784362453747	Hnrnpk/Arf4/Gria2/Hspa8/Syne1	5
CC	GO:0030532	small nuclear ribonucleoprotein complex	3/129	63/23436	0.00508596708806202	0.0312996792747917	0.0205675251540985	Luc7l2/Snrnp70/Sf3b6	3
CC	GO:0010494	cytoplasmic stress granule	3/129	64/23436	0.00531489281503344	0.0312996792747917	0.0205675251540985	Tia1/Ybx1/Hnrnpk	3
CC	GO:0005685	U1 snRNP	2/129	20/23436	0.00535318093840757	0.0312996792747917	0.0205675251540985	Luc7l2/Snrnp70	2
CC	GO:0030426	growth cone	5/129	203/23436	0.00537095088147312	0.0312996792747917	0.0205675251540985	Ywhae/Calm1/Gria2/Adgrl1/Unc5c	5
CC	GO:0044449	contractile fiber part	5/129	203/23436	0.00537095088147312	0.0312996792747917	0.0205675251540985	Rpl15/Dmd/Sptbn1/Syne1/Hspb1	5
CC	GO:0044306	neuron projection terminus	5/129	205/23436	0.00559490260253559	0.032052153892492	0.0210619883877789	Hnrnpk/Dmd/Gria2/Hspa8/Polg	5
CC	GO:0030427	site of polarized growth	5/129	208/23436	0.00594308956750231	0.0334794045635963	0.021999857872684	Ywhae/Calm1/Gria2/Adgrl1/Unc5c	5
CC	GO:0030016	myofibril	5/129	212/23436	0.00643073891120207	0.035227042261531	0.0231482588513953	Rpl15/Dmd/Sptbn1/Syne1/Hspb1	5
CC	GO:0031430	M band	2/129	22/23436	0.00646176514856486	0.035227042261531	0.0231482588513953	Sptbn1/Hspb1	2
CC	GO:0043204	perikaryon	4/129	137/23436	0.00700622334295815	0.0375889442844421	0.0247003028465191	Gria2/Sirt2/Hspa8/Hspb1	4
CC	GO:0120114	Sm-like protein family complex	3/129	74/23436	0.00794698150273996	0.0419699960613454	0.0275791627808903	Luc7l2/Snrnp70/Sf3b6	3
CC	GO:0043292	contractile fiber	5/129	226/23436	0.00835875821110485	0.0434655426977452	0.0285619106484716	Rpl15/Dmd/Sptbn1/Syne1/Hspb1	5
CC	GO:0005875	microtubule associated complex	4/129	147/23436	0.00893333937307845	0.0445451248791869	0.0292713215493879	Ywhae/Dynll1/Dynll2/Stard9	4
CC	GO:0005689	U12-type spliceosomal complex	2/129	26/23436	0.00896174109995477	0.0445451248791869	0.0292713215493879	Ybx1/Sf3b6	2
CC	GO:0005868	cytoplasmic dynein complex	2/129	26/23436	0.00896174109995477	0.0445451248791869	0.0292713215493879	Dynll1/Dynll2	2
MF	GO:0003735	structural constituent of ribosome	18/123	182/22710	6.68913074611389e-18	3.21078275813467e-15	2.11939826797924e-15	Rpl15/Rps26/Rpl28/Rpl32/Rpsa/Rpl3/Rps3/Rpl18/Rps8/Rps4x/Rps18/Rps23/Rplp0/Rps15a/Rps27a/Rps3a1/Rps2/Rplp1	18
MF	GO:0003729	mRNA binding	10/123	272/22710	2.3536371656549e-06	0.000416768896145111	0.000275104030130874	Luc7l2/Rps26/Tia1/Ybx1/Snrnp70/Sf3b6/Hnrnpk/Rps3/Rps3a1/Rps2	10
MF	GO:0019843	rRNA binding	6/123	72/22710	2.60480560090694e-06	0.000416768896145111	0.000275104030130874	Rpl3/Npm1/Rps3/Rps4x/Rps18/Rplp0	6
MF	GO:0044183	protein binding involved in protein folding	4/123	21/22710	4.56621842802059e-06	0.000547946211362471	0.000361692564956368	Hspa8/Hspa1a/Hspa1b/Hspb1	4
MF	GO:0043021	ribonucleoprotein complex binding	7/123	147/22710	1.56593702823514e-05	0.00150329954710574	0.000992309569471113	Eif1/Snrnp70/Hnrnpk/Eif1b/Rpsa/Npm1/Rplp1	7
MF	GO:0043024	ribosomal small subunit binding	3/123	15/22710	6.7266198904515e-05	0.00487258448771385	0.00321633318158304	Eif1/Eif1b/Npm1	3
MF	GO:0043548	phosphatidylinositol 3-kinase binding	4/123	41/22710	7.10585237791602e-05	0.00487258448771385	0.00321633318158304	Calm1/Igf1r/Pdgfra/Fyn	4
MF	GO:0042623	ATPase activity, coupled	8/123	282/22710	0.000153687386674925	0.0092212432004955	0.00608682939330953	Dynll1/Abca1/Atp5g2/Hspa8/Dynll2/Stard9/Hspa1a/Hspa1b	8
MF	GO:0051082	unfolded protein binding	5/123	97/22710	0.000185942374014757	0.00925428518318549	0.00610864000030445	Nktr/Npm1/Hspa8/Hspa1a/Hspa1b	5
MF	GO:0033218	amide binding	9/123	371/22710	0.000192797607983031	0.00925428518318549	0.00610864000030445	Ctsd/Psap/Ogt/Adcyap1r1/Nktr/Gria2/Hspa8/Igf1r/Rplp0	9
MF	GO:0051787	misfolded protein binding	3/123	23/22710	0.000253662173112393	0.0106295056556866	0.00701640614552998	Hspa8/Hspa1a/Hspa1b	3
MF	GO:0042277	peptide binding	8/123	306/22710	0.000267393973597439	0.0106295056556866	0.00701640614552998	Ctsd/Ogt/Adcyap1r1/Nktr/Gria2/Hspa8/Igf1r/Rplp0	8
MF	GO:0055131	C3HC4-type RING finger domain binding	2/123	5/22710	0.000287882444841513	0.0106295056556866	0.00701640614552998	Hspa8/Hspa1a	2
MF	GO:0005200	structural constituent of cytoskeleton	4/123	63/22710	0.000381300810599533	0.0130731706491268	0.0086294393977789	Sptbn1/Tubb4b/Tubb2b/Tuba1a	4
MF	GO:0008574	ATP-dependent microtubule motor activity, plus-end-directed	3/123	27/22710	0.000412380949811518	0.0131961903939686	0.00871064322058014	Dynll1/Dynll2/Stard9	3
MF	GO:0033293	monocarboxylic acid binding	4/123	69/22710	0.000539734839933568	0.016192045198007	0.0106881701855266	Psap/Hspa8/Ptgds/Fabp5	4
MF	GO:0047485	protein N-terminus binding	5/123	129/22710	0.000692109758680523	0.0195419225980383	0.012899383118442	Calm1/Pcdh15/Npm1/Hspa1a/Rnd2	5
MF	GO:0035035	histone acetyltransferase binding	3/123	33/22710	0.000751212356576731	0.0200323295087128	0.0132230946976372	Sirt2/Eid1/Egr1	3
MF	GO:0030235	nitric-oxide synthase regulator activity	2/123	8/22710	0.000797525097948343	0.0201480024744845	0.0132994490017979	Dynll1/Calm1	2
MF	GO:0031072	heat shock protein binding	5/123	139/22710	0.000968633282643772	0.0232471987834505	0.0153451904250408	Hnrnpk/Rps3/Hspa8/Hspa1a/Hspa1b	5
MF	GO:0016887	ATPase activity	8/123	379/22710	0.00108753760519744	0.0248580024045129	0.0164084621135052	Dynll1/Abca1/Atp5g2/Hspa8/Dynll2/Stard9/Hspa1a/Hspa1b	8
MF	GO:0019911	structural constituent of myelin sheath	2/123	10/22710	0.00127267099647222	0.0277673671957576	0.0183288980831645	Mal/Mbp	2
MF	GO:0043177	organic acid binding	6/123	223/22710	0.00137162859653585	0.0286252924494439	0.0188952040071987	Psap/Vcan/Hspa8/Ptgds/Fabp5/Hba-a1	6
MF	GO:0035256	G protein-coupled glutamate receptor binding	2/123	12/22710	0.00185339269169951	0.0357806168552191	0.0236183457750459	Calm1/Fyn	2
MF	GO:0005504	fatty acid binding	3/123	45/22710	0.00186357379454266	0.0357806168552191	0.0236183457750459	Hspa8/Ptgds/Fabp5	3
MF	GO:1990939	ATP-dependent microtubule motor activity	3/123	47/22710	0.0021128383969102	0.038802212644587	0.025612864048291	Dynll1/Dynll2/Stard9	3
MF	GO:0031720	haptoglobin binding	2/123	13/22710	0.00218262446125802	0.038802212644587	0.025612864048291	Hbb-bs/Hba-a1	2
MF	GO:0004860	protein kinase inhibitor activity	3/123	53/22710	0.00298134963457882	0.0498360377712657	0.032896156511296	Npm1/Wnk1/Hspb1	3
MF	GO:0004601	peroxidase activity	3/123	54/22710	0.00314435959354861	0.0498360377712657	0.032896156511296	Prdx2/Hbb-bs/Hba-a1	3
MF	GO:0005525	GTP binding	7/123	354/22710	0.0031980771270922	0.0498360377712657	0.032896156511296	H1f4/Arl1/Arf4/Tubb4b/Tubb2b/Tuba1a/Rnd2	7
MF	GO:0005521	lamin binding	2/123	16/22710	0.00332240251808438	0.0498360377712657	0.032896156511296	Hnrnpk/Syne1	2
MF	GO:0008179	adenylate cyclase binding	2/123	16/22710	0.00332240251808438	0.0498360377712657	0.032896156511296	Calm1/Adcyap1r1	2
MF	GO:0032550	purine ribonucleoside binding	7/123	361/22710	0.00356054722808321	0.0499547393307769	0.0329745099529909	H1f4/Arl1/Arf4/Tubb4b/Tubb2b/Tuba1a/Rnd2	7
MF	GO:0001883	purine nucleoside binding	7/123	365/22710	0.00378128072759286	0.0499547393307769	0.0329745099529909	H1f4/Arl1/Arf4/Tubb4b/Tubb2b/Tuba1a/Rnd2	7
MF	GO:0032549	ribonucleoside binding	7/123	366/22710	0.00383805712020511	0.0499547393307769	0.0329745099529909	H1f4/Arl1/Arf4/Tubb4b/Tubb2b/Tuba1a/Rnd2	7
MF	GO:0016684	oxidoreductase activity, acting on peroxide as acceptor	3/123	58/22710	0.00385067782341405	0.0499547393307769	0.0329745099529909	Prdx2/Hbb-bs/Hba-a1	3
MF	GO:0019210	kinase inhibitor activity	3/123	58/22710	0.00385067782341405	0.0499547393307769	0.0329745099529909	Npm1/Wnk1/Hspb1	3
