# Supplementary material for: Single-Cell Transcriptome Reveals Cell Type–Specific Molecular Pathology in a 2VO Cerebral Ischemic Mouse Model
Source: Mol Neurobiol. 2024 Jan 5;61(8):5248–64. doi: 10.1007/s12035-023-03755-4 (PMC11249492; doi:10.1007/s12035-023-03755-4)
Supplement: Supplementary file 11 — Supplementary file11 (XLSX 22 KB) The differential expressed genes in OPC-4 after PSCI treatment; [file 12035_2023_3755_MOESM11_ESM.xlsx]

## Sheet: Cluster4_diff_significant
gene	Cluster_4_mean	Cluster_other_mean	log2FC	p_val	p_val_adj	pct.1	pct.2
H2afz	19.1086	4.47461	1.87698	8.87921e-60	1.61202e-55	0.985	0.721
Hmgb2	5.98947	0.905683	1.87487	6.70175e-41	1.2167e-36	0.881	0.312
Pclaf	2.41515	0.0277733	1.73243	1.68355e-43	3.05649e-39	0.507	0.007
Stmn1	6.44163	1.36161	1.65585	8.04142e-33	1.45992e-28	0.925	0.387
Mcm6	2.19276	0.273814	1.32565	3.47323e-32	6.30565e-28	0.746	0.107
Selenoh	3.90485	0.982812	1.30666	2.96301e-25	5.37935e-21	0.881	0.369
Lig1	2.07627	0.326249	1.21383	2.82447e-21	5.12783e-17	0.627	0.115
Arl6ip1	15.1057	6.11429	1.17878	7.3346e-20	1.3316e-15	0.97	0.808
Tuba1b	5.29776	1.81169	1.1634	1.76462e-19	3.20366e-15	0.866	0.526
Pcna	2.12011	0.39565	1.16066	1.83699e-20	3.33505e-16	0.672	0.189
Dek	4.7325	1.62451	1.12712	1.06203e-19	1.92812e-15	0.881	0.487
Hells	1.46377	0.158359	1.08879	2.00192e-30	3.63449e-26	0.612	0.056
Dut	2.67037	0.727342	1.08737	4.94896e-17	8.98484e-13	0.716	0.308
Lmnb1	2.15905	0.493803	1.0805	6.01479e-18	1.09198e-13	0.701	0.214
Cenpm	1.25212	0.0650234	1.0804	1.0391e-47	1.88648e-43	0.657	0.027
Dnajc9	2.10748	0.47001	1.07992	5.99183e-22	1.08782e-17	0.746	0.214
Spc24	1.18469	0.0405282	1.07012	4.20685e-39	7.63755e-35	0.537	0.016
Smc2	1.82933	0.351316	1.0661	4.03235e-20	7.32073e-16	0.672	0.149
Mcm5	1.34221	0.127316	1.05498	6.57283e-28	1.1933e-23	0.567	0.053
Mcm3	1.29867	0.11376	1.04536	3.65142e-27	6.62916e-23	0.552	0.048
Dnmt1	2.33849	0.63261	1.03201	1.91331e-16	3.47361e-12	0.731	0.248
Mcm7	1.80153	0.381167	1.02033	7.25785e-21	1.31766e-16	0.687	0.157
Hmgn2	4.90385	1.91306	1.01912	4.97261e-17	9.02777e-13	0.94	0.545
Tubb5	9.4871	4.22056	1.00634	5.19585e-14	9.43306e-10	0.94	0.705
Mcm4	1.58128	0.289978	1.00074	1.5364e-21	2.78934e-17	0.642	0.122
Hat1	1.63536	0.330938	0.985557	1.07607e-20	1.9536e-16	0.687	0.15
Cdca7	1.15989	0.090903	0.985432	1.10914e-28	2.01364e-24	0.522	0.037
Cenpk	1.11309	0.0880907	0.957556	8.47069e-30	1.53785e-25	0.552	0.04
Rfc4	1.28799	0.203528	0.926812	1.75669e-17	3.18928e-13	0.537	0.101
Nasp	2.72745	0.961852	0.925971	5.195e-15	9.43152e-11	0.821	0.355
Ccdc34	2.02138	0.603795	0.913717	4.19466e-15	7.61541e-11	0.731	0.255
Atad2	1.24202	0.193217	0.909945	1.57007e-18	2.85046e-14	0.507	0.075
Lockd	0.919476	0.0225766	0.908504	3.78515e-23	6.87194e-19	0.328	0.009
Top2a	0.917608	0.0232392	0.906165	4.78873e-34	8.69394e-30	0.433	0.009
Dhfr	1.15721	0.156288	0.899668	1.49361e-20	2.71165e-16	0.552	0.079
H2afv	6.05361	2.854	0.872006	1.04041e-12	1.88886e-08	0.925	0.653
Gmnn	0.939497	0.0610309	0.870216	9.46178e-27	1.71779e-22	0.463	0.028
Gins2	0.973489	0.0806893	0.868796	3.94917e-36	7.16971e-32	0.552	0.03
Tipin	1.64807	0.456532	0.862404	1.50911e-13	2.73978e-09	0.657	0.215
Fkbp2	4.86917	2.27397	0.842114	1.33462e-11	2.423e-07	0.925	0.61
Fen1	1.02512	0.132099	0.839008	6.4649e-23	1.1737e-18	0.552	0.068
Fam111a	0.963498	0.097759	0.838865	2.48947e-23	4.51963e-19	0.493	0.044
Hmgb3	2.43129	0.924494	0.834273	4.16302e-11	7.55796e-07	0.761	0.354
Clspn	0.839283	0.0323622	0.833194	4.92721e-25	8.94535e-21	0.388	0.014
Ccnd1	11.5283	6.10385	0.818524	1.19575e-10	2.17089e-06	0.985	0.703
Rpa2	1.23688	0.269297	0.81746	1.79773e-14	3.26377e-10	0.537	0.123
Hmgb1	14.0935	7.56555	0.817312	1.25702e-14	2.28211e-10	0.97	0.831
Rnaseh2c	1.88066	0.635155	0.81697	2.76407e-14	5.01817e-10	0.761	0.278
Ranbp1	4.2499	1.98885	0.8127	8.87357e-13	1.611e-08	0.91	0.573
Nucks1	4.45049	2.1211	0.804333	5.01473e-14	9.10425e-10	0.97	0.59
Rfc2	1.52026	0.448218	0.799294	3.38848e-13	6.15179e-09	0.627	0.192
Mcm2	0.914015	0.100537	0.798394	3.78172e-25	6.86571e-21	0.507	0.045
Topbp1	1.39291	0.379236	0.794894	1.35161e-14	2.45386e-10	0.582	0.144
Prim1	1.15115	0.243382	0.790838	3.05945e-19	5.55443e-15	0.582	0.105
Uhrf1	0.825848	0.0589397	0.785946	1.24217e-20	2.25516e-16	0.388	0.025
Dctpp1	1.62597	0.525005	0.784037	1.38627e-10	2.51677e-06	0.627	0.235
Siva1	2.06339	0.792002	0.773559	4.65711e-14	8.45498e-10	0.821	0.338
Prdx4	2.88587	1.27441	0.772744	4.77734e-11	8.67326e-07	0.806	0.455
Tmpo	2.16347	0.853377	0.77135	6.29914e-11	1.14361e-06	0.716	0.316
Ung	0.764088	0.0355405	0.768538	4.18636e-32	7.60034e-28	0.433	0.014
Dtl	0.766031	0.0406042	0.763089	2.29119e-28	4.15966e-24	0.448	0.02
Usp1	1.29575	0.363013	0.752164	1.89112e-09	3.43333e-05	0.522	0.176
H1fx	1.35129	0.407864	0.739944	1.08166e-09	1.96376e-05	0.537	0.174
Cks1b	0.817573	0.0928484	0.73392	4.77242e-17	8.66433e-13	0.448	0.062
Rfc3	1.40871	0.448661	0.73354	4.51051e-11	8.18882e-07	0.597	0.193
Slbp	1.26548	0.36943	0.726243	4.33246e-12	7.86559e-08	0.582	0.172
Nap1l1	4.19527	2.14396	0.724614	7.78021e-10	1.4125e-05	0.91	0.574
Fignl1	0.765762	0.0704177	0.722117	6.96197e-21	1.26395e-16	0.433	0.036
Rps3a1	14.0205	8.10682	0.72191	4.75599e-10	8.63451e-06	0.97	0.824
Paics	2.44249	1.09588	0.715895	1.70599e-10	3.09723e-06	0.806	0.409
Hpf1	2.46308	1.13107	0.700476	2.22087e-10	4.03198e-06	0.836	0.435
Rpsa	14.9992	8.84721	0.700209	3.38963e-10	6.15388e-06	1	0.845
Ybx1	11.7479	6.86561	0.696629	8.81452e-11	1.60028e-06	1	0.808
Bok	1.0153	0.244255	0.695715	8.21097e-12	1.4907e-07	0.493	0.118
Cenpw	0.743394	0.0763957	0.69569	5.07491e-19	9.21351e-15	0.418	0.039
Ran	6.44008	3.59767	0.694415	1.36971e-09	2.48671e-05	0.955	0.695
Npm1	7.83711	4.46705	0.692812	1.04876e-09	1.90402e-05	0.955	0.737
Cdca8	0.656363	0.0259704	0.69103	2.41354e-22	4.38179e-18	0.358	0.015
Nsmce4a	1.97158	0.842747	0.689373	1.14637e-12	2.08123e-08	0.806	0.358
Nrm	1.11912	0.31608	0.687219	1.27796e-12	2.32014e-08	0.582	0.162
Rad51ap1	0.674438	0.0416578	0.684795	1.07987e-30	1.96051e-26	0.448	0.019
Lsm2	1.42387	0.508408	0.684284	6.4875e-13	1.17781e-08	0.687	0.239
Chaf1b	0.648038	0.0268899	0.682468	8.00705e-29	1.45368e-24	0.373	0.01
Orc6	1.54591	0.59607	0.673655	1.94959e-12	3.53949e-08	0.701	0.268
Cenps	0.751317	0.102164	0.668102	1.565e-12	2.84125e-08	0.358	0.052
Eef1b2	6.01878	3.43879	0.661052	9.0332e-09	0.000163998	0.955	0.687
Rplp0	11.3089	6.81185	0.655967	5.13979e-08	0.000933129	0.97	0.796
Rpl41	23.3687	14.5954	0.643906	6.72323e-11	1.2206e-06	1	0.9
Rps20	13.5272	8.2974	0.643855	7.82721e-10	1.42103e-05	1	0.846
Hirip3	0.88283	0.20815	0.640104	1.4648e-23	2.65934e-19	0.582	0.094
Alyref	2.09707	0.990703	0.637627	2.26484e-09	4.11182e-05	0.776	0.389
Cdc45	0.587669	0.0208319	0.637165	1.14563e-32	2.07989e-28	0.403	0.009
Rrm1	0.957507	0.258781	0.63699	6.40114e-19	1.16213e-14	0.552	0.11
Snrpa1	2.16116	1.03377	0.636298	3.7751e-08	0.00068537	0.761	0.409
Racgap1	0.617263	0.0411163	0.635423	1.6177e-20	2.93694e-16	0.358	0.02
Tpx2	0.603956	0.0370453	0.629156	5.06185e-20	9.18979e-16	0.358	0.02
Rfc5	0.745123	0.129424	0.627741	7.79418e-17	1.41503e-12	0.448	0.063
Serbp1	6.14282	3.64656	0.62033	4.45701e-07	0.00809169	0.925	0.727
Syce2	0.715751	0.118016	0.6179	5.117e-18	9.28991e-14	0.433	0.053
Ptma	24.6717	15.76	0.615152	1.57068e-08	0.000285156	0.985	0.908
Dtymk	2.22779	1.10986	0.613404	2.7917e-12	5.06833e-08	0.851	0.404
Rrm2	0.556864	0.017974	0.612943	4.04891e-19	7.3508e-15	0.269	0.012
Hspa14	1.37485	0.559493	0.606756	8.42853e-10	1.5302e-05	0.657	0.266
Anp32e	2.27474	1.15216	0.605594	9.86784e-06	0.179151	0.701	0.409
Gm1673	5.27849	3.12693	0.605349	1.5086e-10	2.73886e-06	0.97	0.666
Zfp367	0.628747	0.0709062	0.60493	6.66068e-19	1.20925e-14	0.388	0.035
Rps16	10.1977	6.36856	0.603743	2.07109e-07	0.00376007	0.97	0.803
Txn1	4.04016	2.32292	0.601017	1.01825e-06	0.0184864	0.866	0.62
Snrpd1	5.08313	3.02793	0.594775	2.66234e-09	4.83347e-05	0.955	0.67
Nop10	2.41561	1.26234	0.59433	1.1747e-09	2.13267e-05	0.851	0.457
Wee1	0.642397	0.0878596	0.59431	3.12078e-11	5.66578e-07	0.313	0.041
Gm42047	0.729907	0.15069	0.588195	7.46699e-10	1.35563e-05	0.313	0.054
