# Supplementary material for: Single-Cell Transcriptome Reveals Cell Type–Specific Molecular Pathology in a 2VO Cerebral Ischemic Mouse Model
Source: Mol Neurobiol. 2024 Jan 5;61(8):5248–64. doi: 10.1007/s12035-023-03755-4 (PMC11249492; doi:10.1007/s12035-023-03755-4)
Supplement: Supplementary file 12 — Supplementary file12 (XLS 5 KB) The differential expressed genes in endothelial cells after PSCI treatment; [file 12035_2023_3755_MOESM12_ESM.xls]

gene	endothelial cells_in_PSCI_mean	endothelial cells_in_Sham_mean	log2FC	p_val	p_val_adj	pct.1	pct.2
mt-Co3	65.7659515337326	36.1219430569018	0.846840335862792	0	0	0.991	0.976
Gm42418	175.689826495583	561.074742513838	-1.66954301286419	0	0	0.998	1
Lars2	18.5635444982093	50.8699539974196	-1.40673131056853	4.94197174643918e-305	1.15335736618398e-300	0.745	0.955
mt-Atp6	106.328544989087	63.3113630136855	0.738888253450023	4.34334903019886e-270	1.01365079666781e-265	0.995	0.995
Ttr	49.7483966139024	24.0695493127262	1.01742618095146	5.45048581762233e-251	1.2720343801167e-246	0.975	0.944
Fth1	39.6767697300112	21.0555409847831	0.883063967090227	1.38106167879249e-212	3.22312174596592e-208	0.931	0.879
Plp1	11.56767368237	3.30421227771565	1.54589649042712	6.44614730878843e-189	1.50440185892504e-184	0.539	0.376
Hspa1b	16.7086385232285	6.01332471783881	1.33628286733709	1.2937914364194e-152	3.01945045431559e-148	0.495	0.257
Ptgds	12.3300953297141	35.8268105389504	-1.46606935725375	2.02445444230566e-144	4.72467177745294e-140	0.412	0.27
AY036118	13.3113475967785	22.510033224466	-0.71611705112697	1.13693632761992e-142	2.65338200139938e-138	0.76	0.932
Hspa1a	25.2926982587923	9.50587684701077	1.32346562651338	9.18479511998105e-138	2.14354748510118e-133	0.527	0.293
Sparc	9.51001586257474	16.331291066856	-0.721614283029842	1.06902219551166e-133	2.49488399988512e-129	0.665	0.83
Hsp90aa1	5.12719066128974	3.05379720457832	0.595951826418042	4.85353405867793e-124	1.13271777861426e-119	0.453	0.486
Pim3	3.30401984672916	1.44819172752577	0.813968184896932	3.95268462776919e-123	9.22477538428772e-119	0.385	0.309
Nes	1.51452205538912	3.08865207510024	-0.701341093935354	1.42542794588476e-122	3.32666374010586e-118	0.216	0.462
Rflnb	0.946167784033178	2.17665806029713	-0.706873710934893	4.44400789276517e-116	1.03714256201354e-111	0.138	0.353
mt-Nd3	8.5648632589248	4.99990215956558	0.67280536880276	1.04366692692069e-108	2.43570987404751e-104	0.645	0.588
Hbb-bs	3.32485544245858	1.01012421604395	1.10536725592531	3.04845271044379e-89	7.11447893563372e-85	0.219	0.086
Btg2	8.8879534173236	4.95270319294931	0.732126984537481	7.23635495095164e-89	1.68882051845309e-84	0.506	0.475
Itih5	4.40150583519387	7.69036221682244	-0.686054651461872	8.15733589809482e-87	1.90375905189737e-82	0.395	0.609
Neat1	5.35013647096781	2.65271887803634	0.797816872500669	2.54872734926719e-83	5.94821988771976e-79	0.432	0.357
Ctsd	3.08228992530128	1.6326604455214	0.632857188689076	1.71813378216759e-82	4.00978062082273e-78	0.344	0.334
Ptn	10.2149921969837	16.4602204017199	-0.638643153688379	2.90204932849674e-81	6.7728027228457e-77	0.613	0.781
Hist1h1e	1.04314737017592	2.12658805884123	-0.613795882655386	2.91068369989999e-78	6.79295361882661e-74	0.149	0.325
Gm47283	0.969446535436206	1.98945286870338	-0.602091213106569	3.32618378316685e-77	7.7626477131548e-73	0.136	0.303
Enpp2	4.10609620791415	1.74056856169537	0.897745493426726	2.92112325148392e-72	6.81731744431317e-68	0.332	0.276
C1qb	1.05450253104571	0.103932460823456	0.896137197871541	9.58657670093844e-69	2.23731527046501e-64	0.107	0.016
Dnajb1	2.13914797855813	1.0160473069682	0.638843546390552	1.00451118179275e-58	2.34432819606792e-54	0.208	0.194
Cnp	1.75916487728502	0.6472623543221	0.744161322390732	2.25446803840213e-58	5.26147750802288e-54	0.181	0.134
Cd9	2.18854089527548	0.996339346341877	0.675539407868933	6.63439097252994e-57	1.54833416516904e-52	0.259	0.189
Cryab	2.06553787019435	0.799343742790901	0.768669404821734	2.33833626780536e-50	5.45720918180414e-46	0.208	0.137
Tubb4a	1.03731598788639	0.227835917347562	0.730551981686521	2.99898421962837e-49	6.99902937176869e-45	0.11	0.045
Trf	1.71192111343155	0.478711947056246	0.874974169844656	4.14079417663037e-47	9.66378544941997e-43	0.157	0.076
Gm26870	15.4222113650212	27.0627154869552	-0.773006208888504	4.34844151593483e-46	1.01483928098887e-41	0.154	0.256
Egr1	3.01245803343949	1.32680450543572	0.786136300273245	1.39530373807549e-43	3.25635986392058e-39	0.251	0.17
Rgs5	1.17541876255791	2.81270038896042	-0.80952002231347	1.4260316748812e-42	3.32807272283774e-38	0.095	0.192
Edn1	3.90083356922428	1.98700945462712	0.714325349962828	6.21724843006994e-42	1.45098143860972e-37	0.3	0.235
Aplp1	1.32271307028437	0.452538732812524	0.677234311480951	1.69744576651951e-41	3.96149892990322e-37	0.144	0.086
Atp1a2	2.82285533521719	7.42069690148747	-1.13928902983452	1.08899788370361e-40	2.54150326098748e-36	0.164	0.252
Vwf	3.39370241890871	1.86652988306523	0.616131841816325	4.15738533724227e-40	9.70250590005602e-36	0.268	0.227
Cldn11	0.964136675614656	0.244763184541492	0.658024027412934	1.65210115679841e-39	3.85567367973614e-35	0.104	0.04
Nr4a1	1.98641119790341	0.891279484888818	0.659050249207905	2.44005850044319e-37	5.69460852833432e-33	0.213	0.153
Cyr61	3.2979521852656	1.63169892690263	0.707654982361378	5.24249670777255e-36	1.22349388165996e-31	0.262	0.197
Fosb	2.8175845937887	1.36736567102456	0.689377559362573	4.16239575529957e-32	9.71419921371813e-28	0.233	0.169
Gpm6b	1.11439501365221	0.398935320019898	0.595915666981459	3.9667829269967e-29	9.2576779950249e-25	0.123	0.065
Mgp	3.60410607851279	1.90414838961565	0.664805902728211	2.90206020756054e-14	6.77282811240478e-10	0.129	0.09
