# Supplementary material for: Single-Cell Transcriptome Reveals Cell Type–Specific Molecular Pathology in a 2VO Cerebral Ischemic Mouse Model
Source: Mol Neurobiol. 2024 Jan 5;61(8):5248–64. doi: 10.1007/s12035-023-03755-4 (PMC11249492; doi:10.1007/s12035-023-03755-4)
Supplement: Supplementary file 13 — Supplementary file13 (XLSX 19 KB) The differential expressed genes in subcluster 3 or 7 of endothelial cells after PSCI treatment; [file 12035_2023_3755_MOESM13_ESM.xlsx]

## Sheet: Total DEGs of Cluster 3
gene	Cluster_3_in_Ischemic_stroke_mean	Cluster_3_in_Sham_mean	log2FC	p_val	p_val_adj	pct.1	pct.2
mt-Co3	51.211	24.4372	1.03741	1.86199e-144	4.34551e-140	0.993	0.982
mt-Atp6	86.5057	44.5511	0.941893	4.11127e-138	9.59489e-134	0.993	0.995
Ttr	38.2145	16.6478	1.1519	6.37183e-94	1.48706e-89	0.973	0.943
mt-Co1	65.7773	39.9213	0.706506	8.62981e-92	2.01403e-87	0.996	0.994
Fth1	34.5122	17.2423	0.961029	1.41637e-88	3.30553e-84	0.968	0.941
Plp1	7.9003	2.35963	1.40555	5.3801e-68	1.25561e-63	0.535	0.416
Hspa1a	16.4513	3.24855	2.0383	6.85201e-66	1.59912e-61	0.514	0.208
mt-Nd4	33.3459	19.9609	0.712435	7.27964e-66	1.69892e-61	0.971	0.961
Hspa1b	10.8151	2.25349	1.86057	4.50952e-58	1.05243e-53	0.46	0.186
mt-Nd3	6.51671	3.43478	0.761241	2.99152e-57	6.9816e-53	0.623	0.573
mt-Nd1	17.9117	10.7649	0.684785	1.30165e-53	3.03778e-49	0.907	0.876
Pim3	3.80315	1.50913	0.936795	1.87468e-48	4.37514e-44	0.449	0.327
Btg2	5.6899	2.81479	0.810381	3.31965e-44	7.7474e-40	0.481	0.47
Ptgds	4.20504	1.12926	1.28956	3.40224e-42	7.94016e-38	0.383	0.242
Neat1	3.35888	1.54294	0.777458	4.61568e-35	1.07721e-30	0.398	0.31
Dusp1	5.99734	2.68981	0.923258	5.08375e-35	1.18645e-30	0.451	0.371
Apod	1.54891	0.635369	0.640267	1.85874e-34	4.33793e-30	0.192	0.179
Enpp2	2.84374	1.29873	0.741673	1.4219e-33	3.31842e-29	0.337	0.286
Scgb3a1	1.51316	0.481718	0.762234	2.18485e-28	5.099e-24	0.14	0.135
Cryab	1.50537	0.443604	0.795348	7.42776e-28	1.73349e-23	0.203	0.123
Junb	5.09954	2.50689	0.798508	3.07359e-23	7.17315e-19	0.407	0.306
Fos	5.40467	2.83888	0.73844	3.46542e-22	8.0876e-18	0.351	0.179
Cyr61	2.0339	0.470558	1.04481	3.16604e-21	7.3889e-17	0.193	0.09
Vwf	2.12014	1.06543	0.595169	5.65777e-19	1.32041e-14	0.244	0.205
Tubb4a	0.815495	0.179362	0.622356	6.74659e-18	1.57452e-13	0.107	0.053
Edn1	2.98235	1.25592	0.819904	1.33136e-17	3.10712e-13	0.288	0.197
Hbb-bs	1.98057	0.914838	0.638364	7.32081e-17	1.70853e-12	0.189	0.085
Fosb	0.975315	0.160428	0.767425	1.0587e-16	2.4708e-12	0.121	0.039
Egr1	1.18629	0.2603	0.794716	1.97207e-16	4.60242e-12	0.136	0.059
Pcsk1n	0.883362	0.235537	0.608173	2.19369e-16	5.11963e-12	0.13	0.06
Trf	1.01944	0.242153	0.701113	1.32584e-15	3.09424e-11	0.132	0.061
Gadd45g	1.70372	0.671676	0.693651	1.98767e-12	4.63882e-08	0.191	0.119
Cd9	1.65041	0.712927	0.629753	4.1749e-12	9.74339e-08	0.211	0.136

## Sheet: Total DEGs of Cluster 7
gene	Cluster_7_in_Ischemic_stroke_mean	Cluster_7_in_Sham_mean	log2FC	p_val	p_val_adj	pct.1	pct.2
Hspa1b	54.0846	22.3535	1.23801	5.99902e-105	1.40005e-100	0.962	0.697
Hspa1a	83.8405	36.6199	1.17326	1.37594e-96	3.21116e-92	0.969	0.809
mt-Co3	44.811	22.7147	0.949917	6.71405e-94	1.56693e-89	0.991	0.997
mt-Atp6	75.0835	40.3287	0.880439	1.05489e-80	2.4619e-76	0.996	0.997
Ttr	26.037	11.5361	1.10885	6.82151e-69	1.592e-64	0.982	0.958
Plp1	6.71249	1.28198	1.75691	4.72257e-65	1.10215e-60	0.554	0.395
mt-Nd4	30.4587	17.9065	0.734575	5.811e-58	1.35617e-53	0.972	0.984
Hsp90aa1	8.7631	4.44524	0.842343	1.02388e-55	2.38952e-51	0.748	0.79
Neat1	3.078	0.769256	1.20472	1.28575e-50	3.00068e-46	0.399	0.311
Pim3	4.31999	2.35182	0.666479	4.18776e-44	9.7734e-40	0.594	0.619
mt-Cytb	50.6427	32.2367	0.635789	5.15234e-41	1.20245e-36	0.99	0.998
mt-Nd1	16.4246	10.3822	0.614349	7.84311e-41	1.83043e-36	0.946	0.952
Ptgds	4.11528	0.816579	1.49359	4.2293e-39	9.87035e-35	0.416	0.246
Ctsd	2.08015	1.01685	0.610898	8.73744e-39	2.03914e-34	0.37	0.411
Ubc	23.1641	14.5862	0.632593	2.52418e-33	5.89093e-29	0.944	0.963
Hes1	8.6616	5.09296	0.665119	1.40455e-32	3.27793e-28	0.68	0.764
mt-Nd3	6.67611	3.84622	0.663514	2.19481e-32	5.12224e-28	0.76	0.736
Enpp2	2.31603	0.735164	0.934386	9.52304e-32	2.22249e-27	0.333	0.272
Dnajb1	6.04303	2.67018	0.940346	3.83709e-29	8.955e-25	0.544	0.473
Fryl	1.87457	0.874487	0.616849	6.24257e-28	1.45689e-23	0.366	0.341
Hsph1	2.09307	0.658849	0.898856	1.25194e-26	2.92178e-22	0.296	0.226
Btg2	19.444	12.3944	0.610041	7.18538e-26	1.67692e-21	0.883	0.91
Cryab	1.1477	0.213194	0.823981	1.71485e-25	4.00211e-21	0.185	0.11
Cnp	1.05107	0.364003	0.588531	6.24854e-24	1.45828e-19	0.18	0.17
Nr4a1	5.38207	2.66825	0.798934	3.62809e-23	8.46723e-19	0.601	0.499
Trf	1.00129	0.117213	0.841025	2.53543e-21	5.91719e-17	0.145	0.067
Scgb3a1	1.24685	0.402844	0.679546	2.63657e-21	6.15322e-17	0.158	0.162
Nr4a2	1.02162	0.276379	0.663452	8.23635e-20	1.9222e-15	0.204	0.126
Egr1	6.40613	3.09305	0.855544	2.60911e-17	6.08914e-13	0.559	0.465
Cyr61	7.92157	4.50035	0.697774	1.96738e-15	4.59147e-11	0.608	0.561
C1qb	0.75877	0.0526431	0.740551	5.81489e-15	1.35708e-10	0.112	0.017
Fosb	7.57084	4.69078	0.59081	6.18354e-15	1.44311e-10	0.621	0.603
Aplp1	0.924899	0.233126	0.642462	1.12541e-14	2.62649e-10	0.161	0.095
Hbb-bs	3.80881	2.17393	0.599409	5.57044e-13	1.30003e-08	0.208	0.096
Edn1	4.88846	2.60098	0.7095	1.2413e-11	2.89695e-07	0.434	0.353
C1qa	0.687286	0.08831	0.632615	3.74939e-10	8.75034e-06	0.105	0.025
Mbp	1.50727	0.568707	0.676542	2.78283e-09	6.49457e-05	0.202	0.157

## Sheet: Common DEGs of Cluster 3 and 7
mt-Co3
mt-Atp6
Ttr
Plp1
Hspa1a
mt-Nd4
Hspa1b
mt-Nd3
mt-Nd1
Pim3
Btg2
Ptgds
Neat1
Enpp2
Scgb3a1
Cryab
Cyr61
Edn1
Hbb-bs
Fosb
Egr1
Trf
