# Supplementary material for: Single-Cell Transcriptome Reveals Cell Type–Specific Molecular Pathology in a 2VO Cerebral Ischemic Mouse Model
Source: Mol Neurobiol. 2024 Jan 5;61(8):5248–64. doi: 10.1007/s12035-023-03755-4 (PMC11249492; doi:10.1007/s12035-023-03755-4)
Supplement: Supplementary file 14 — Supplementary file14 (XLSX 19 KB) The differential expressed genes in subcluster 2 or 12 of endothelial cells after PSCI treatment; [file 12035_2023_3755_MOESM14_ESM.xlsx]

## Sheet: Total DEGs of Cluster 2
gene	Cluster_2_in_Ischemic_stroke_mean	Cluster_2_in_Sham_mean	log2FC	p_val	p_val_adj	pct.1	pct.2
mt-Co3	91.0551	47.5353	0.923463	8.979e-113	2.09552e-108	0.986	0.951
Ttr	67.1507	38.3942	0.790745	4.90568e-87	1.14489e-82	0.971	0.932
mt-Atp6	143.242	84.6522	0.751929	2.26496e-76	5.28596e-72	0.995	0.99
Plp1	14.4828	4.41155	1.51655	9.60647e-64	2.24196e-59	0.512	0.319
Fth1	31.4536	18.5693	0.729789	2.34244e-58	5.46679e-54	0.85	0.716
Hspa1a	7.75792	1.01462	2.12008	6.44581e-55	1.50432e-50	0.285	0.06
Hspa1b	5.69955	0.791321	1.90304	6.12668e-51	1.42984e-46	0.26	0.05
mt-Nd4	60.2323	39.7922	0.585999	4.30074e-46	1.00371e-41	0.955	0.93
Ptgds	8.03756	2.60351	1.32653	1.51148e-42	3.5275e-38	0.395	0.19
Hbb-bs	4.49176	0.763962	1.63845	3.47203e-39	8.10302e-35	0.234	0.073
Cst3	18.9082	10.8592	0.747348	2.45571e-38	5.73113e-34	0.73	0.578
mt-Nd3	11.5077	6.52216	0.733595	5.4783e-33	1.27853e-28	0.571	0.457
Neat1	7.96147	4.71292	0.649507	1.9479e-29	4.54601e-25	0.439	0.377
Apoe	15.1645	8.35893	0.788414	3.30584e-29	7.71517e-25	0.619	0.495
Pim3	2.88724	1.12248	0.872998	1.18967e-23	2.77644e-19	0.226	0.127
Dusp1	4.4355	1.84265	0.935175	8.324e-23	1.94265e-18	0.25	0.17
C1qb	1.42548	0.128866	1.10339	1.25864e-22	2.93742e-18	0.1	0.011
Btg2	6.01335	2.84214	0.868196	4.46924e-22	1.04303e-17	0.296	0.223
Fos	4.86804	2.28215	0.838234	3.53471e-21	8.24931e-17	0.241	0.109
Rps28	6.96377	4.14112	0.63137	6.84547e-21	1.5976e-16	0.423	0.344
Ier2	3.72797	2.12427	0.597703	3.77698e-20	8.81471e-16	0.231	0.206
Ctsd	3.7431	1.71864	0.802947	1.03886e-19	2.4245e-15	0.241	0.174
Trf	1.95699	0.394999	1.08387	1.41587e-19	3.30437e-15	0.134	0.037
Enpp2	4.8065	2.2739	0.826657	2.87465e-19	6.70885e-15	0.273	0.201
Junb	3.61724	1.68637	0.781373	5.34155e-19	1.24661e-14	0.209	0.1
Fryl	4.08054	2.18984	0.671497	1.81281e-18	4.23074e-14	0.286	0.213
Car2	3.02472	1.43956	0.722267	7.05578e-18	1.64668e-13	0.214	0.151
Cryab	2.82639	1.16367	0.822502	8.93249e-18	2.08466e-13	0.192	0.115
Jund	7.0531	4.19469	0.632507	1.2392e-17	2.89205e-13	0.382	0.311
Atp5g1	2.35713	1.20885	0.603935	1.59834e-16	3.73022e-12	0.178	0.131
Cnp	2.304	0.909547	0.790981	8.28204e-15	1.93286e-10	0.162	0.092
Tubb4a	1.32378	0.317344	0.81884	4.52542e-14	1.05614e-09	0.104	0.031
Sgk1	1.98363	0.86028	0.681547	1.88336e-12	4.39539e-08	0.148	0.092
Egr1	1.68958	0.448606	0.892717	2.09627e-12	4.89227e-08	0.112	0.04
Aplp1	1.67105	0.593106	0.745565	3.06562e-11	7.15453e-07	0.126	0.059
Zfp36	1.47988	0.59831	0.633725	4.12499e-10	9.62691e-06	0.108	0.064
Gpm6b	1.44675	0.535278	0.672364	9.67623e-10	2.25824e-05	0.105	0.047
Cd9	1.50704	0.549855	0.693853	4.12613e-09	9.62957e-05	0.112	0.053
Cyr61	1.9709	0.691178	0.812871	2.1098e-08	0.000492384	0.107	0.052
Edn1	3.00587	1.58364	0.632713	4.77175e-08	0.00111363	0.157	0.118

## Sheet: Total DEGs of Cluster 12
gene	Cluster_12_in_Ischemic_stroke_mean	Cluster_12_in_Sham_mean	log2FC	p_val	p_val_adj	pct.1	pct.2
mt-Atp6	86.4891	44.2243	0.952005	1.02452e-45	2.39103e-41	0.998	0.997
mt-Co3	52.6233	27.5934	0.907176	7.9268e-37	1.84996e-32	0.996	0.981
mt-Co1	63.519	41.8179	0.591512	1.07594e-30	2.51102e-26	1	0.994
Hspa1a	20.9682	6.30152	1.58915	1.00015e-20	2.33415e-16	0.635	0.345
Hspa1b	12.9143	4.37887	1.37119	1.25123e-20	2.92011e-16	0.598	0.291
mt-Nd4	33.973	20.0126	0.734985	1.62361e-20	3.78919e-16	0.987	0.959
mt-Cytb	53.83	35.229	0.59782	1.70754e-17	3.98505e-13	0.993	0.978
H2-K1	10.9479	6.39547	0.692039	8.97392e-17	2.09433e-12	0.81	0.753
Gadd45g	7.08382	2.81833	1.0821	8.33526e-14	1.94528e-09	0.544	0.342
Btg2	12.0573	6.44976	0.809593	9.14168e-13	2.13349e-08	0.689	0.658
mt-Nd3	6.75918	3.62567	0.746243	2.49297e-12	5.81809e-08	0.702	0.592
Plp1	7.77839	2.3078	1.40809	2.91498e-12	6.80298e-08	0.501	0.386
Ttr	30.5455	18.2125	0.715389	1.10156e-11	2.57082e-07	0.974	0.962
Edn1	10.3826	5.71227	0.761961	2.54864e-11	5.94801e-07	0.698	0.614
Hsp90aa1	5.15513	2.76347	0.709727	1.1839e-10	2.76298e-06	0.577	0.535
Mgp	25.7572	12.7106	0.964638	2.61662e-10	6.10667e-06	0.631	0.446
Cd9	4.32896	2.36922	0.661442	4.35207e-10	1.01569e-05	0.544	0.443
Clu	5.30015	2.42071	0.881091	7.05055e-10	1.64546e-05	0.41	0.193
Neat1	4.9255	2.22425	0.877974	1.47342e-09	3.43868e-05	0.464	0.418
Pim3	2.20042	0.950729	0.71425	1.90151e-09	4.43775e-05	0.38	0.266
Enpp2	2.43703	1.1176	0.698734	3.87145e-09	9.0352e-05	0.339	0.31
Tmem176a	1.21194	0.47437	0.585211	2.44713e-08	0.000571112	0.268	0.19
Ier2	8.32348	5.07496	0.617992	3.14624e-08	0.000734269	0.654	0.585
Cyr61	5.23443	2.35013	0.896041	4.68805e-08	0.0010941	0.462	0.294
Nr1d1	2.04507	0.977855	0.622539	5.39822e-08	0.00125984	0.376	0.288
Egr1	5.17432	2.00022	1.04121	1.67486e-07	0.00390878	0.391	0.253
C1qb	0.631272	0.0582537	0.624312	4.27699e-07	0.00998163	0.108	0.016
Ptgds	4.68125	2.30055	0.783501	6.86155e-07	0.0160135	0.384	0.269
Myof	1.13411	0.373936	0.635322	1.73756e-06	0.0405511	0.227	0.095
Zfp36	4.08884	2.00474	0.760095	1.95236e-06	0.0455642	0.423	0.335

## Sheet: Common DEGs of Cluster 2 and 12
mt-Co3
Ttr
mt-Atp6
Plp1
Hspa1a
Hspa1b
mt-Nd4
Ptgds
mt-Nd3
Neat1
Pim3
C1qb
Btg2
Ier2
Enpp2
Egr1
Zfp36
Cd9
Cyr61
Edn1
