# Supplementary material for: Single-Cell Transcriptome Reveals Cell Type–Specific Molecular Pathology in a 2VO Cerebral Ischemic Mouse Model
Source: Mol Neurobiol. 2024 Jan 5;61(8):5248–64. doi: 10.1007/s12035-023-03755-4 (PMC11249492; doi:10.1007/s12035-023-03755-4)
Supplement: Supplementary file 15 — Supplementary file15 (XLS 5 KB) The differential expressed genes in subcluster 20 of endothelial cells after Supplementary PSCI treatment; [file 12035_2023_3755_MOESM15_ESM.xls]

gene	Cluster_20_in_Ischemic_stroke_mean	Cluster_20_in_Sham_mean	log2FC	p_val	p_val_adj	pct.1	pct.2
Lcn2	44.4009546788889	0.53568513488053	4.88576828208386	3.2739848031984e-50	7.64082573370442e-46	0.812	0.136
Fth1	136.436400516988	35.4457256998191	1.91494262518228	3.56916544771999e-44	8.32971832188891e-40	0.988	0.962
Lrg1	12.9782171887724	0.918161155660505	2.86538452848516	3.86208003730423e-32	9.01332239106061e-28	0.725	0.136
Ackr1	9.06142297131753	0.215249928762658	3.04950940300777	1.01692714710413e-29	2.37330457591161e-25	0.6	0.061
Ch25h	5.08322491687538	0.409475651056991	2.10967779107708	3.888958403438e-23	9.07605112194361e-19	0.608	0.136
Apod	12.5679241922622	2.33810501954946	2.02309876539246	2.34323383831014e-20	5.4686391318482e-16	0.714	0.432
Tmem176a	4.63307288904	0.909324299307244	1.56085997368178	6.32321381309064e-19	1.47571163969909e-14	0.627	0.295
Tmem176b	5.15261718468711	1.91786184517489	1.07628865477349	1.22366975650855e-15	2.85580047773966e-11	0.612	0.5
Hspa1b	20.9609607561588	3.47723770393796	2.29426035082721	1.41531079492689e-15	3.30305233320037e-11	0.663	0.295
Hspa1a	29.9029168026546	6.36593812817156	2.06880183060338	1.23484695646156e-14	2.88188582699e-10	0.682	0.318
Ifitm1	5.40480587020406	0.632477393118924	1.97209182993981	4.64138569283109e-14	1.08320659299292e-09	0.498	0.144
C4b	1.62921119657845	0.00957139302054021	1.38088709779498	1.6209229225357e-13	3.78290991661383e-09	0.29	0.008
Cp	7.19249714231658	2.25866248090459	1.33002333324095	7.65198430347994e-12	1.78582009674615e-07	0.718	0.432
mt-Co3	60.2036800401623	33.4229917275433	0.830245913031788	1.0475802872501e-11	2.44484287438428e-07	1	0.985
Cd200	9.97608277415439	5.18215947363393	0.828180491255011	2.91836072632469e-11	6.81087026309657e-07	0.808	0.742
Pim3	3.90675034446744	1.23418685982516	1.13501801593134	3.59614389551144e-11	8.3926806233446e-07	0.592	0.386
Sbno2	2.20406801611232	0.399841596751331	1.19464118972415	3.80352214828189e-11	8.87665998966028e-07	0.455	0.129
Xbp1	4.62803960605774	1.5730002938907	1.1291808593929	5.19608802884273e-11	1.21266302417132e-06	0.647	0.432
Ifitm3	29.5695201489557	15.8382285079935	0.86035354094448	2.32981151571138e-10	5.43731411536721e-06	0.906	0.788
Ifitm2	7.26967999930639	3.62976626205249	0.836892144888602	2.6511322833922e-10	6.18721252298071e-06	0.718	0.652
Junb	13.6765727836237	6.32534676332475	1.00254615517141	5.83487178709762e-10	1.36174237767284e-05	0.647	0.318
Atp1b3	5.5409038322506	2.43875254326907	0.927604701794048	2.95084172797433e-09	6.88667442474649e-05	0.667	0.553
Ptgs2	5.14137243382053	1.09521872088624	1.55146024028242	3.38943234493895e-09	7.91025720661851e-05	0.506	0.227
Cfh	17.2746871767298	8.8166877832203	0.896538473857303	3.82383731724540e-09	8.9240715309873e-05	0.894	0.818
Ctla2a	18.3085598111012	9.29944304569323	0.90667423629819	4.05241838522346e-09	9.4575340274345e-05	0.847	0.735
Dnajb1	4.66703987127666	0.991853923553875	1.50848350430797	8.86909074776835e-09	0.000206986839871418	0.416	0.303
Ubc	12.8332148690844	6.75971581445312	0.834060758508022	9.36254814797283e-09	0.00021850314867739	0.82	0.773
Cd14	1.86403974098279	0.161592455297586	1.30194752338506	1.31028856619429e-08	0.000305795145578424	0.263	0.038
Cpe	3.75093750449448	1.42222202246718	0.971881119683257	1.82972695440243e-08	0.000427021676618439	0.62	0.394
Serpina3n	0.99777018178016	0	0.998390628837991	2.10465155712428e-08	0.000491183580401664	0.169	0
Il6ra	3.59671718357909	1.24380193634929	1.03465857322324	2.60520945660151e-08	0.000608003782981661	0.588	0.341
Il1r1	6.73339152163693	3.58244197328865	0.754984642549997	2.6492387818975e-08	0.00061827934691924	0.757	0.591
Atp8b1	1.15066053304907	0.122155648117645	0.938507025033911	2.81643432568894e-08	0.000657299442929285	0.298	0.061
Vwf	25.521792475461	16.3211291787593	0.614645299681077	2.91035931645184e-08	0.000679219657273531	0.98	0.939
Plp1	8.94557650956057	2.04553363532726	1.70735996351487	7.07369153995256e-08	0.00165085813159413	0.549	0.402
H2-Q6	1.14262186308368	0.202549038028438	0.833281534944727	1.72582700570607e-07	0.00402773506591683	0.29	0.121
Fos	14.1333191920225	7.68281265492105	0.801494087754412	2.65643175718378e-07	0.00619958043491551	0.58	0.28
Rps28	16.3797314148312	10.4467108762783	0.602472676392901	4.78511310007813e-07	0.0111674969529623	0.835	0.795
mt-Atp6	92.6237442682457	60.0707750407126	0.616392309163845	5.11603405902686e-07	0.0119398002869569	1	1
Litaf	1.19710964603497	0.153717022620133	0.929317457729779	5.39275031514775e-07	0.0125856006854918	0.29	0.098
Igfbp7	14.57071990851	8.31471696503399	0.74125181109159	5.70370602215572e-07	0.013311309114507	0.792	0.712
Sele	1.61038907604906	0.0655661264322923	1.29264472913702	6.16763835310068e-07	0.0143940343884664	0.192	0.015
Acer2	2.21252041623777	0.754029229257914	0.873032833816183	6.23179723110762e-07	0.014543768377959	0.494	0.273
Scgb3a1	1.5231973699234	0.119602341932617	1.17226665164653	7.53522825513565e-07	0.0175857157018356	0.227	0.068
Zfp36	6.63375356250563	1.88042610197243	1.40611036774079	8.46077546588427e-07	0.0197457577822807	0.49	0.265
Serpina3g	0.7260654976134	0.0446025068072805	0.724533139373769	9.21049536160728e-07	0.0214954540749191	0.153	0.053
Btg2	5.92683199664792	2.15272033420171	1.13559848341696	1.01724240726619e-06	0.0237404033007785	0.514	0.417
Hsp90aa1	4.630998048293	2.33048644310813	0.757657741480597	1.79069969662008e-06	0.0417913495197194	0.588	0.538
Casp4	1.13749036488976	0.278692338740497	0.741248732161987	1.9640673199453e-06	0.0458374031128834	0.286	0.076
