# Supplementary material for: Single-Cell Transcriptome Reveals Cell Type–Specific Molecular Pathology in a 2VO Cerebral Ischemic Mouse Model
Source: Mol Neurobiol. 2024 Jan 5;61(8):5248–64. doi: 10.1007/s12035-023-03755-4 (PMC11249492; doi:10.1007/s12035-023-03755-4)
Supplement: Supplementary file 16 — Supplementary file16 (XLSX 98 KB) The differential expressed genes of immune cells after PSCI treatment; [file 12035_2023_3755_MOESM16_ESM.xlsx]

## Sheet: Microglia
gene	Cluster_MIC_mean	Cluster_other_mean	log2FC	p_val	p_val_adj	pct.1	pct.2
C1qa	NA	8.127	5.55991	0	0	0.974	0.076
C1qb	NA	7.7267	5.4348	0	0	0.974	0.083
Hexb	NA	6.15008	5.40747	0	0	0.956	0.155
Ctss	NA	5.24061	5.29677	0	0	0.954	0.056
C1qc	NA	5.03146	5.13073	0	0	0.938	0.053
Cx3cr1	NA	2.679	4.73661	0	0	0.828	0.03
Cst3	NA	65.6827	4.4672	0	0	0.995	0.859
Trem2	NA	2.27976	4.42972	0	0	0.886	0.036
Csf1r	NA	2.0641	4.24306	0	0	0.881	0.031
Selplg	NA	1.69705	4.22037	0	0	0.804	0.02
Tyrobp	NA	2.32084	4.19175	0	0	0.845	0.042
Laptm5	NA	1.84363	4.02713	0	0	0.882	0.037
Fcer1g	NA	2.05	4.02175	0	0	0.825	0.036
Ctsd	NA	7.94212	3.99112	0	0	0.971	0.504
Ccl4	NA	1.88566	3.95162	0	0	0.38	0.039
Fcrls	NA	1.46052	3.87384	0	0	0.796	0.021
P2ry12	NA	1.26516	3.8357	0	0	0.746	0.017
Ly86	NA	1.32564	3.76014	0	0	0.808	0.024
Gpr34	NA	1.17158	3.74094	0	0	0.734	0.015
Tmem119	NA	1.06761	3.61782	0	0	0.735	0.016
Rgs10	NA	1.34596	3.58251	0	0	0.76	0.06
Olfml3	NA	1.09764	3.51422	0	0	0.747	0.028
Lgmn	NA	2.74131	3.38634	0	0	0.847	0.325
Mafb	NA	1.27146	3.36975	0	0	0.692	0.078
Siglech	NA	0.81505	3.26381	0	0	0.725	0.012
Tgfbr1	NA	1.24912	3.12344	0	0	0.75	0.119
Ctsz	NA	2.4816	3.05063	0	0	0.814	0.346
Fcgr3	NA	0.667806	2.92501	0	0	0.676	0.014
Vsir	NA	0.898956	2.908	0	0	0.715	0.055
Aif1	NA	0.678249	2.86419	0	0	0.654	0.017
Lpcat2	NA	0.859714	2.7967	0	0	0.677	0.111
Ccl3	NA	0.652812	2.78355	0	0	0.299	0.017
Itgb5	NA	1.10699	2.69913	0	0	0.732	0.135
Cd300c2	NA	0.53694	2.66969	0	0	0.614	0.012
Mpeg1	NA	0.541443	2.66044	0	0	0.609	0.012
Sirpa	NA	0.976939	2.65279	0	0	0.696	0.092
Kctd12	NA	1.16836	2.62061	0	0	0.68	0.103
Unc93b1	NA	0.776499	2.5934	0	0	0.66	0.081
Lair1	NA	0.479883	2.55194	0	0	0.61	0.013
Irf8	NA	0.531874	2.54732	0	0	0.589	0.021
Cd83	NA	0.76319	2.54014	0	0	0.39	0.056
Cyth4	NA	0.531974	2.53213	0	0	0.617	0.018
Cyba	NA	1.91181	2.48717	0	0	0.753	0.209
Itgam	NA	0.435504	2.48196	0	0	0.573	0.009
Pld4	NA	0.426876	2.4326	0	0	0.572	0.01
Cd68	NA	0.49492	2.43005	0	0	0.572	0.019
Crybb1	NA	0.400247	2.42068	0	0	0.485	0.008
Grn	NA	1.27659	2.41042	0	0	0.699	0.199
Ltc4s	NA	0.906718	2.40266	0	0	0.617	0.095
P2ry13	NA	0.394813	2.39946	0	0	0.551	0.007
Cd14	NA	0.544613	2.33621	0	0	0.521	0.02
Arhgap45	NA	0.412999	2.31123	0	0	0.521	0.012
Hpgd	NA	0.432438	2.28663	0	0	0.508	0.03
Apbb1ip	NA	0.446893	2.28092	0	0	0.559	0.036
Ctsb	NA	3.68729	2.27594	0	0	0.83	0.511
Ptgs1	NA	0.398516	2.27321	0	0	0.539	0.015
Ifngr1	NA	1.03558	2.27212	0	0	0.63	0.179
Hpgds	NA	0.400652	2.27041	0	0	0.515	0.014
Coro1a	NA	0.48215	2.25081	0	0	0.557	0.034
Spi1	NA	0.373321	2.2103	0	0	0.512	0.009
Hexa	NA	1.04586	2.20267	0	0	0.644	0.218
Rnase4	NA	0.641216	2.18518	0	0	0.553	0.064
Cd37	NA	0.335142	2.17454	0	0	0.517	0.007
Il1a	NA	0.344212	2.1552	0	0	0.307	0.008
Inpp5d	NA	0.454197	2.15072	0	0	0.547	0.028
Maf	NA	0.727983	2.15002	0	0	0.554	0.104
Sparc	NA	8.10417	2.14119	0	0	0.877	0.535
Lag3	NA	0.346651	2.13798	0	0	0.455	0.017
Abi3	NA	0.39133	2.13005	0	0	0.521	0.022
Txnip	NA	2.69927	2.11688	0	0	0.642	0.311
Golm1	NA	0.566251	2.10576	0	0	0.553	0.067
Ccr5	NA	0.330019	2.10039	0	0	0.464	0.012
Fyb	NA	0.378934	2.09464	0	0	0.49	0.024
Plek	NA	0.39133	2.08663	0	0	0.452	0.02
Pycard	NA	0.390571	2.08363	0	0	0.506	0.05
Bcl2a1b	NA	0.338841	2.08159	0	0	0.416	0.009
Ctsl	NA	3.69152	2.06842	0	0	0.784	0.515
Mef2c	NA	2.66865	2.06706	0	0	0.738	0.261
Lyn	NA	0.680604	2.06327	0	0	0.564	0.082
Hk2	NA	0.33285	2.05626	0	0	0.471	0.02
Epb41l2	NA	1.42768	2.0358	0	0	0.664	0.231
Cebpa	NA	0.371386	2.03364	0	0	0.433	0.028
Fam105a	NA	0.340221	2.02562	0	0	0.493	0.038
Ptpn18	NA	0.462726	2.02501	0	0	0.527	0.052
Rgs2	NA	0.490203	2.02078	0	0	0.458	0.071
Ier5	NA	1.28366	2.01518	0	0	0.54	0.206
Zfp36	NA	2.22851	2.00586	0	0	0.542	0.232
Marcks	NA	4.00266	1.99912	0	0	0.795	0.311
Cd53	NA	0.295425	1.99879	0	0	0.486	0.007
Pou2f2	NA	0.381104	1.99175	0	0	0.466	0.028
Zfhx3	NA	1.05673	1.9708	0	0	0.58	0.144
Alox5ap	NA	0.290854	1.96099	0	0	0.454	0.009
Bin2	NA	0.269766	1.95325	0	0	0.46	0.006
Syngr1	NA	0.688779	1.92276	0	0	0.541	0.132
Sat1	NA	1.64022	1.9198	0	0	0.622	0.278
Man2b1	NA	0.750859	1.91337	0	0	0.546	0.155
Basp1	NA	2.49147	1.90981	0	0	0.7	0.19
Pde3b	NA	0.325986	1.88531	0	0	0.44	0.027
Rhob	NA	7.04847	1.87275	0	0	0.76	0.594
Pmepa1	NA	1.69535	1.86648	0	0	0.64	0.305
Smap2	NA	0.946485	1.86549	0	0	0.595	0.238
Slco2b1	NA	1.04133	1.85469	0	0	0.579	0.113
Mertk	NA	0.647486	1.84752	0	0	0.508	0.087
Rgs1	NA	0.27581	1.8376	0	0	0.265	0.006
Tanc2	NA	0.699618	1.83226	0	0	0.507	0.123
Scamp2	NA	0.892185	1.82272	0	0	0.562	0.22
Entpd1	NA	0.943759	1.82237	0	0	0.569	0.129
Ptprc	NA	0.292094	1.81951	0	0	0.414	0.01
Lyz2	NA	0.922067	1.79669	0	0	0.416	0.021
Il10ra	NA	0.246733	1.78762	0	0	0.405	0.007
Ncf1	NA	0.249753	1.78354	0	0	0.402	0.008
Fam102b	NA	0.405431	1.78092	0	0	0.443	0.06
Gpr183	NA	0.242728	1.77174	0	0	0.382	0.007
Fcgr1	NA	0.238714	1.76954	0	0	0.423	0.006
F11r	NA	0.974314	1.74795	0	0	0.563	0.168
Tnfaip8l2	NA	0.227354	1.74474	0	0	0.414	0.006
Abhd12	NA	1.33387	1.73892	0	0	0.623	0.313
Ctsa	NA	1.40026	1.73318	0	0	0.634	0.328
Fgd2	NA	0.220011	1.72619	0	0	0.386	0.006
Cd52	NA	0.308506	1.72513	0	0	0.358	0.01
Cmtm7	NA	0.30777	1.71707	0	0	0.432	0.036
Plxdc2	NA	1.51621	1.70255	0	0	0.633	0.247
Cd33	NA	0.221546	1.69843	0	0	0.386	0.006
Efhd2	NA	1.14025	1.69553	0	0	0.566	0.174
Junb	NA	6.66402	1.68258	0	0	0.659	0.345
Plekho1	NA	0.482795	1.68223	0	0	0.474	0.082
Srgap2	NA	1.60519	1.67738	0	0	0.62	0.254
Dennd4a	NA	0.689124	1.67733	0	0	0.449	0.156
Creg1	NA	0.779209	1.67242	0	0	0.521	0.205
Mef2a	NA	1.94418	1.66112	0	0	0.649	0.365
Ccl12	NA	0.327454	1.65629	0	0	0.25	0.009
Pag1	NA	0.341435	1.65619	0	0	0.393	0.051
Tnfaip3	NA	0.340056	1.64723	0	0	0.288	0.031
Zfp36l2	NA	1.08269	1.64649	0	0	0.511	0.215
Ctsh	NA	1.82893	1.64529	0	0	0.644	0.226
Ssh2	NA	0.759339	1.62676	0	0	0.475	0.155
Cmtm6	NA	0.70675	1.62351	0	0	0.492	0.133
Cd84	NA	0.212368	1.61871	0	0	0.37	0.007
Sall1	NA	0.336561	1.61392	0	0	0.399	0.063
B2m	NA	3.75313	1.61056	0	0	0.777	0.411
Cyfip1	NA	1.35776	1.6069	0	0	0.615	0.292
Cotl1	NA	0.492616	1.60338	0	0	0.438	0.111
Clic1	NA	1.73915	1.59754	0	0	0.621	0.29
Nav3	NA	0.538858	1.59135	0	0	0.42	0.113
Samsn1	NA	0.238558	1.5886	0	0	0.39	0.015
Frmd4a	NA	0.696351	1.58647	0	0	0.461	0.118
Arl4c	NA	0.352819	1.58645	0	0	0.388	0.057
Fam49b	NA	0.909478	1.58442	0	0	0.539	0.245
Susd3	NA	0.177479	1.57557	0	0	0.369	0.004
Gngt2	NA	0.384342	1.57133	0	0	0.411	0.044
Gna15	NA	0.180222	1.56189	0	0	0.365	0.004
Lcp1	NA	0.320887	1.55999	0	0	0.383	0.04
Fermt3	NA	0.198848	1.5465	0	0	0.373	0.009
Adrb2	NA	0.307937	1.53572	0	0	0.359	0.034
Gns	NA	0.772368	1.53315	0	0	0.5	0.186
Limd2	NA	0.369738	1.53313	0	0	0.406	0.066
Nckap1l	NA	0.190846	1.53001	0	0	0.354	0.007
Serinc3	NA	3.78597	1.52922	0	0	0.761	0.491
Abca9	NA	0.301857	1.52725	0	0	0.354	0.022
Ppfia4	NA	0.236051	1.51979	0	0	0.364	0.022
Csf3r	NA	0.179351	1.51381	0	0	0.326	0.005
Cd86	NA	0.190906	1.50637	0	0	0.361	0.006
Ivns1abp	NA	1.59713	1.50224	0	0	0.589	0.213
Slc2a5	NA	0.16477	1.49855	0	0	0.336	0.003
Cfh	NA	1.09602	1.49714	0	0	0.536	0.088
Rhoh	NA	0.172644	1.49584	0	0	0.351	0.004
P2ry6	NA	0.184339	1.49377	0	0	0.336	0.006
Tmem86a	NA	0.551383	1.4918	0	0	0.451	0.134
Ikzf1	NA	0.174714	1.48488	0	0	0.324	0.005
Rrbp1	NA	2.81965	1.48038	0	0	0.72	0.505
Cd180	NA	0.171179	1.47904	0	0	0.32	0.005
Ecscr	NA	0.628854	1.47642	0	0	0.44	0.088
Timp2	NA	1.77536	1.47475	0	0	0.616	0.368
Tmsb4x	NA	56.6267	1.46699	0	0	0.977	0.898
Irf5	NA	0.209476	1.46287	0	0	0.366	0.014
Havcr2	NA	0.160534	1.44035	0	0	0.319	0.004
Blnk	NA	0.164361	1.43994	0	0	0.333	0.004
Bmp2k	NA	0.880484	1.43354	0	0	0.496	0.226
Ighm	NA	0.192881	1.42999	0	0	0.329	0.007
Skil	NA	0.929181	1.42717	0	0	0.481	0.193
Prkcd	NA	0.309808	1.41895	0	0	0.356	0.05
Runx1	NA	0.211759	1.41645	0	0	0.32	0.016
Il6ra	NA	0.479414	1.4134	0	0	0.408	0.074
Ntpcr	NA	0.361823	1.41326	0	0	0.396	0.104
Pnp	NA	0.747676	1.41016	0	0	0.444	0.191
Scoc	NA	1.46871	1.40789	0	0	0.565	0.372
Rab3il1	NA	0.210138	1.4016	0	0	0.344	0.026
Tgfb1	NA	0.577854	1.40024	0	0	0.43	0.088
Slc16a6	NA	0.290978	1.39551	0	0	0.337	0.071
Camk1	NA	1.15345	1.38136	0	0	0.546	0.301
Btg1	NA	1.90563	1.38058	0	0	0.569	0.337
Snx5	NA	0.763415	1.37692	0	0	0.465	0.234
Pla2g15	NA	0.225255	1.3683	0	0	0.327	0.031
C3ar1	NA	0.176276	1.36188	0	0	0.283	0.007
Rnaset2a	NA	0.523901	1.35454	0	0	0.423	0.143
Asah1	NA	0.820738	1.35261	0	0	0.476	0.239
Slc15a3	NA	0.16289	1.34993	0	0	0.268	0.007
H2-DMa	NA	0.182048	1.34613	0	0	0.32	0.019
Sft2d1	NA	1.00025	1.3443	0	0	0.506	0.284
H3f3b	NA	16.3884	1.34176	0	0	0.822	0.813
Itgb2	NA	0.148935	1.34021	0	0	0.306	0.004
1700017B05Rik	NA	0.209246	1.33823	0	0	0.312	0.026
Ctsc	NA	0.538237	1.33369	0	0	0.387	0.101
Mylip	NA	0.326556	1.33293	0	0	0.351	0.05
Neurl3	NA	0.163842	1.32887	0	0	0.233	0.006
Cebpb	NA	2.10488	1.32757	0	0	0.526	0.167
Npc2	NA	2.41314	1.32201	0	0	0.659	0.46
Tagap	NA	0.146407	1.31771	0	0	0.259	0.004
Ptpn6	NA	0.154659	1.31388	0	0	0.308	0.01
Slc7a8	NA	0.21149	1.31253	0	0	0.32	0.048
Tmem173	NA	0.155781	1.31229	0	0	0.304	0.009
Capza2	NA	2.13869	1.30645	0	0	0.622	0.469
Erp29	NA	1.78648	1.30546	0	0	0.615	0.433
Fcgr2b	NA	0.190006	1.30198	0	0	0.308	0.008
Ppcdc	NA	0.296297	1.2958	0	0	0.329	0.067
Mgat4a	NA	0.353365	1.2953	0	0	0.331	0.076
Arrb2	NA	0.247792	1.28844	0	0	0.321	0.045
Numb	NA	0.731994	1.28622	0	0	0.431	0.189
Arhgdib	NA	0.463075	1.28558	0	0	0.386	0.07
Rps6ka1	NA	0.350963	1.28436	0	0	0.346	0.079
Adap2	NA	0.509366	1.26624	0	0	0.376	0.056
Itm2b	NA	15.8805	1.25481	0	0	0.915	0.844
Clta	NA	3.18491	1.25395	0	0	0.688	0.561
Ftl1	NA	8.92537	1.25117	0	0	0.838	0.752
Lst1	NA	0.190253	1.24755	0	0	0.283	0.016
Hcls1	NA	0.155117	1.24663	0	0	0.291	0.008
Picalm	NA	2.09565	1.24465	0	0	0.612	0.419
Hck	NA	0.131122	1.24034	0	0	0.284	0.004
Ywhah	NA	1.79863	1.23881	0	0	0.577	0.387
Ncf2	NA	0.249853	1.23524	0	0	0.32	0.035
Dapp1	NA	0.159228	1.22458	0	0	0.288	0.021
Dock2	NA	0.139555	1.21604	0	0	0.248	0.005
Rel	NA	0.284636	1.21423	0	0	0.295	0.053
Slc29a3	NA	0.345076	1.21233	0	0	0.323	0.095
Commd8	NA	0.670014	1.20559	0	0	0.422	0.232
Lacc1	NA	0.180985	1.20099	0	0	0.253	0.025
Tbxas1	NA	0.130019	1.18819	0	0	0.28	0.005
Arhgap5	NA	2.25737	1.18684	0	0	0.601	0.436
Psap	NA	6.76748	1.18326	0	0	0.839	0.693
Rplp1	NA	8.95687	1.17706	0	0	0.85	0.771
Fau	NA	15.2357	1.17084	0	0	0.894	0.836
Daglb	NA	0.281228	1.1708	0	0	0.303	0.078
Ctc1	NA	0.273743	1.15641	0	0	0.315	0.069
Ang	NA	0.170319	1.15327	0	0	0.278	0.021
Slc11a1	NA	0.138254	1.14979	0	0	0.264	0.01
Lyl1	NA	0.251496	1.13178	0	0	0.298	0.033
Rac2	NA	0.130992	1.12574	0	0	0.269	0.005
Dock8	NA	0.140476	1.12544	0	0	0.247	0.014
Rps29	NA	24.8922	1.1028	0	0	0.918	0.903
Comt	NA	1.21913	1.10236	0	0	0.501	0.355
Rasal3	NA	0.107644	1.09765	0	0	0.233	0.002
Tpm3	NA	2.20899	1.09398	0	0	0.612	0.459
Zeb2os	NA	0.19804	1.09311	0	0	0.274	0.052
Vav1	NA	0.108807	1.08748	0	0	0.232	0.003
Lcp2	NA	0.118408	1.07367	0	0	0.225	0.006
Lrrc3	NA	0.113041	1.06962	0	0	0.232	0.008
Pik3cg	NA	0.112174	1.06748	0	0	0.221	0.004
Lat2	NA	0.117048	1.06717	0	0	0.242	0.008
Adgre1	NA	0.117759	1.05842	0	0	0.227	0.005
Nrros	NA	0.179962	1.04089	0	0	0.26	0.022
Fam46c	NA	0.152117	1.03447	0	0	0.235	0.044
Kcnk6	NA	0.127921	1.03364	0	0	0.205	0.008
Selenop	NA	6.44913	1.03173	0	0	0.79	0.484
Gpr84	NA	0.0948441	1.02597	0	0	0.169	0.002
Mtdh	NA	2.60656	1.01845	0	0	0.628	0.523
Cd300a	NA	0.103532	1.01648	0	0	0.253	0.005
Tlr7	NA	0.102371	1.00343	0	0	0.218	0.004
Il21r	NA	0.0974216	1.00294	0	0	0.215	0.003
Gmfg	NA	0.133452	1.00076	0	0	0.243	0.012
Rps9	NA	8.20763	1.00021	0	0	0.814	0.737
Nfam1	NA	0.103467	0.999935	0	0	0.217	0.005
Plcl2	NA	0.131837	0.999177	0	0	0.232	0.015
Ptafr	NA	0.0962191	0.977181	0	0	0.218	0.003
Cryba4	NA	0.091087	0.966149	0	0	0.218	0.002
Arhgap30	NA	0.0974977	0.965573	0	0	0.189	0.004
Clec5a	NA	0.0858314	0.963243	0	0	0.215	0.002
Nlrp3	NA	0.0991455	0.952921	0	0	0.18	0.006
Mlxipl	NA	0.0920371	0.934929	0	0	0.178	0.005
Hvcn1	NA	0.0906334	0.930924	0	0	0.191	0.003
Ssr4	NA	1.97907	0.928966	0	0	0.545	0.476
Gcnt1	NA	0.11906	0.927514	0	0	0.205	0.011
Sla	NA	0.0918141	0.927434	0	0	0.198	0.004
H2-DMb1	NA	0.106036	0.923543	0	0	0.221	0.022
Snx20	NA	0.100698	0.922254	0	0	0.212	0.007
Tnfrsf13b	NA	0.0802671	0.891207	0	0	0.204	0.003
Ms4a6d	NA	0.0924805	0.888045	0	0	0.209	0.004
Lrrc25	NA	0.0886786	0.888019	0	0	0.205	0.004
Ms4a6b	NA	0.128104	0.870044	0	0	0.216	0.007
Tifab	NA	0.0758159	0.855757	0	0	0.184	0.002
Cysltr1	NA	0.0839342	0.84342	0	0	0.189	0.007
Spint1	NA	0.072021	0.842988	0	0	0.188	0.008
Bin1	NA	5.27071	0.835136	0	0	0.743	0.417
C5ar1	NA	0.0822965	0.824826	0	0	0.182	0.003
Cd48	NA	0.0830564	0.816852	0	0	0.189	0.004
Clec4a2	NA	0.0829832	0.816808	0	0	0.193	0.004
Capn3	NA	0.0722681	0.787586	0	0	0.166	0.004
Was	NA	0.0651363	0.760739	0	0	0.167	0.002
Adora3	NA	0.0594454	0.727043	0	0	0.154	0.001
1810011H11Rik	NA	0.0547439	0.677736	0	0	0.151	0.001
BC035044	NA	0.0538899	0.666871	0	0	0.156	0.001
Anxa3	NA	1.76378	1.25345	3.8043054729776e-322	8.87848811283512e-318	0.593	0.218
Jun	NA	14.7884	1.47398	8.34970941471707e-322	1.94865518320667e-317	0.737	0.635
Pfn1	NA	4.22693	0.865301	3.94116165687562e-320	9.19788307481633e-316	0.664	0.619
Ppp1r18	NA	0.346916	1.18294	6.8719590680059e-320	1.60377780729122e-315	0.338	0.069
Icam1	NA	0.333845	1.38993	1.60461355885641e-317	3.74484712365909e-313	0.278	0.035
Ccl6	NA	0.0828541	0.848169	3.3444159397807e-311	7.81e-307	0.156	0.003
Snx18	NA	0.568792	1.2171	1.14363073484726e-310	2.67e-306	0.375	0.16
Myo1f	NA	0.0844173	0.849646	4.12125725161075e-310	9.62e-306	0.16	0.003
Ccl9	NA	0.0785928	0.83001	4.58109832892799e-310	1.07e-305	0.157	0.003
Tpst2	NA	0.61042	1.17064	0	5.63e-305	0.399	0.163
Sgk1	NA	3.3051	1.44989	2.62e-306	6.12e-302	0.581	0.42
Stab1	NA	0.476058	1.1838	3.43e-306	8.01e-302	0.319	0.05
Syk	NA	0.090453	0.833367	1.11e-305	2.6e-301	0.175	0.007
Arpc4	NA	1.05317	1.07041	8.08e-305	1.89e-300	0.465	0.307
Rps4x	NA	8.15634	0.932803	5.11e-303	1.19e-298	0.783	0.728
Parvg	NA	0.0632695	0.727227	8.77e-301	2.05e-296	0.149	0.003
Btk	NA	0.0681191	0.74853	1.76e-300	4.12e-296	0.154	0.003
Ucp2	NA	1.60409	1.30033	5.57e-300	1.3e-295	0.566	0.233
Ptpn1	NA	0.741565	1.14067	1.01e-297	2.35e-293	0.418	0.217
Hps4	NA	0.435513	1.11054	2.59e-297	6.05e-293	0.343	0.133
Tcirg1	NA	0.429772	1.3035	9.12e-297	2.13e-292	0.329	0.081
Edem1	NA	0.317638	1.13699	1.88e-296	4.39e-292	0.301	0.085
Gtf2h2	NA	0.321484	1.03036	1.71e-295	4e-291	0.312	0.095
Clec4a3	NA	0.0696341	0.681753	3.42e-295	7.98e-291	0.151	0.003
Tifa	NA	0.207027	0.992204	4.53e-295	1.06e-290	0.254	0.055
Gp9	NA	0.0456103	0.601218	9.89e-295	2.31e-290	0.129	0.001
Mbnl1	NA	2.14407	1.09765	1.25e-294	2.91e-290	0.593	0.442
Npl	NA	0.0734254	0.732142	2.32e-293	5.41e-289	0.169	0.007
Sdf2l1	NA	0.44076	0.923672	3.5e-292	8.16e-288	0.292	0.175
Skap2	NA	0.31854	1.07718	5.13e-292	1.2e-287	0.304	0.095
Atf3	NA	3.72026	2.08973	1.7e-290	3.97e-286	0.478	0.21
Ncf4	NA	0.0578911	0.630223	2.44e-290	5.69e-286	0.147	0.003
Ophn1	NA	0.564589	1.26925	2.63e-290	6.15e-286	0.371	0.126
Tlr2	NA	0.138965	1.06353	2.65e-290	6.18e-286	0.189	0.017
Ifngr2	NA	0.347036	1.0917	3.33e-289	7.78e-285	0.318	0.093
Rpl10	NA	4.48698	0.909671	4.01e-288	9.36e-284	0.701	0.631
Tlr13	NA	0.0603774	0.684979	6e-288	1.4e-283	0.142	0.002
Ubc	NA	9.50348	0.976479	2.92e-287	6.82e-283	0.785	0.758
Klk8	NA	0.169757	0.970651	2.42e-286	5.66e-282	0.226	0.025
Abcc3	NA	0.0659752	0.725009	1.25e-284	2.92e-280	0.146	0.003
Fmnl1	NA	0.105546	0.82502	2.08e-283	4.85e-279	0.19	0.013
Gpsm3	NA	0.195634	0.895995	2.42e-281	5.65e-277	0.249	0.03
Srsf9	NA	1.4281	0.867705	6.82e-280	1.59e-275	0.488	0.407
Gdi2	NA	1.67399	0.931934	9.97e-279	2.33e-274	0.529	0.43
Mcl1	NA	2.29455	1.18345	1.68e-278	3.92e-274	0.561	0.426
Cmklr1	NA	0.0940217	0.818837	2.58e-278	6.01e-274	0.175	0.009
Elmo1	NA	0.843474	1.22884	3.39e-278	7.92e-274	0.43	0.202
Rnaset2b	NA	0.533054	1.07971	3.4e-277	7.92e-273	0.381	0.151
Gusb	NA	0.351431	1.08009	1.6e-274	3.74e-270	0.305	0.098
Gmip	NA	0.129776	0.90616	1.16e-273	2.71e-269	0.197	0.018
Tmem37	NA	0.192659	0.872021	1.68e-273	3.92e-269	0.247	0.049
Tnf	NA	0.152347	1.28803	5.68e-272	1.32e-267	0.153	0.005
Rpl39	NA	10.8613	0.877981	5.95e-271	1.39e-266	0.819	0.777
Arl11	NA	0.0494944	0.585036	3.21e-268	7.5e-264	0.128	0.002
Cd164	NA	0.748355	1.07757	1.49e-267	3.48e-263	0.4	0.218
Col27a1	NA	0.251654	1.12576	4.86e-267	1.14e-262	0.251	0.05
Asph	NA	0.543257	1.16303	1.01e-266	2.35e-262	0.358	0.138
Cttnbp2nl	NA	0.599778	1.13785	3.56e-266	8.3e-262	0.379	0.146
Nrip1	NA	0.816224	1.15714	6.36e-264	1.48e-259	0.415	0.199
Usp2	NA	0.571642	1.07431	5.61e-262	1.31e-257	0.354	0.169
Aim2	NA	0.148584	0.892637	5.17e-260	1.21e-255	0.208	0.021
Rps11	NA	8.24084	0.822438	2.01e-259	4.68e-255	0.784	0.735
Btg2	NA	5.13408	1.27329	3.92e-258	9.16e-254	0.631	0.375
C5ar2	NA	0.0509952	0.628406	2.32e-257	5.41e-253	0.123	0.002
Fscn1	NA	1.13863	1.1376	4.96e-254	1.16e-249	0.477	0.248
Rpl18a	NA	10.3738	0.776829	5.16e-254	1.2e-249	0.827	0.793
Arhgap4	NA	0.0721644	0.747802	1.91e-253	4.46e-249	0.141	0.005
Dusp6	NA	0.619429	1.18017	3.4e-253	7.95e-249	0.366	0.119
Slc7a7	NA	0.101587	0.785814	2.7e-252	6.29e-248	0.173	0.012
Nfkbid	NA	0.0900255	0.841943	3.24e-252	7.57e-248	0.151	0.007
Nfkbiz	NA	0.395685	1.37672	4.76e-250	1.11e-245	0.25	0.067
Il7r	NA	0.047702	0.617356	4.57e-249	1.07e-244	0.114	0.001
Il16	NA	0.072691	0.700802	9.96e-249	2.32e-244	0.14	0.005
Gm42031	NA	0.100075	0.862382	1.47e-247	3.44e-243	0.156	0.008
Adcy7	NA	0.067614	0.676326	2.94e-246	6.86e-242	0.135	0.004
Wasf2	NA	1.77466	0.969258	4e-246	9.34e-242	0.535	0.39
Hspa5	NA	3.74833	0.966075	1.98e-245	4.61e-241	0.642	0.565
Bhlhe41	NA	0.532241	0.957791	2.38e-242	5.56e-238	0.315	0.185
Zfp710	NA	0.161212	0.854078	9.59e-242	2.24e-237	0.212	0.044
Tm6sf1	NA	0.348289	1.03634	2.89e-241	6.75e-237	0.29	0.057
A830008E24Rik	NA	0.0502504	0.647241	3.13e-240	7.31e-236	0.115	0.002
Rasa4	NA	0.0945978	0.805864	3.08e-238	7.18e-234	0.159	0.011
Rpl10a	NA	4.55526	0.834833	4.64e-235	1.08e-230	0.709	0.634
Actb	NA	32.6661	0.680459	1.07e-233	2.49e-229	0.959	0.926
A630001G21Rik	NA	0.0579244	0.600671	2.44e-233	5.7e-229	0.125	0.003
Epsti1	NA	0.0675973	0.612589	2.5e-233	5.84e-229	0.133	0.004
Cd81	NA	13.3362	0.629947	1e-228	2.33e-224	0.851	0.767
Rplp0	NA	7.74939	0.801033	9.28e-228	2.17e-223	0.761	0.717
Nav2	NA	0.761426	1.14533	2.91e-227	6.79e-223	0.384	0.178
Adgrg1	NA	0.984049	1.119	1.06e-225	2.48e-221	0.441	0.19
Edem2	NA	0.414265	0.845514	1.69e-224	3.96e-220	0.289	0.161
Ogfrl1	NA	0.515441	0.971912	9.43e-224	2.2e-219	0.332	0.138
Syngr2	NA	0.507909	0.906671	2e-223	4.66e-219	0.332	0.176
Mlph	NA	0.0911969	0.704483	9.06e-223	2.11e-218	0.152	0.009
Plxnb2	NA	0.689826	1.16053	9.25e-222	2.16e-217	0.37	0.157
Crlf3	NA	0.542718	1.01531	1.17e-217	2.72e-213	0.34	0.15
Pmp22	NA	1.28411	1.07456	1.26e-217	2.94e-213	0.482	0.257
Plcg2	NA	0.116584	0.793869	3.79e-217	8.86e-213	0.169	0.016
Herpud1	NA	1.00025	0.956698	3.99e-217	9.31e-213	0.384	0.285
Psmb8	NA	0.707257	1.00559	7.09e-217	1.65e-212	0.392	0.118
Adrb1	NA	0.104785	0.784915	9.32e-216	2.17e-211	0.158	0.014
Rcbtb2	NA	0.356678	0.928901	2.85e-215	6.65e-211	0.266	0.125
Serpine2	NA	2.29378	0.714323	4.96e-214	1.16e-209	0.525	0.238
Ankrd44	NA	0.478745	1.07473	6.21e-214	1.45e-209	0.316	0.108
Abcd2	NA	0.153584	0.828948	1.61e-211	3.76e-207	0.187	0.023
Man1a2	NA	0.95149	0.877256	3.19e-210	7.45e-206	0.395	0.283
Tcn2	NA	0.793694	0.996925	4.2e-210	9.81e-206	0.394	0.207
Tnfrsf1b	NA	0.129321	0.787697	9.55e-210	2.23e-205	0.173	0.017
Ldhb	NA	3.24797	0.859446	4.21e-209	9.82e-205	0.618	0.396
Ccdc88b	NA	0.0630777	0.683368	8.5e-209	1.98e-204	0.114	0.003
Dtx4	NA	0.195638	0.885648	2.43e-206	5.66e-202	0.213	0.037
Nmt1	NA	1.60686	0.826088	7.24e-205	1.69e-200	0.493	0.413
Tmem176b	NA	1.74977	1.08513	7.77e-205	1.81e-200	0.522	0.275
Csmd3	NA	0.687152	1.153	8.23e-205	1.92e-200	0.342	0.152
Rps12	NA	4.19935	0.810205	9.02e-205	2.1e-200	0.671	0.618
Csnk1e	NA	1.07557	0.919307	3.03e-204	7.06e-200	0.426	0.293
Fam212a	NA	0.277303	0.848156	5.19e-204	1.21e-199	0.255	0.055
Tgif1	NA	0.138	0.83878	1.32e-203	3.07e-199	0.173	0.027
Fam91a1	NA	0.383523	0.965045	1.75e-203	4.08e-199	0.273	0.122
Casp8	NA	0.286262	0.851921	8.4e-203	1.96e-198	0.254	0.068
Whrn	NA	0.173594	0.769391	1.11e-202	2.59e-198	0.164	0.068
Rab20	NA	0.142411	0.693952	1.83e-202	4.27e-198	0.166	0.057
Jund	NA	14.3699	1.00953	1.51e-201	3.53e-197	0.771	0.739
Orai1	NA	0.664657	0.962054	1.71e-201	3.99e-197	0.361	0.192
Arpc2	NA	2.12777	0.75191	1.9e-201	4.43e-197	0.535	0.482
Twf2	NA	0.498	0.911927	3.25e-201	7.58e-197	0.322	0.157
Hmox1	NA	0.275123	1.24609	5.16e-201	1.21e-196	0.151	0.069
Xlr	NA	0.1412	0.664142	4.4e-200	1.03e-195	0.186	0.023
Slc37a2	NA	0.089575	0.595667	1.2e-199	2.81e-195	0.128	0.04
Sall3	NA	0.108178	0.759752	1.19e-198	2.79e-194	0.16	0.019
Sowahc	NA	0.399346	0.901709	3.26e-198	7.62e-194	0.265	0.129
Atp8a2	NA	0.16582	0.897921	3.62e-197	8.44e-193	0.183	0.031
Tmem55b	NA	0.726031	0.774982	4.58e-197	1.07e-192	0.341	0.261
0610040J01Rik	NA	0.137209	0.68494	4.05e-196	9.45e-192	0.191	0.041
Rps28	NA	8.94587	0.764256	5.09e-194	1.19e-189	0.794	0.747
Arpc1b	NA	2.31824	0.848248	1.79e-193	4.17e-189	0.571	0.421
Rpl30	NA	12.2322	0.679139	6.15e-193	1.44e-188	0.827	0.809
Ccl2	NA	0.232657	1.5399	1.69e-191	3.94e-187	0.126	0.008
Tmem176a	NA	1.0053	1.03774	2.86e-190	6.68e-186	0.407	0.196
Fam46a	NA	0.295787	0.869902	1.57e-189	3.67e-185	0.225	0.1
Pdlim4	NA	0.270703	0.791002	2.58e-189	6.01e-185	0.249	0.087
Pabpc1	NA	1.55844	0.80107	2.5e-188	5.82e-184	0.47	0.394
Rpl35a	NA	13.9415	0.708605	9.35e-188	2.18e-183	0.849	0.82
Rnf19b	NA	0.178209	0.834215	4.86e-186	1.13e-181	0.187	0.048
Rps24	NA	15.1877	0.706004	2.72e-185	6.36e-181	0.862	0.832
Ubash3b	NA	0.204541	0.829762	3.08e-185	7.2e-181	0.206	0.051
Pon3	NA	0.112073	0.620706	3.89e-185	9.08e-181	0.149	0.049
Pik3cd	NA	0.168232	0.826171	4.02e-184	9.38e-180	0.167	0.019
Mknk1	NA	0.207498	0.772607	2.93e-183	6.85e-179	0.213	0.051
Ctsf	NA	0.603823	0.81262	1.6e-182	3.73e-178	0.323	0.209
St6galnac4	NA	0.268967	0.822171	8.1e-182	1.89e-177	0.242	0.075
Arhgap22	NA	0.0742654	0.621983	1.03e-180	2.4e-176	0.13	0.012
Abca1	NA	0.790063	1.07255	2.6e-180	6.08e-176	0.356	0.178
Cryl1	NA	0.184413	0.764479	2.73e-180	6.36e-176	0.205	0.054
BC037034	NA	0.181743	0.773499	1.26e-179	2.94e-175	0.191	0.053
Sh3bgrl3	NA	3.06828	0.783907	3.41e-179	7.97e-175	0.612	0.527
St3gal6	NA	1.38981	0.828357	5.36e-179	1.25e-174	0.458	0.225
Celf2	NA	1.02401	0.916121	3.01e-178	7.02e-174	0.401	0.175
Kif21b	NA	0.384297	0.970175	3.83e-178	8.94e-174	0.263	0.098
Mlec	NA	0.598339	0.798001	2.77e-177	6.46e-173	0.305	0.214
Lrp1	NA	2.08563	0.944648	3.41e-177	7.95e-173	0.536	0.281
Dhrs3	NA	0.32107	0.83329	6.37e-176	1.49e-171	0.253	0.098
Rap1b	NA	1.2091	0.780831	1.44e-175	3.37e-171	0.445	0.32
Itm2c	NA	2.56783	0.75007	2.63e-175	6.13e-171	0.59	0.477
Dnase2a	NA	0.266453	0.786388	5.24e-174	1.22e-169	0.221	0.089
Akap13	NA	1.2174	0.951215	4e-173	9.34e-169	0.444	0.221
B4galt1	NA	0.260569	0.816392	2.24e-172	5.24e-168	0.221	0.071
Fes	NA	0.183791	0.738433	1.87e-171	4.35e-167	0.18	0.027
P4ha1	NA	0.737344	0.806586	2.6e-171	6.06e-167	0.335	0.235
H2-K1	NA	2.70046	0.868998	4.24e-170	9.89e-166	0.564	0.348
Chd9	NA	1.02924	0.934705	2.83e-169	6.59e-165	0.371	0.268
Rps10	NA	9.7733	0.625094	3.19e-169	7.45e-165	0.799	0.778
Lamp2	NA	2.02091	0.748956	4.41e-169	1.03e-164	0.531	0.448
Gsdmd	NA	0.166955	0.667116	1.06e-167	2.47e-163	0.184	0.029
Pnpla7	NA	0.163186	0.809422	1.98e-167	4.61e-163	0.171	0.036
Nfe2l2	NA	0.844487	0.833601	6.74e-167	1.57e-162	0.361	0.238
Socs3	NA	0.71002	1.22529	1.62e-166	3.77e-162	0.289	0.116
Rpl21	NA	10.2009	0.629297	8.97e-166	2.09e-161	0.808	0.789
Adap2os	NA	0.153151	0.658103	1.29e-165	3e-161	0.162	0.02
Zfp36l1	NA	2.82423	1.07588	6.43e-165	1.5e-160	0.544	0.384
Cd9	NA	8.00743	0.661665	1.41e-164	3.29e-160	0.748	0.545
St3gal5	NA	0.454457	0.800876	1.47e-164	3.42e-160	0.269	0.15
Acads	NA	0.340639	0.756593	2.44e-164	5.69e-160	0.246	0.126
Rps23	NA	10.0587	0.640641	9.64e-164	2.25e-159	0.797	0.775
Tubgcp5	NA	0.434813	0.890642	9.93e-164	2.32e-159	0.266	0.127
2021-03-01	NA	0.411894	0.834884	2.66e-162	6.21e-158	0.28	0.116
Hist1h1c	NA	1.69661	0.786257	2.99e-162	6.97e-158	0.281	0.329
Wsb1	NA	0.809642	0.90746	3.2e-161	7.46e-157	0.37	0.192
Stard3	NA	0.542266	0.7062	9.78e-161	2.28e-156	0.29	0.206
Rcsd1	NA	0.423287	0.86034	2.83e-159	6.61e-155	0.274	0.075
Rcan1	NA	0.298446	0.828549	4.41e-159	1.03e-154	0.156	0.106
Hfe	NA	0.226862	0.704606	1.6e-158	3.74e-154	0.208	0.074
Cd302	NA	0.522801	0.791584	2.15e-158	5.02e-154	0.315	0.137
Cflar	NA	0.648168	0.874174	3.28e-158	7.65e-154	0.332	0.174
Rtn4rl1	NA	0.208661	0.746115	4.99e-158	1.16e-153	0.187	0.06
Pik3r1	NA	1.34173	0.779196	1.97e-157	4.6e-153	0.413	0.35
Hhex	NA	0.269893	0.743453	1.04e-156	2.43e-152	0.224	0.051
Pros1	NA	0.531982	0.892857	1.08e-156	2.53e-152	0.308	0.102
Evl	NA	0.347979	0.800493	5.81e-156	1.36e-151	0.258	0.096
Pdia3	NA	2.45053	0.639633	2.64e-155	6.17e-151	0.54	0.51
Mgat1	NA	0.573649	0.804511	1.92e-154	4.49e-150	0.295	0.186
Ints6l	NA	0.542395	0.935678	3.65e-151	8.51e-147	0.287	0.124
Rps3a1	NA	9.49795	0.625822	1.43e-150	3.34e-146	0.787	0.751
Prex1	NA	0.665345	0.894035	2.33e-150	5.45e-146	0.318	0.182
Nuak1	NA	0.302913	0.834731	3.93e-150	9.16e-146	0.219	0.078
Jmjd1c	NA	1.50309	0.859603	5.53e-150	1.29e-145	0.452	0.332
Rps3	NA	8.5293	0.6286	1.19e-149	2.77e-145	0.771	0.737
Man1c1	NA	0.187504	0.673714	1.77e-149	4.12e-145	0.183	0.053
Rp2	NA	0.199989	0.617261	2.81e-149	6.56e-145	0.183	0.083
Nfkbia	NA	4.69168	1.15696	5e-149	1.17e-144	0.507	0.465
Rps13	NA	7.82268	0.588831	1.3e-148	3.02e-144	0.763	0.742
Capzb	NA	1.67706	0.647069	2.34e-148	5.46e-144	0.477	0.436
Pdia6	NA	1.70573	0.640198	1.09e-147	2.54e-143	0.45	0.421
Slc35c2	NA	0.209499	0.652191	4.04e-147	9.42e-143	0.188	0.082
Cebpzos	NA	0.610419	0.623344	6.86e-147	1.6e-142	0.285	0.229
Hps3	NA	0.290618	0.793712	1.1e-146	2.57e-142	0.215	0.076
Lpin2	NA	0.426442	0.842225	1.83e-146	4.26e-142	0.255	0.117
Rpl32	NA	8.02937	0.605716	2.9e-146	6.76e-142	0.749	0.74
Cxcl16	NA	0.0961383	0.605755	2.97e-146	6.94e-142	0.125	0.019
Arsb	NA	0.618297	0.826855	5.3e-146	1.24e-141	0.306	0.178
Pnrc1	NA	1.9172	0.596133	9.9e-146	2.31e-141	0.456	0.442
Rgs19	NA	0.150497	0.631295	3.1e-145	7.23e-141	0.17	0.041
Eef2k	NA	0.317371	0.826777	5.18e-144	1.21e-139	0.228	0.078
Pold4	NA	0.522439	0.691283	1.19e-143	2.79e-139	0.279	0.188
Tra2b	NA	1.39151	0.691574	1.52e-143	3.54e-139	0.404	0.369
Ccdc12	NA	1.11548	0.604496	2.11e-143	4.92e-139	0.38	0.349
Rpl34	NA	9.3753	0.60154	4.54e-143	1.06e-138	0.779	0.763
Irf2bp2	NA	1.44051	0.671382	4.47e-142	1.04e-137	0.417	0.369
Cebpz	NA	1.03131	0.658933	2.17e-140	5.06e-136	0.35	0.308
AU020206	NA	0.20513	0.854656	3.56e-140	8.31e-136	0.161	0.028
Frrs1	NA	0.113667	0.614385	3.9e-139	9.11e-135	0.125	0.042
Slc25a37	NA	0.183774	0.679502	5.93e-138	1.38e-133	0.175	0.049
Morc3	NA	0.419716	0.743639	8.54e-138	1.99e-133	0.256	0.132
Crlf2	NA	0.310348	0.79064	1.72e-137	4.03e-133	0.199	0.092
Ppt1	NA	0.808228	0.634098	1.03e-136	2.4e-132	0.335	0.269
Fez2	NA	0.619537	0.671561	3.53e-135	8.24e-131	0.298	0.217
Cxxc5	NA	0.798544	0.597217	7.07e-135	1.65e-130	0.315	0.278
Ccrl2	NA	0.3691	1.00741	1.97e-134	4.59e-130	0.201	0.068
Il1b	NA	0.242737	1.3173	1.97e-132	4.59e-128	0.101	0.008
Sgpl1	NA	0.271731	0.71147	4.66e-132	1.09e-127	0.205	0.093
Sipa1	NA	0.736731	0.761362	3.82e-131	8.92e-127	0.328	0.126
Pfkfb3	NA	0.208793	0.814916	4.62e-131	1.08e-126	0.167	0.049
Fkbp5	NA	0.170645	0.650675	6.2e-131	1.45e-126	0.161	0.048
Csf2ra	NA	0.256476	0.644741	2.37e-130	5.53e-126	0.187	0.097
Rin2	NA	0.556534	0.715995	3.74e-130	8.72e-126	0.291	0.157
Arhgap17	NA	0.723387	0.794465	5.09e-130	1.19e-125	0.321	0.182
Soga1	NA	0.27342	0.760107	6.74e-130	1.57e-125	0.186	0.082
Slc9a9	NA	0.178587	0.625797	2.31e-129	5.39e-125	0.162	0.06
Rassf2	NA	0.488388	0.746282	4.58e-129	1.07e-124	0.234	0.154
Cebpg	NA	0.726105	0.6622	8.18e-129	1.91e-124	0.306	0.235
Tfe3	NA	0.236829	0.749892	5.35e-128	1.25e-123	0.182	0.069
Rab8b	NA	0.558328	0.723323	1.32e-127	3.08e-123	0.278	0.185
Fbxw4	NA	0.264709	0.609536	3.9e-127	9.11e-123	0.196	0.104
Tpp1	NA	0.758627	0.650301	1.14e-126	2.65e-122	0.304	0.248
Hist1h1e	NA	1.36827	0.668329	3.58e-126	8.36e-122	0.253	0.296
Il4ra	NA	0.159932	0.620567	6.5e-126	1.52e-121	0.152	0.027
Spata13	NA	0.266793	0.677822	3.31e-125	7.73e-121	0.188	0.089
H2-D1	NA	4.21565	0.70932	4.55e-125	1.06e-120	0.618	0.437
Actr2	NA	1.23729	0.621388	7.74e-124	1.81e-119	0.398	0.345
Rapgef5	NA	0.982749	0.760923	2.19e-123	5.1e-119	0.365	0.18
Naglu	NA	0.172005	0.605971	2.3e-123	5.37e-119	0.154	0.068
Ptpre	NA	0.605782	0.820918	3.44e-123	8.03e-119	0.306	0.149
AC149090.1	NA	1.89819	0.811822	1.72e-122	4.01e-118	0.477	0.325
Man1a	NA	0.410174	0.723018	4.85e-122	1.13e-117	0.225	0.135
Zfp652	NA	0.619997	0.669487	4.99e-122	1.17e-117	0.27	0.205
Iffo1	NA	0.382896	0.72471	1.08e-121	2.53e-117	0.213	0.129
Tgfbr2	NA	1.05885	0.846855	1.28e-121	2.99e-117	0.382	0.19
Sdcbp	NA	1.27588	0.655565	1.12e-120	2.61e-116	0.412	0.335
Snn	NA	0.269748	0.620388	1.82e-120	4.26e-116	0.192	0.094
Pdk1	NA	0.221748	0.623842	1.97e-120	4.6e-116	0.16	0.084
Phf14	NA	1.14401	0.644841	2.19e-120	5.11e-116	0.359	0.318
Mafg	NA	0.652468	0.668901	8.15e-120	1.9e-115	0.285	0.211
Lmo2	NA	1.27408	0.605665	1.15e-119	2.69e-115	0.393	0.193
Mzt2	NA	0.249718	0.587478	2.73e-119	6.38e-115	0.186	0.102
Ccnl1	NA	1.24879	0.774698	3.59e-119	8.37e-115	0.377	0.294
Dock10	NA	1.19725	0.880421	5.57e-119	1.3e-114	0.408	0.245
Apoe	NA	36.8044	1.18405	1.13e-118	2.65e-114	0.652	0.774
Grk2	NA	0.656559	0.685441	2.15e-118	5.02e-114	0.304	0.187
Ehd4	NA	0.510517	0.720186	6.32e-118	1.48e-113	0.267	0.119
9930111J21Rik2	NA	0.360653	0.633998	2.71e-117	6.33e-113	0.214	0.065
Serpine1	NA	0.15912	0.956302	5.07e-117	1.18e-112	0.104	0.013
Akr1b10	NA	0.168572	0.591641	1.35e-116	3.16e-112	0.158	0.056
Tspan14	NA	0.437115	0.656012	2.37e-116	5.53e-112	0.247	0.145
Cited2	NA	0.727165	0.964294	2.22e-115	5.18e-111	0.269	0.147
Ski	NA	0.834682	0.716267	4.07e-115	9.51e-111	0.314	0.228
Hivep3	NA	0.281863	0.686394	1.05e-114	2.44e-110	0.203	0.081
Maml3	NA	0.215359	0.616945	2.6e-113	6.08e-109	0.174	0.054
Acer3	NA	0.196452	0.603573	3.12e-113	7.29e-109	0.155	0.072
Cerk	NA	0.4247	0.704158	8.02e-113	1.87e-108	0.227	0.136
Tnfaip8	NA	0.517403	0.691845	3.83e-111	8.94e-107	0.282	0.142
Nfkb1	NA	0.562843	0.780134	4.11e-111	9.58e-107	0.279	0.137
P2rx7	NA	0.229549	0.665072	8.42e-111	1.97e-106	0.183	0.061
Gna13	NA	0.632966	0.62085	1.35e-110	3.16e-106	0.277	0.203
Tacc1	NA	1.52718	0.660669	3.98e-110	9.29e-106	0.43	0.355
Ppp1r10	NA	0.693932	0.603983	1.87e-109	4.37e-105	0.268	0.223
Calr	NA	2.93601	0.613994	2.71e-109	6.33e-105	0.567	0.525
Rassf4	NA	0.218438	0.661873	9.24e-109	2.16e-104	0.173	0.057
Jpt1	NA	0.70159	0.603534	7.96e-107	1.86e-102	0.305	0.18
Adamts1	NA	1.3547	0.705872	3.32e-103	7.74e-99	0.184	0.23
Csk	NA	0.456984	0.633361	3.28e-102	7.65e-98	0.251	0.137
Herc2	NA	1.32312	0.606372	5.93e-101	1.38e-96	0.374	0.336
Git2	NA	1.17567	0.74391	7.28e-101	1.7e-96	0.372	0.233
Bach1	NA	0.501914	0.673567	7.57e-101	1.77e-96	0.247	0.147
Evi2a	NA	1.18629	0.777337	8.51e-101	1.99e-96	0.413	0.216
Gpx1	NA	1.17579	0.657357	1.21e-100	2.83e-96	0.381	0.281
Chd7	NA	0.787693	0.646184	2.63e-100	6.15e-96	0.254	0.223
Snx29	NA	0.2321	0.706157	3.16e-100	7.38e-96	0.154	0.063
Pwwp2a	NA	0.431031	0.616367	3.53e-100	8.25e-96	0.213	0.143
Retreg1	NA	0.858212	0.620859	5.89e-100	1.38e-95	0.347	0.256
Vasp	NA	0.498301	0.660766	9.51e-100	2.22e-95	0.26	0.146
Gramd1a	NA	0.433656	0.704743	1.49e-99	3.49e-95	0.227	0.123
Hist1h1d	NA	0.153093	0.651488	2.96e-99	6.9e-95	0.103	0.049
Hmgb2	NA	1.14992	0.674876	4.78e-99	1.12e-94	0.319	0.254
Senp2	NA	0.611612	0.633358	8.99e-99	2.1e-94	0.264	0.189
Mfng	NA	0.334512	0.597709	2.17e-98	5.06e-94	0.205	0.065
Pkn1	NA	0.653078	0.694494	2.64e-98	6.16e-94	0.281	0.175
Klf6	NA	2.60642	0.807448	2.75e-98	6.43e-94	0.442	0.364
Osbpl11	NA	0.273897	0.636526	2.22e-97	5.19e-93	0.179	0.086
H2-T23	NA	1.02207	0.682739	4.98e-97	1.16e-92	0.358	0.187
Dock4	NA	1.13551	0.765641	9.24e-97	2.16e-92	0.368	0.203
Fchsd2	NA	0.730629	0.755634	1.71e-95	3.99e-91	0.299	0.161
Ptprj	NA	0.381354	0.718877	2.32e-95	5.41e-91	0.215	0.084
Rnf130	NA	1.68532	0.619177	1.12e-93	2.61e-89	0.469	0.376
Adam17	NA	0.504464	0.662646	1.74e-93	4.07e-89	0.227	0.157
Prcp	NA	0.260325	0.605803	8.81e-92	2.06e-87	0.18	0.074
Sox4	NA	1.0108	0.719474	6.13e-88	1.43e-83	0.309	0.172
Camk2d	NA	0.758255	0.612627	2.09e-84	4.88e-80	0.295	0.196
Gem	NA	0.28803	0.707679	4.77e-84	1.11e-79	0.145	0.067
Lgals3bp	NA	0.359348	0.678064	5.52e-82	1.29e-77	0.158	0.104
Rptor	NA	0.328156	0.615704	3.87e-80	9.03e-76	0.164	0.096
Ppp1r15a	NA	1.42012	0.620692	1.69e-78	3.94e-74	0.314	0.242
Smad7	NA	1.98968	0.590543	5.59e-77	1.3e-72	0.438	0.39
Lpar6	NA	0.723993	0.61812	1.32e-74	3.08e-70	0.264	0.138
Fmnl3	NA	0.594423	0.661875	4.13e-74	9.64e-70	0.252	0.109
Vamp8	NA	1.13494	0.600777	6.88e-73	1.61e-68	0.389	0.238
Egr1	NA	2.18893	0.829079	1.03e-72	2.4e-68	0.335	0.262
Dusp1	NA	4.45002	0.649002	6.36e-72	1.48e-67	0.439	0.395
Zeb2	NA	2.99396	0.695256	3.19e-70	7.44e-66	0.562	0.42
Hspa1b	NA	7.18827	0.778055	3.81e-59	8.88e-55	0.325	0.348
Hspa1a	NA	10.9711	0.734037	6.1e-43	1.42e-38	0.39	0.395

## Sheet: Macrophage
gene	Cluster_MAC_mean	Cluster_other_mean	log2FC	p_val	p_val_adj	pct.1	pct.2
Lyz2	NA	0.922067	5.33381	1.3e-297	3.03e-293	0.773	0.048
Pf4	NA	0.214219	4.65546	1.72e-287	4.02e-283	0.648	0.003
Mrc1	NA	0.157066	4.12885	1.81e-263	4.22e-259	0.634	0.003
Ms4a7	NA	0.0752154	3.21362	1.98e-263	4.62e-259	0.602	0.001
Ftl1	NA	8.92537	2.39684	2.96e-227	6.9e-223	0.894	0.758
Apoe	NA	36.8044	3.65242	8.26e-212	1.93e-207	0.921	0.763
Cybb	NA	0.0430509	2.4003	6.93e-199	1.62e-194	0.491	0.002
F13a1	NA	0.0476161	2.70675	9.37e-198	2.19e-193	0.454	0.001
Ctsc	NA	0.538237	2.99899	2.88e-170	6.73e-166	0.681	0.12
Ms4a6c	NA	0.087131	2.49801	1.91e-169	4.45e-165	0.514	0.013
Wfdc17	NA	0.0877149	3.33262	1.2e-165	2.81e-161	0.426	0.002
Cd74	NA	0.391137	5.21929	3.68e-156	8.6e-152	0.389	0.012
Stab1	NA	0.476058	3.27572	7.33e-151	1.71e-146	0.593	0.068
Ms4a6b	NA	0.128104	2.44235	5.14e-149	1.2e-144	0.528	0.02
Dab2	NA	0.683352	2.72533	1.64e-147	3.82e-143	0.648	0.161
Fcer1g	NA	2.05	3.03748	2.83e-142	6.62e-138	0.796	0.095
Cd163	NA	0.0338525	2.26065	2.18e-139	5.08e-135	0.333	0.001
Ifi207	NA	0.0359455	1.91376	3.13e-132	7.32e-128	0.366	0.002
Ctsb	NA	3.68729	2.25071	3.67e-132	8.56e-128	0.755	0.535
C1qb	NA	7.7267	2.41859	2.18e-127	5.08e-123	0.773	0.151
C1qc	NA	5.03146	2.49112	1.67e-125	3.9e-121	0.759	0.121
C1qa	NA	8.127	2.46375	2.06e-124	4.8e-120	0.778	0.144
Ptpn18	NA	0.462726	2.42323	5.65e-122	1.32e-117	0.625	0.087
Cbr2	NA	0.0368152	1.97279	7.25e-122	1.69e-117	0.333	0.004
Fcgr2b	NA	0.190006	2.37257	3.34e-116	7.8e-112	0.505	0.029
H2-Eb1	NA	0.138892	4.02209	1.07e-113	2.5e-109	0.241	0.004
Tyrobp	NA	2.32084	2.60199	1.15e-112	2.68e-108	0.745	0.102
Ctss	NA	5.24061	1.54561	1.2e-109	2.8e-105	0.736	0.124
Ifi27l2a	NA	0.623539	2.94972	1.5e-109	3.5e-105	0.569	0.077
Stk17b	NA	0.219981	2.22484	1.64e-107	3.83e-103	0.481	0.06
Clec10a	NA	0.0255114	1.83177	6.07e-106	1.42e-101	0.273	0.002
Clec12a	NA	0.0172579	1.54096	2.78e-104	6.49e-100	0.25	0
H2-Aa	NA	0.118451	3.87866	3.84e-103	8.95e-99	0.245	0.001
Laptm5	NA	1.84363	1.93184	1.56e-102	3.65e-98	0.708	0.102
Gpr65	NA	0.0558866	1.94096	1.37e-98	3.19e-94	0.333	0.006
Rps29	NA	24.8922	1.60394	2.67e-96	6.23e-92	0.954	0.904
Maf	NA	0.727983	2.5784	2.92e-93	6.81e-89	0.532	0.138
H2-Ab1	NA	0.129577	3.72765	4.72e-92	1.1e-87	0.213	0.006
Ccl24	NA	0.031028	1.97605	2.23e-91	5.2e-87	0.245	0.002
Cd52	NA	0.308506	2.71554	2.31e-89	5.4e-85	0.426	0.035
Cd14	NA	0.544613	2.77665	2.08e-88	4.86e-84	0.505	0.057
Clec4n	NA	0.0122989	1.26954	1.17e-87	2.74e-83	0.204	0
Lst1	NA	0.190253	2.12467	8.2e-87	1.91e-82	0.431	0.035
Csf1r	NA	2.0641	1.80559	3.45e-85	8.04e-81	0.634	0.097
Mgl2	NA	0.0260021	1.66391	4.45e-84	1.04e-79	0.236	0.003
Lcp1	NA	0.320887	2.01203	1.18e-83	2.74e-79	0.519	0.064
Cxcl2	NA	0.228303	3.78325	2.03e-83	4.73e-79	0.292	0.011
Ccl12	NA	0.327454	3.28873	3.93e-82	9.17e-78	0.356	0.026
Lilr4b	NA	0.0201771	1.48581	3.06e-81	7.15e-77	0.218	0.001
Aoah	NA	0.00833013	0.971975	1.06e-80	2.48e-76	0.185	0
Fcrls	NA	1.46052	2.08843	1.66e-79	3.88e-75	0.593	0.081
Msr1	NA	0.0141005	1.24741	9.77e-79	2.28e-74	0.204	0.001
Folr2	NA	0.0194282	1.12503	3.92e-78	9.16e-74	0.153	0.011
Gmfg	NA	0.133452	1.81919	6.06e-78	1.41e-73	0.384	0.028
Ptprc	NA	0.292094	2.06597	1.03e-77	2.39e-73	0.458	0.04
Cd68	NA	0.49492	2.13243	1.35e-77	3.16e-73	0.523	0.061
Cd36	NA	0.0161082	1.40087	1.38e-77	3.21e-73	0.199	0.001
Clec4a1	NA	0.00909555	0.889487	2.73e-77	6.37e-73	0.199	0.001
Ifi203	NA	0.198105	1.7998	8.08e-76	1.88e-71	0.421	0.032
Lyve1	NA	0.0226855	1.67435	2.2e-75	5.15e-71	0.199	0.001
Ly86	NA	1.32564	1.39048	1.92e-74	4.48e-70	0.546	0.084
Ifi204	NA	0.0406927	1.29415	1.92e-72	4.49e-68	0.264	0.005
Txnip	NA	2.69927	2.15251	2.45e-72	5.71e-68	0.704	0.335
Adgre1	NA	0.117759	1.62064	1.12e-71	2.62e-67	0.352	0.02
Fau	NA	15.2357	1.27488	2.88e-70	6.73e-66	0.889	0.84
Fcgr3	NA	0.667806	1.82144	5.43e-70	1.27e-65	0.519	0.064
Bst2	NA	1.47792	1.93952	7.11e-69	1.66e-64	0.662	0.246
Spi1	NA	0.373321	1.77469	1.2e-68	2.81e-64	0.463	0.047
Cyba	NA	1.91181	1.8823	3.06e-66	7.15e-62	0.676	0.25
B2m	NA	3.75313	1.61424	1.29e-64	3e-60	0.782	0.438
Ms4a4a	NA	0.00704121	0.884641	1.57e-64	3.66e-60	0.148	0
Stap1	NA	0.0145573	0.959686	1.65e-64	3.86e-60	0.19	0.002
Clec4a2	NA	0.0829832	1.4153	2.2e-64	5.13e-60	0.31	0.017
Lilrb4a	NA	0.0201577	1.28503	1.22e-63	2.85e-59	0.194	0.002
Trem2	NA	2.27976	0.968495	2.77e-63	6.47e-59	0.519	0.102
H3f3b	NA	16.3884	1.51572	3.33e-63	7.77e-59	0.847	0.814
H2-D1	NA	4.21565	1.72141	5.23e-63	1.22e-58	0.819	0.448
Hpgd	NA	0.432438	1.77747	4.22e-62	9.84e-58	0.454	0.066
Unc93b1	NA	0.776499	1.77648	4.79e-62	1.12e-57	0.56	0.125
Grn	NA	1.27659	1.88873	3.17e-61	7.4e-57	0.574	0.237
C3ar1	NA	0.176276	1.7499	6.28e-61	1.47e-56	0.347	0.027
Fyb	NA	0.378934	1.7549	1.34e-59	3.13e-55	0.44	0.059
F630028O10Rik	NA	0.00908682	1.07378	5.45e-59	1.27e-54	0.134	0
Rplp1	NA	8.95687	1.22513	6.22e-59	1.45e-54	0.838	0.777
Sat1	NA	1.64022	1.96265	6.62e-58	1.55e-53	0.593	0.304
Cd300c2	NA	0.53694	1.58706	7.37e-58	1.72e-53	0.449	0.058
Blvrb	NA	0.628683	1.68772	2.93e-57	6.83e-53	0.407	0.192
Arhgap15	NA	0.0597719	1.29595	3.07e-57	7.15e-53	0.227	0.021
H2-K1	NA	2.70046	1.76936	6.55e-57	1.53e-52	0.708	0.363
Tgfbi	NA	0.147965	1.50387	6.74e-57	1.57e-52	0.319	0.026
Slfn2	NA	0.232232	1.76776	1.2e-56	2.8e-52	0.37	0.043
Wwp1	NA	0.638731	1.48556	1.5e-56	3.5e-52	0.412	0.23
Ccl7	NA	0.0642515	2.38445	2e-56	4.68e-52	0.19	0.003
Rab7b	NA	0.0415311	1.04161	5.47e-56	1.28e-51	0.148	0.025
Nrros	NA	0.179962	1.46421	1.48e-55	3.46e-51	0.37	0.039
Nfkbiz	NA	0.395685	1.93271	3e-55	7.01e-51	0.375	0.08
Rgs10	NA	1.34596	1.38992	5.79e-55	1.35e-50	0.519	0.115
Ms4a6d	NA	0.0924805	1.33229	7.16e-55	1.67e-50	0.287	0.019
Nrap	NA	0.0348868	1.24832	1.42e-54	3.31e-50	0.134	0.012
Rps28	NA	8.94587	1.24678	7.05e-54	1.65e-49	0.833	0.75
Bmp2	NA	0.0917762	1.37952	1.49e-53	3.48e-49	0.181	0.04
Aif1	NA	0.678249	1.71606	2.4e-53	5.6e-49	0.454	0.067
Il1b	NA	0.242737	2.89391	1.22e-52	2.84e-48	0.25	0.014
Ehd4	NA	0.510517	1.61436	1.74e-52	4.05e-48	0.463	0.128
Cyth4	NA	0.531974	1.70738	6.23e-52	1.45e-47	0.44	0.064
Cd209f	NA	0.0210335	1.68237	9.74e-52	2.27e-47	0.134	0
Cd48	NA	0.0830564	1.12316	1.13e-51	2.63e-47	0.282	0.017
Tmsb4x	NA	56.6267	1.51717	3.88e-51	9.05e-47	0.991	0.904
Gpr183	NA	0.242728	1.4969	4.83e-51	1.13e-46	0.352	0.035
Plek	NA	0.39133	1.67843	5.53e-51	1.29e-46	0.403	0.053
Igf1	NA	0.0552756	1.09715	4.12e-50	9.62e-46	0.222	0.014
C5ar1	NA	0.0822965	1.21547	2.91e-49	6.79e-45	0.264	0.016
Cd86	NA	0.190906	1.36984	2.92e-49	6.81e-45	0.338	0.033
Rps9	NA	8.20763	1.10704	9.28e-49	2.17e-44	0.782	0.743
Serpinb8	NA	0.0142988	0.712974	1.91e-48	4.46e-44	0.144	0.011
Rps24	NA	15.1877	1.20291	2.18e-48	5.08e-44	0.856	0.835
Clec4a3	NA	0.0696341	1.26113	4.23e-48	9.86e-44	0.241	0.014
P2rx7	NA	0.229549	1.47016	1.32e-47	3.09e-43	0.306	0.07
Epsti1	NA	0.0675973	1.21309	2.88e-47	6.72e-43	0.241	0.013
Clta	NA	3.18491	1.09612	1.88e-46	4.38e-42	0.648	0.571
Ninj1	NA	0.59798	1.38888	2.37e-46	5.52e-42	0.394	0.202
P2ry6	NA	0.184339	1.18692	3.32e-46	7.75e-42	0.319	0.031
Ccl8	NA	0.0185931	1.53693	3.43e-46	8.01e-42	0.125	0.001
Rpl32	NA	8.02937	1.09792	4.05e-46	9.44e-42	0.773	0.74
Rac2	NA	0.130992	1.47057	8.49e-46	1.98e-41	0.269	0.025
Rpl39	NA	10.8613	1.11171	2.48e-45	5.79e-41	0.773	0.781
Rps11	NA	8.24084	1.13146	2.9e-45	6.76e-41	0.769	0.739
Selenop	NA	6.44913	1.63157	4.34e-45	1.01e-40	0.736	0.507
Rps13	NA	7.82268	1.00627	1.3e-44	3.04e-40	0.745	0.743
Cytip	NA	0.0129684	0.987423	1.51e-44	3.51e-40	0.134	0.001
Rpl23	NA	10.379	1.01933	3.56e-44	8.3e-40	0.819	0.786
AB124611	NA	0.00808768	0.630089	5.24e-44	1.22e-39	0.134	0.001
Rpl10	NA	4.48698	1.09793	1.04e-43	2.43e-39	0.731	0.636
Cd38	NA	0.107154	1.31713	1.13e-43	2.64e-39	0.264	0.024
Irf8	NA	0.531874	1.31088	7.98e-43	1.86e-38	0.394	0.065
Cebpb	NA	2.10488	2.01672	9.19e-43	2.15e-38	0.514	0.194
Cltc	NA	2.05339	1.23771	1.81e-42	4.23e-38	0.574	0.466
Tmem106a	NA	0.0426718	0.979134	2.17e-42	5.07e-38	0.204	0.011
Hexa	NA	1.04586	1.51769	4.55e-42	1.06e-37	0.495	0.251
Alox5ap	NA	0.290854	1.46956	7.83e-42	1.83e-37	0.333	0.043
Fam46a	NA	0.295787	1.34132	1.28e-41	2.99e-37	0.333	0.109
Pld4	NA	0.426876	1.23317	1.92e-41	4.49e-37	0.361	0.053
Lilra5	NA	0.0165545	0.860648	2.93e-41	6.84e-37	0.144	0.002
Lrrc25	NA	0.0886786	1.02247	3.65e-41	8.53e-37	0.25	0.018
Runx1	NA	0.211759	1.34726	4.06e-41	9.46e-37	0.315	0.038
Mndal	NA	0.19226	1.29651	6.43e-41	1.5e-36	0.301	0.033
Rpl37a	NA	15.66	1.02338	1.09e-40	2.54e-36	0.894	0.849
Smagp	NA	0.274447	1.49166	1.96e-40	4.58e-36	0.319	0.076
Rps27	NA	13.1754	1.04863	2.62e-40	6.11e-36	0.815	0.828
Hcls1	NA	0.155117	1.19836	3.07e-40	7.16e-36	0.287	0.029
Rps18	NA	8.00395	1.01664	5.29e-40	1.23e-35	0.745	0.745
Nlrc4	NA	0.00799707	0.691534	5.34e-40	1.25e-35	0.106	0.002
Hspa8	NA	11.0505	0.934616	5.87e-40	1.37e-35	0.796	0.803
Sh3bgrl3	NA	3.06828	1.17271	1.08e-39	2.51e-35	0.657	0.533
Metrnl	NA	0.129572	1.05244	1.23e-39	2.87e-35	0.208	0.072
Igfbp4	NA	0.466254	1.64626	2.48e-39	5.78e-35	0.338	0.077
Cxcl16	NA	0.0961383	1.22574	3.15e-39	7.35e-35	0.236	0.026
Ctsa	NA	1.40026	1.29886	3.95e-39	9.23e-35	0.528	0.351
Psmb8	NA	0.707257	1.46957	4.13e-39	9.64e-35	0.472	0.138
Cd53	NA	0.295425	1.1696	5.14e-39	1.2e-34	0.329	0.044
Cotl1	NA	0.492616	1.39343	8.19e-39	1.91e-34	0.421	0.135
Rpsa	NA	9.6328	0.984807	1.13e-38	2.63e-34	0.741	0.776
Rpl18a	NA	10.3738	0.974525	1.74e-38	4.06e-34	0.829	0.796
Pfn1	NA	4.22693	0.943638	2.2e-38	5.13e-34	0.634	0.622
Hpgds	NA	0.400652	1.41555	6.44e-38	1.5e-33	0.343	0.053
Fcgr1	NA	0.238714	1.27566	9.54e-38	2.23e-33	0.306	0.039
Rps15a	NA	9.64392	0.992632	9.67e-38	2.26e-33	0.769	0.765
Adam33	NA	0.0157949	0.739045	1.42e-37	3.31e-33	0.13	0.002
Ccl2	NA	0.232657	2.19807	1.53e-37	3.57e-33	0.218	0.016
Ctsz	NA	2.4816	1.23107	1.97e-37	4.6e-33	0.602	0.383
Snx2	NA	0.535684	1.18785	2.01e-37	4.68e-33	0.352	0.212
Rpl12	NA	2.38932	1.04644	2.98e-37	6.97e-33	0.565	0.509
Ighm	NA	0.192881	1.48713	3.64e-37	8.5e-33	0.273	0.032
Sdc4	NA	0.630385	1.71581	4.93e-37	1.15e-32	0.324	0.142
Man2b1	NA	0.750859	1.52809	8.73e-37	2.04e-32	0.454	0.185
Tmem176a	NA	1.0053	1.48109	1.02e-36	2.37e-32	0.472	0.211
Slc9a9	NA	0.178587	1.16169	1.15e-36	2.68e-32	0.264	0.067
Arhgdib	NA	0.463075	1.36068	2.53e-36	5.9e-32	0.407	0.093
Plau	NA	0.0566165	1.00611	2.82e-36	6.59e-32	0.199	0.014
Pim1	NA	0.228326	1.38586	2.89e-36	6.74e-32	0.306	0.057
Rgs2	NA	0.490203	1.82222	5.66e-36	1.32e-31	0.352	0.1
Arhgap45	NA	0.412999	1.08584	9.69e-36	2.26e-31	0.329	0.052
Rpl30	NA	12.2322	0.927737	1.12e-35	2.61e-31	0.847	0.81
Hspa5	NA	3.74833	1.13208	1.38e-35	3.22e-31	0.611	0.571
Ptger4	NA	0.0263237	0.753326	1.54e-35	3.59e-31	0.148	0.004
Lgmn	NA	2.74131	1.33223	2.1e-35	4.91e-31	0.579	0.366
Bcl2a1b	NA	0.338841	1.50643	2.22e-35	5.17e-31	0.301	0.04
Tmem176b	NA	1.74977	1.43574	2.56e-35	5.98e-31	0.528	0.294
Btg1	NA	1.90563	1.47036	3.98e-35	9.29e-31	0.523	0.355
Rpl22	NA	4.94871	0.9299	6.07e-35	1.42e-30	0.694	0.661
Cd83	NA	0.76319	1.85158	7.79e-35	1.82e-30	0.361	0.081
Tnfaip8l2	NA	0.227354	1.02956	1.03e-34	2.41e-30	0.287	0.037
Tlr2	NA	0.138965	1.19738	1.53e-34	3.57e-30	0.241	0.029
Rps12	NA	4.19935	1.04386	1.86e-34	4.35e-30	0.676	0.622
Nfxl1	NA	0.19663	1.31605	2.5e-34	5.82e-30	0.25	0.068
Ccr1	NA	0.0137426	0.626159	2.39e-33	5.58e-29	0.116	0.002
Rplp2	NA	6.12222	0.818728	6.06e-33	1.42e-28	0.713	0.708
Neurl3	NA	0.163842	1.17518	7.09e-33	1.65e-28	0.236	0.023
Abca1	NA	0.790063	1.48397	1.07e-32	2.49e-28	0.38	0.191
Ifi213	NA	0.0177938	0.626015	3.28e-32	7.65e-28	0.12	0.002
Zfp36l2	NA	1.08269	1.50866	3.65e-32	8.52e-28	0.468	0.238
Adcy7	NA	0.067614	0.993826	3.85e-32	8.99e-28	0.19	0.013
Hcst	NA	0.0474837	1.04619	5.39e-32	1.26e-27	0.167	0.011
Cd72	NA	0.020709	0.872243	6.21e-32	1.45e-27	0.125	0.004
Klf6	NA	2.60642	1.5969	1.29e-31	3e-27	0.56	0.369
Npc2	NA	2.41314	0.971314	1.31e-31	3.07e-27	0.606	0.476
Coro1a	NA	0.48215	1.57883	2.23e-31	5.21e-27	0.333	0.075
Ifrd1	NA	0.82398	1.12201	3.71e-31	8.65e-27	0.31	0.272
H2-Q7	NA	0.110433	1.40377	3.93e-31	9.16e-27	0.19	0.02
Rpl19	NA	12.0024	0.813416	4.11e-31	9.6e-27	0.81	0.808
Rnasel	NA	0.061762	0.895604	4.33e-31	1.01e-26	0.19	0.015
Rgs1	NA	0.27581	1.82602	4.35e-31	1.01e-26	0.227	0.026
Gpx3	NA	0.0295213	0.741807	4.62e-31	1.08e-26	0.144	0.011
Dclre1c	NA	0.110977	1.2571	5.19e-31	1.21e-26	0.208	0.032
Rbpj	NA	0.613107	1.13177	7.97e-31	1.86e-26	0.352	0.212
Rpl34	NA	9.3753	0.915277	1.26e-30	2.95e-26	0.819	0.764
Arhgap19	NA	0.0326657	1.02244	1.28e-30	2.99e-26	0.13	0.01
Syk	NA	0.090453	0.956602	1.39e-30	3.25e-26	0.208	0.019
Tnfrsf11a	NA	0.101991	1.12928	1.68e-30	3.92e-26	0.213	0.023
Actr3	NA	1.15207	1.07407	1.94e-30	4.53e-26	0.472	0.345
Cd84	NA	0.212368	1.14551	5.08e-30	1.19e-25	0.259	0.035
Ccl3	NA	0.652812	1.31318	5.26e-30	1.23e-25	0.264	0.038
Plin2	NA	0.312276	1.27293	7.2e-30	1.68e-25	0.301	0.105
Mef2c	NA	2.66865	1.41639	7.69e-30	1.8e-25	0.616	0.298
Rpl35a	NA	13.9415	0.865222	9.7e-30	2.26e-25	0.847	0.822
Rps4x	NA	8.15634	0.954172	1.06e-29	2.48e-25	0.778	0.733
Emp3	NA	0.272282	1.0529	2.17e-29	5.06e-25	0.315	0.061
Rps10	NA	9.7733	0.79883	3.13e-29	7.32e-25	0.792	0.78
Dse	NA	0.0904132	0.986463	3.23e-29	7.54e-25	0.204	0.022
Myo5a	NA	0.420654	1.23906	3.68e-29	8.58e-25	0.333	0.128
Rps3	NA	8.5293	0.855302	4.44e-29	1.04e-24	0.769	0.74
Dusp2	NA	0.0685631	1.56955	4.51e-29	1.05e-24	0.125	0.012
Jdp2	NA	0.271613	1.0874	6.9e-29	1.61e-24	0.204	0.115
Tslp	NA	0.0282435	0.698688	6.98e-29	1.63e-24	0.144	0.007
Tpt1	NA	14.6489	0.782109	7.66e-29	1.79e-24	0.847	0.839
Rps16	NA	8.205	0.864547	8.73e-29	2.04e-24	0.796	0.754
Tnfaip3	NA	0.340056	1.2633	9.41e-29	2.2e-24	0.287	0.05
Rel	NA	0.284636	1.35388	1.12e-28	2.61e-24	0.301	0.071
Gm42031	NA	0.100075	0.934755	1.47e-28	3.44e-24	0.199	0.019
Rplp0	NA	7.74939	0.883482	1.82e-28	4.26e-24	0.731	0.72
Ifi211	NA	0.0164351	0.705795	2.02e-28	4.71e-24	0.111	0.002
Ntpcr	NA	0.361823	1.04275	4.14e-28	9.66e-24	0.329	0.126
Ucp2	NA	1.60409	1.29169	4.52e-28	1.05e-23	0.546	0.258
Rps23	NA	10.0587	0.809074	6.19e-28	1.44e-23	0.773	0.777
Cited2	NA	0.727165	1.6416	1.5e-27	3.49e-23	0.306	0.156
Rpl11	NA	9.31443	0.737591	2.12e-27	4.95e-23	0.782	0.776
Lacc1	NA	0.180985	1.18624	2.91e-27	6.78e-23	0.245	0.042
Rps5	NA	7.71341	0.91506	2.91e-27	6.8e-23	0.773	0.723
Rps7	NA	7.57793	0.799506	3.49e-27	8.15e-23	0.69	0.722
Ifngr1	NA	1.03558	1.31184	5.14e-27	1.2e-22	0.468	0.214
Bank1	NA	0.0511984	0.823722	8.36e-27	1.95e-22	0.148	0.011
Rab3il1	NA	0.210138	1.07493	1.24e-26	2.89e-22	0.269	0.05
Dock2	NA	0.139555	1.00353	1.55e-26	3.63e-22	0.208	0.023
Rps20	NA	12.3833	0.883099	1.96e-26	4.57e-22	0.847	0.806
Rpl17	NA	4.41717	0.854494	2.29e-26	5.35e-22	0.69	0.643
Snx5	NA	0.763415	0.900496	3.33e-26	7.78e-22	0.37	0.252
Pirb	NA	0.0215595	0.669617	3.9e-26	9.1e-22	0.116	0.004
Rps26	NA	4.90859	0.8375	3.96e-26	9.25e-22	0.685	0.649
Csf2rb	NA	0.0591277	0.711349	4.23e-26	9.88e-22	0.157	0.011
Bcl10	NA	0.662872	1.03127	4.28e-26	9.98e-22	0.338	0.24
Cmtm7	NA	0.30777	0.987359	4.29e-26	1e-21	0.306	0.066
Arhgap30	NA	0.0974977	0.831093	6.81e-26	1.59e-21	0.185	0.017
Ctsh	NA	1.82893	1.10582	7.65e-26	1.79e-21	0.542	0.258
Lsp1	NA	0.0579977	1.12965	8.08e-26	1.89e-21	0.134	0.012
Bri3	NA	2.54466	0.752323	9.29e-26	2.17e-21	0.532	0.533
Il4ra	NA	0.159932	1.0007	1.82e-25	4.25e-21	0.231	0.036
Inpp5d	NA	0.454197	1.13992	2.11e-25	4.93e-21	0.319	0.069
Abca9	NA	0.301857	1.31694	2.17e-25	5.06e-21	0.259	0.048
Atf3	NA	3.72026	1.90854	2.4e-25	5.6e-21	0.463	0.23
Cfp	NA	0.0573837	0.906466	2.59e-25	6.05e-21	0.153	0.018
Zfand5	NA	1.7843	0.752402	3.75e-25	8.76e-21	0.375	0.433
Pycard	NA	0.390571	0.84235	5.02e-25	1.17e-20	0.31	0.085
Pla2g7	NA	0.815658	0.951035	6.6e-25	1.54e-20	0.329	0.095
Rpl27a	NA	13.8723	0.739327	8.72e-25	2.03e-20	0.833	0.832
Hmox1	NA	0.275123	1.36405	9.29e-25	2.17e-20	0.222	0.075
Rpl18	NA	7.49626	0.636251	1.13e-24	2.64e-20	0.708	0.741
Ncf2	NA	0.249853	1.10756	1.21e-24	2.83e-20	0.264	0.057
Adrb2	NA	0.307937	1.27207	1.29e-24	3.02e-20	0.273	0.059
Pik3cg	NA	0.112174	0.799039	1.45e-24	3.39e-20	0.19	0.02
Cxcl1	NA	0.151333	1.59945	1.6e-24	3.72e-20	0.167	0.024
Rpl10a	NA	4.55526	0.844044	1.89e-24	4.42e-20	0.657	0.64
Igsf6	NA	0.0421469	0.645834	2.6e-24	6.06e-20	0.144	0.009
Nckap1l	NA	0.190846	0.866785	2.83e-24	6.6e-20	0.227	0.034
Clic1	NA	1.73915	1.07952	3.53e-24	8.25e-20	0.528	0.315
Slfn8	NA	0.0605282	0.755279	4.1e-24	9.56e-20	0.153	0.011
Arpc2	NA	2.12777	0.806611	4.14e-24	9.67e-20	0.542	0.486
Sirpa	NA	0.976939	0.956519	4.74e-24	1.11e-19	0.407	0.139
Fgl2	NA	0.0575497	0.802864	5.95e-24	1.39e-19	0.157	0.016
Ptpn6	NA	0.154659	0.820537	6.95e-24	1.62e-19	0.218	0.033
Limd2	NA	0.369738	1.13532	7.51e-24	1.75e-19	0.315	0.092
Mcl1	NA	2.29455	0.986397	9.17e-24	2.14e-19	0.565	0.436
Lgals1	NA	0.846479	1.23367	2.18e-23	5.08e-19	0.407	0.154
Il10ra	NA	0.246733	0.952198	3.61e-23	8.41e-19	0.236	0.038
Odc1	NA	0.823759	1.02641	4.17e-23	9.72e-19	0.273	0.23
Il21r	NA	0.0974216	0.879649	5.15e-23	1.2e-18	0.176	0.019
Dnase2a	NA	0.266453	0.997051	5.24e-23	1.22e-18	0.255	0.098
Tbxas1	NA	0.130019	0.905773	5.27e-23	1.23e-18	0.199	0.026
Lyl1	NA	0.251496	0.921651	6.1e-23	1.42e-18	0.264	0.053
Zfp36	NA	2.22851	1.40084	8.32e-23	1.94e-18	0.505	0.255
Vsir	NA	0.898956	0.633708	8.64e-23	2.02e-18	0.347	0.107
Dhrs3	NA	0.32107	0.985152	9.67e-23	2.26e-18	0.287	0.109
Cfh	NA	1.09602	1.2433	1.51e-22	3.53e-18	0.394	0.123
Apobec1	NA	0.095225	0.849126	1.71e-22	3.99e-18	0.176	0.029
Tnfaip8	NA	0.517403	0.993032	1.84e-22	4.29e-18	0.356	0.152
Ier5	NA	1.28366	1.44033	2.81e-22	6.56e-18	0.435	0.232
Rpl26	NA	8.21336	0.678308	3.6e-22	8.4e-18	0.741	0.758
Milr1	NA	0.049971	0.593259	4.5e-22	1.05e-17	0.144	0.016
Hsph1	NA	1.17349	1.06763	5.48e-22	1.28e-17	0.245	0.279
Rpl37	NA	14.5252	0.713789	6.19e-22	1.44e-17	0.843	0.844
Dnaja1	NA	4.33756	0.84672	7.14e-22	1.67e-17	0.565	0.612
Arpc3	NA	2.49707	0.781047	7.58e-22	1.77e-17	0.569	0.509
Hck	NA	0.131122	0.756516	7.91e-22	1.85e-17	0.194	0.026
Plekho1	NA	0.482795	1.07594	1.41e-21	3.29e-17	0.347	0.112
Cd300a	NA	0.103532	0.772085	1.64e-21	3.82e-17	0.185	0.024
Npl	NA	0.0734254	0.774574	2.14e-21	4.99e-17	0.162	0.019
Itsn1	NA	0.346583	1.07642	2.19e-21	5.1e-17	0.259	0.109
Dnajb1	NA	1.71615	1.61506	2.19e-21	5.11e-17	0.333	0.281
Itga4	NA	0.309991	1.06841	3.13e-21	7.31e-17	0.259	0.059
Rnase4	NA	0.641216	1.00729	3.43e-21	8.01e-17	0.347	0.102
Hmgb2	NA	1.14992	1.03221	4.1e-21	9.57e-17	0.426	0.258
Itm2b	NA	15.8805	0.713896	4.52e-21	1.06e-16	0.884	0.85
Slc15a2	NA	0.148127	0.935143	5.37e-21	1.25e-16	0.176	0.049
Asah1	NA	0.820738	1.03018	5.94e-21	1.39e-16	0.389	0.257
Btg2	NA	5.13408	1.22552	6.1e-21	1.42e-16	0.606	0.394
Hacd4	NA	0.0892804	0.776055	1.07e-20	2.49e-16	0.157	0.034
Ltc4s	NA	0.906718	1.28482	1.28e-20	2.98e-16	0.38	0.136
Arrb2	NA	0.247792	0.956902	1.74e-20	4.06e-16	0.245	0.066
Fam111a	NA	0.0950672	0.650185	1.81e-20	4.21e-16	0.176	0.026
Plekho2	NA	0.104612	0.765763	2.18e-20	5.08e-16	0.185	0.037
Arpc1b	NA	2.31824	0.918045	2.31e-20	5.38e-16	0.56	0.432
Vcam1	NA	0.623058	1.48891	2.33e-20	5.44e-16	0.25	0.119
Zbp1	NA	0.0386243	0.647687	2.76e-20	6.45e-16	0.12	0.008
Snx20	NA	0.100698	0.895156	3.11e-20	7.26e-16	0.167	0.023
Tm6sf1	NA	0.348289	1.01331	3.61e-20	8.43e-16	0.287	0.075
Tlr7	NA	0.102371	0.809939	4.14e-20	9.66e-16	0.162	0.02
Rps19	NA	10.07	0.818748	4.3e-20	1e-15	0.81	0.787
Cebpa	NA	0.371386	1.17799	4.58e-20	1.07e-15	0.259	0.059
Erp29	NA	1.78648	0.736685	4.61e-20	1.08e-15	0.505	0.448
Zfp36l1	NA	2.82423	1.162	4.93e-20	1.15e-15	0.542	0.396
Efhd2	NA	1.14025	0.976948	5.12e-20	1.2e-15	0.444	0.204
Il16	NA	0.072691	0.694529	5.49e-20	1.28e-15	0.148	0.015
Gns	NA	0.772368	0.971139	1.45e-19	3.39e-15	0.366	0.21
Rassf4	NA	0.218438	1.04753	2.06e-19	4.8e-15	0.231	0.065
Gas6	NA	1.32576	1.08672	2.46e-19	5.74e-15	0.435	0.254
Tpm3	NA	2.20899	0.695673	2.48e-19	5.79e-15	0.523	0.472
Serinc3	NA	3.78597	0.747016	2.61e-19	6.09e-15	0.648	0.512
Pou2f2	NA	0.381104	0.926593	3.61e-19	8.42e-15	0.264	0.062
Id2	NA	0.904203	1.27642	3.7e-19	8.63e-15	0.292	0.201
Rps21	NA	9.72714	0.679196	3.85e-19	8.98e-15	0.801	0.781
P2rx4	NA	0.277528	0.950319	5.56e-19	1.3e-14	0.231	0.095
Dok3	NA	0.0688675	0.820983	5.79e-19	1.35e-14	0.139	0.018
Ncf1	NA	0.249753	0.863775	6.43e-19	1.5e-14	0.213	0.039
Lyn	NA	0.680604	0.781325	7e-19	1.63e-14	0.343	0.12
Myo1f	NA	0.0844173	0.815796	8.3e-19	1.94e-14	0.144	0.015
Mpeg1	NA	0.541443	0.77281	8.31e-19	1.94e-14	0.25	0.06
AC160336.1	NA	2.71655	1.04662	8.56e-19	2e-14	0.468	0.446
Crlf2	NA	0.310348	0.861724	8.95e-19	2.09e-14	0.273	0.1
Ap1b1	NA	0.337732	0.892172	9.2e-19	2.15e-14	0.241	0.129
Mctp1	NA	0.0773035	0.671324	1.02e-18	2.39e-14	0.148	0.018
Fermt3	NA	0.198848	0.68555	1.04e-18	2.42e-14	0.208	0.038
Rps14	NA	6.18679	0.601425	1.1e-18	2.57e-14	0.699	0.712
Lcp2	NA	0.118408	0.643288	1.53e-18	3.56e-14	0.167	0.023
Nlrp3	NA	0.0991455	0.889812	1.53e-18	3.58e-14	0.153	0.019
Skap2	NA	0.31854	0.823706	2.12e-18	4.95e-14	0.278	0.11
Rps2	NA	9.27278	0.638402	2.21e-18	5.15e-14	0.778	0.767
H2-DMb1	NA	0.106036	0.895823	2.85e-18	6.65e-14	0.153	0.037
H2-DMa	NA	0.182048	1.01676	2.94e-18	6.87e-14	0.19	0.042
Dennd1c	NA	0.0482182	0.671787	2.96e-18	6.9e-14	0.12	0.01
Rasgef1b	NA	0.178836	0.941716	3e-18	6.99e-14	0.157	0.06
Rack1	NA	2.2001	0.773347	3.17e-18	7.4e-14	0.546	0.5
Pla2g15	NA	0.225255	0.641029	3.27e-18	7.63e-14	0.213	0.054
Ccl6	NA	0.0828541	0.68224	4.37e-18	1.02e-13	0.139	0.014
Cd33	NA	0.221546	0.749848	5.27e-18	1.23e-13	0.199	0.036
Tiparp	NA	0.422403	0.877794	5.43e-18	1.27e-13	0.231	0.158
Gnpda1	NA	0.136951	0.636981	6.04e-18	1.41e-13	0.162	0.072
Ctsd	NA	7.94212	0.601334	7.2e-18	1.68e-13	0.634	0.542
Paox	NA	0.0835591	0.650849	7.22e-18	1.68e-13	0.167	0.035
Arpc5	NA	1.44101	0.718197	9.33e-18	2.18e-13	0.426	0.404
Yae1d1	NA	0.707489	0.670355	1.14e-17	2.66e-13	0.097	0.265
Mdfic	NA	0.153347	0.692672	1.27e-17	2.96e-13	0.181	0.069
Rpl9	NA	11.5974	0.644953	1.87e-17	4.36e-13	0.782	0.798
Abcb1b	NA	0.070944	0.690377	2.33e-17	5.43e-13	0.139	0.021
Ang	NA	0.170319	0.715738	2.35e-17	5.48e-13	0.204	0.04
Kctd12	NA	1.16836	1.16042	2.37e-17	5.53e-13	0.384	0.148
Fam105a	NA	0.340221	0.678361	2.77e-17	6.47e-13	0.241	0.074
Ptafr	NA	0.0962191	0.792088	2.85e-17	6.64e-13	0.144	0.019
Rps3a1	NA	9.49795	0.656368	2.91e-17	6.8e-13	0.745	0.754
Slc15a3	NA	0.16289	0.691383	3.11e-17	7.27e-13	0.171	0.027
Tnfrsf1b	NA	0.129321	0.643789	3.31e-17	7.73e-13	0.171	0.028
Rpl6	NA	8.99423	0.593631	3.35e-17	7.83e-13	0.792	0.77
Picalm	NA	2.09565	0.891954	3.37e-17	7.86e-13	0.477	0.435
Rpl36	NA	11.4496	0.608387	4.42e-17	1.03e-12	0.806	0.811
Dock8	NA	0.140476	0.815978	5.82e-17	1.36e-12	0.176	0.032
Rpl21	NA	10.2009	0.622498	5.91e-17	1.38e-12	0.81	0.79
C4b	NA	0.51332	1.38471	5.93e-17	1.38e-12	0.231	0.067
Uba52	NA	1.29611	0.68759	6.2e-17	1.45e-12	0.389	0.367
Oas2	NA	0.0413223	0.658859	6.77e-17	1.58e-12	0.102	0.007
Rps27a	NA	13.5002	0.634935	8.32e-17	1.94e-12	0.856	0.819
Hspe1	NA	2.90213	0.59048	1.06e-16	2.46e-12	0.403	0.511
Rpl35	NA	6.90919	0.67371	1.07e-16	2.5e-12	0.727	0.717
Ccl4	NA	1.88566	1.72504	1.41e-16	3.29e-12	0.25	0.065
Sdcbp	NA	1.27588	0.79002	1.58e-16	3.69e-12	0.426	0.341
Rpl36a	NA	4.06345	0.641505	1.76e-16	4.1e-12	0.593	0.616
Mapkapk2	NA	0.396148	0.819328	1.76e-16	4.1e-12	0.278	0.156
Nfe2l2	NA	0.844487	0.896126	2.03e-16	4.74e-12	0.343	0.248
Mbnl1	NA	2.14407	0.814753	2.71e-16	6.32e-12	0.574	0.454
Mpp1	NA	0.300317	0.748923	3.39e-16	7.91e-12	0.259	0.123
Sgpl1	NA	0.271731	0.838827	3.74e-16	8.73e-12	0.227	0.101
Srgn	NA	1.92649	0.955326	3.78e-16	8.81e-12	0.486	0.222
Cd63	NA	3.48812	0.757204	4.73e-16	1.1e-11	0.551	0.494
Mfsd11	NA	0.249941	0.657976	4.99e-16	1.16e-11	0.171	0.109
Irf2bp2	NA	1.44051	0.751761	5.01e-16	1.17e-11	0.412	0.373
Serp1	NA	0.563899	0.621856	5.38e-16	1.26e-11	0.264	0.224
Tnf	NA	0.152347	1.07788	6.29e-16	1.47e-11	0.134	0.016
Lrp6	NA	0.964694	0.709673	6.59e-16	1.54e-11	0.31	0.282
Cxcr4	NA	0.0685668	0.730564	7.73e-16	1.8e-11	0.12	0.019
Scamp2	NA	0.892185	0.852328	8.28e-16	1.93e-11	0.38	0.247
Rnf150	NA	0.133351	0.726661	1.51e-15	3.53e-11	0.157	0.048
Il10rb	NA	1.12859	0.851716	1.54e-15	3.59e-11	0.417	0.22
Kdm6b	NA	0.479031	0.946983	1.62e-15	3.77e-11	0.241	0.157
Lamp2	NA	2.02091	0.661491	1.82e-15	4.25e-11	0.472	0.454
Galnt1	NA	0.741814	0.712167	2.52e-15	5.89e-11	0.269	0.244
Tmcc1	NA	0.981932	0.722125	2.58e-15	6.03e-11	0.255	0.281
Ap2a2	NA	0.926528	0.86977	2.77e-15	6.46e-11	0.343	0.268
Hist1h1c	NA	1.69661	0.96274	4.03e-15	9.41e-11	0.366	0.324
Marcks	NA	4.00266	0.700304	4.46e-15	1.04e-10	0.597	0.349
Ssh2	NA	0.759339	0.910919	5.4e-15	1.26e-10	0.329	0.18
Fmnl1	NA	0.105546	0.615023	5.84e-15	1.36e-10	0.153	0.026
Fam49b	NA	0.909478	0.708306	6.13e-15	1.43e-10	0.343	0.268
Vav3	NA	0.0564501	0.648127	7.3e-15	1.7e-10	0.12	0.017
Nfkbid	NA	0.0900255	0.756629	7.58e-15	1.77e-10	0.13	0.018
Csf2ra	NA	0.256476	0.745852	7.88e-15	1.84e-10	0.213	0.104
Map3k8	NA	0.310666	0.865709	1.15e-14	2.69e-10	0.236	0.069
Trib1	NA	0.25974	0.864075	1.32e-14	3.09e-10	0.199	0.078
Sla	NA	0.0918141	0.622251	1.71e-14	3.99e-10	0.134	0.019
Timp2	NA	1.77536	0.692242	1.72e-14	4e-10	0.454	0.388
Sap30	NA	0.231305	0.776145	2.25e-14	5.26e-10	0.167	0.103
Cd37	NA	0.335142	0.721378	2.74e-14	6.39e-10	0.199	0.048
Nfkbia	NA	4.69168	0.996934	4.03e-14	9.4e-10	0.481	0.469
Adam19	NA	0.10552	0.646625	4.06e-14	9.48e-10	0.111	0.045
Skil	NA	0.929181	0.89097	4.76e-14	1.11e-09	0.37	0.215
Rab20	NA	0.142411	0.657323	5.02e-14	1.17e-09	0.157	0.065
Nrp1	NA	1.2086	0.842809	5.32e-14	1.24e-09	0.398	0.188
Gpsm3	NA	0.195634	0.720635	5.59e-14	1.3e-09	0.194	0.046
Tmem8	NA	0.0654469	0.619692	6.04e-14	1.41e-09	0.106	0.032
Morc3	NA	0.419716	0.758288	6.39e-14	1.49e-09	0.287	0.141
Eps15	NA	1.00458	0.819645	7.14e-14	1.67e-09	0.361	0.276
Lair1	NA	0.479883	0.699555	7.98e-14	1.86e-09	0.222	0.061
Iqgap2	NA	0.116153	0.659085	1.02e-13	2.38e-09	0.139	0.055
Rab8b	NA	0.558328	0.799696	1.17e-13	2.73e-09	0.306	0.192
Nabp1	NA	0.0811242	0.667771	1.62e-13	3.79e-09	0.12	0.03
Rap2b	NA	0.306843	0.72135	1.77e-13	4.13e-09	0.204	0.118
Tgfbr2	NA	1.05885	0.811623	1.92e-13	4.47e-09	0.412	0.204
H2-T23	NA	1.02207	0.777608	2.41e-13	5.63e-09	0.403	0.199
Prkcd	NA	0.309808	0.788842	4.38e-13	1.02e-08	0.231	0.073
Rnf130	NA	1.68532	0.754395	6.95e-13	1.62e-08	0.481	0.383
Abcc3	NA	0.0659752	0.63701	7.12e-13	1.66e-08	0.106	0.014
Slc11a1	NA	0.138254	0.643152	1.28e-12	2.99e-08	0.153	0.029
Hspa1b	NA	7.18827	1.35576	1.49e-12	3.47e-08	0.444	0.345
Tmem37	NA	0.192659	0.686056	1.5e-12	3.51e-08	0.176	0.064
Ubc	NA	9.50348	0.62457	1.51e-12	3.53e-08	0.755	0.761
Gpx1	NA	1.17579	0.789385	1.74e-12	4.05e-08	0.356	0.289
Junb	NA	6.66402	0.923111	2.15e-12	5.02e-08	0.56	0.369
Gng2	NA	0.394406	0.648122	2.17e-12	5.06e-08	0.264	0.104
Mafb	NA	1.27146	1.04915	2.41e-12	5.61e-08	0.31	0.127
Cyr61	NA	1.14408	1.14078	2.84e-12	6.62e-08	0.273	0.152
Psmb9	NA	0.352318	0.790214	2.9e-12	6.78e-08	0.25	0.085
Ppp1r18	NA	0.346916	0.737115	3.56e-12	8.31e-08	0.241	0.09
Hist3h2a	NA	0.465172	0.58655	3.65e-12	8.52e-08	0.241	0.184
Slc16a6	NA	0.290978	0.691232	5.14e-12	1.2e-07	0.171	0.092
Jun	NA	14.7884	0.805488	5.18e-12	1.21e-07	0.662	0.643
Tgfb1	NA	0.577854	0.674815	5.6e-12	1.31e-07	0.296	0.115
Ccnl1	NA	1.24879	0.740019	5.78e-12	1.35e-07	0.403	0.3
Pmepa1	NA	1.69535	0.640305	5.98e-12	1.4e-07	0.315	0.333
Tec	NA	0.207003	0.620919	6.09e-12	1.42e-07	0.19	0.057
Neu1	NA	0.372006	0.594424	9.45e-12	2.21e-07	0.236	0.166
Ostf1	NA	1.63101	0.659759	1.16e-11	2.71e-07	0.431	0.388
Tln1	NA	1.41853	0.629669	1.21e-11	2.83e-07	0.407	0.369
Hspa1a	NA	10.9711	1.26625	1.24e-11	2.9e-07	0.481	0.394
Dapp1	NA	0.159228	0.667513	1.47e-11	3.44e-07	0.153	0.042
Ccl9	NA	0.0785928	0.636651	2.03e-11	4.75e-07	0.106	0.015
Sp110	NA	0.156293	0.59252	2.07e-11	4.83e-07	0.153	0.033
Fbxw4	NA	0.264709	0.599888	2.36e-11	5.5e-07	0.139	0.111
Parp14	NA	0.429503	0.832268	2.46e-11	5.73e-07	0.231	0.081
Zcchc6	NA	0.981644	0.670328	2.6e-11	6.07e-07	0.324	0.261
Dusp1	NA	4.45002	0.883881	2.91e-11	6.79e-07	0.481	0.398
Arl4c	NA	0.352819	0.661925	3.83e-11	8.93e-07	0.231	0.083
Mfsd12	NA	0.106369	0.640632	3.97e-11	9.27e-07	0.102	0.043
Il6ra	NA	0.479414	0.701179	4.25e-11	9.91e-07	0.241	0.1
Ifitm2	NA	1.50314	0.790436	4.35e-11	1.01e-06	0.389	0.261
Shisa5	NA	0.678377	0.810761	4.52e-11	1.05e-06	0.278	0.188
Zeb2	NA	2.99396	0.802177	5.91e-11	1.38e-06	0.528	0.431
Mlxip	NA	0.11698	0.651965	6.91e-11	1.61e-06	0.12	0.042
Lgals3bp	NA	0.359348	0.750676	9.77e-11	2.28e-06	0.213	0.107
Rnaset2b	NA	0.533054	0.661979	1.06e-10	2.48e-06	0.282	0.169
Mef2a	NA	1.94418	0.658126	1.23e-10	2.88e-06	0.477	0.388
Ugcg	NA	0.253498	0.678933	1.43e-10	3.35e-06	0.181	0.09
Ahr	NA	0.085346	0.589533	1.5e-10	3.5e-06	0.111	0.022
Trim30a	NA	0.329333	0.626989	1.56e-10	3.65e-06	0.204	0.07
Jpt1	NA	0.70159	0.651645	1.66e-10	3.87e-06	0.319	0.189
Ptprj	NA	0.381354	0.737319	1.95e-10	4.55e-06	0.236	0.094
Slc43a2	NA	0.406376	0.623308	2.16e-10	5.03e-06	0.199	0.141
Colec12	NA	0.388584	0.628085	2.53e-10	5.91e-06	0.171	0.06
Tra2b	NA	1.39151	0.586101	2.79e-10	6.51e-06	0.421	0.372
1700017B05Rik	NA	0.209246	0.588802	3.11e-10	7.26e-06	0.167	0.049
Bag3	NA	0.196001	0.704709	3.47e-10	8.1e-06	0.13	0.072
Tifa	NA	0.207027	0.595003	4.77e-10	1.11e-05	0.176	0.07
AC149090.1	NA	1.89819	0.664125	4.92e-10	1.15e-05	0.431	0.337
Tap1	NA	0.168995	0.588089	4.95e-10	1.15e-05	0.157	0.044
Tmem86a	NA	0.551383	0.678278	5.3e-10	1.24e-05	0.273	0.159
Fosl2	NA	0.302232	0.68925	6.12e-10	1.43e-05	0.19	0.066
Celf2	NA	1.02401	0.733763	6.42e-10	1.5e-05	0.361	0.193
Ddx60	NA	0.177607	0.649846	6.6e-10	1.54e-05	0.139	0.031
Arhgap17	NA	0.723387	0.647784	7.42e-10	1.73e-05	0.306	0.192
AW112010	NA	0.594655	0.922998	9.18e-10	2.14e-05	0.157	0.1
Ifitm3	NA	4.88527	0.612886	9.73e-10	2.27e-05	0.542	0.359
Gusb	NA	0.351431	0.709258	1.53e-09	3.57e-05	0.218	0.114
Ptbp3	NA	1.03038	0.744279	1.75e-09	4.08e-05	0.38	0.252
Fcgrt	NA	1.86424	0.693818	2.42e-09	5.66e-05	0.435	0.279
AU020206	NA	0.20513	0.740369	2.67e-09	6.23e-05	0.144	0.039
Grk2	NA	0.656559	0.650812	2.97e-09	6.92e-05	0.278	0.196
Ifngr2	NA	0.347036	0.63457	3.45e-09	8.06e-05	0.199	0.111
Samhd1	NA	0.528258	0.635366	5.63e-09	0.000131368	0.269	0.129
Gm26917	NA	2.7513	0.728849	8.13e-09	0.000189712	0.398	0.343
Stard8	NA	0.3058	0.591765	4.17e-08	0.000972591	0.181	0.063
Crlf3	NA	0.542718	0.6233	4.59e-08	0.00107122	0.245	0.165
Pde3b	NA	0.325986	0.60055	4.7e-08	0.00109621	0.176	0.06
Tagap	NA	0.146407	0.651715	8.75e-08	0.00204312	0.106	0.025
Fam43a	NA	0.202889	0.59356	1.43e-07	0.0033451	0.144	0.051
Ppp1r15a	NA	1.42012	0.713566	1.46e-07	0.003397	0.319	0.247
Pid1	NA	0.615026	0.678146	1.46e-07	0.0034113	0.273	0.164
Vamp8	NA	1.13494	0.617505	1.55e-07	0.00361975	0.403	0.249
Zfhx3	NA	1.05673	0.845389	2.65e-07	0.00617835	0.301	0.179
Eps8	NA	0.549233	0.602815	7.36e-07	0.0171872	0.241	0.129
Abcd2	NA	0.153584	0.59369	1.04e-06	0.0242407	0.102	0.036
Ets2	NA	0.523752	0.628588	1.27e-06	0.0297325	0.227	0.119
Ccr5	NA	0.330019	0.594115	1.85e-06	0.0431543	0.139	0.048
Per1	NA	0.611329	0.60009	1.97e-06	0.0460444	0.25	0.174
H2-Q4	NA	0.436532	0.680328	2.85e-06	0.0664137	0.204	0.098
Rnf213	NA	0.454919	0.664103	3.14e-06	0.0733436	0.185	0.085
Ptpre	NA	0.605782	0.616652	3.36e-06	0.0785234	0.222	0.161
Cebpd	NA	0.898386	0.639667	1.76e-05	0.411628	0.273	0.167
Ier3	NA	1.62259	0.890357	7.81e-05	1	0.333	0.232
Gngt2	NA	0.384342	0.643287	0.0001	1	0.157	0.073
Fosb	NA	2.16069	0.60003	0.000216871	1	0.347	0.255
Neat1	NA	3.22902	0.608041	0.000785572	1	0.44	0.399
Ccnd1	NA	0.969306	0.587233	0.00122005	1	0.241	0.144
