# Supplementary material for: Single-Cell Transcriptome Reveals Cell Type–Specific Molecular Pathology in a 2VO Cerebral Ischemic Mouse Model
Source: Mol Neurobiol. 2024 Jan 5;61(8):5248–64. doi: 10.1007/s12035-023-03755-4 (PMC11249492; doi:10.1007/s12035-023-03755-4)
Supplement: Supplementary file 17 — Supplementary file17 (XLSX 144 KB) High expressed genes in each immune cell subcluster; [file 12035_2023_3755_MOESM17_ESM.xlsx]

## Sheet: subcluster 1
gene	Cluster_1_mean	Cluster_other_mean	log2FC	p_val	p_val_adj	pct.1	pct.2
C1qa	100.972	1.7686	5.20287	1.12249e-27	2.14395e-24	0.947	0.052
Cst3	526.086	47.3686	3.4459	1.30063e-25	2.4842e-22	1	0.673
Ctss	78.8039	1.10518	5.24445	1.4657e-25	2.79948e-22	0.895	0.036
C1qb	108.998	2.29994	5.0589	1.41584e-23	2.70426e-20	0.895	0.057
Gpr34	21.6168	0.126912	4.32695	1.11286e-20	2.12557e-17	0.632	0.006
Fcer1g	39.7156	0.740675	4.54786	9.85266e-19	1.88186e-15	0.737	0.023
Hexb	69.7878	1.76995	4.67557	1.66256e-16	3.17548e-13	0.684	0.078
Laptm5	31.2033	0.562876	4.36494	3.63589e-16	6.94455e-13	0.632	0.017
Cx3cr1	35.8934	0.681867	4.45523	7.88062e-16	1.5052e-12	0.632	0.02
C1qc	48.3771	1.36718	4.3826	3.60545e-15	6.88641e-12	0.684	0.031
Csf1r	30.3336	0.617674	4.27572	3.06319e-14	5.85068e-11	0.579	0.017
Mpeg1	25.7955	0.170099	4.51729	5.03524e-14	9.6173e-11	0.474	0.004
Trem2	29.2669	0.807427	4.06573	8.61035e-13	1.64458e-09	0.579	0.024
Crybb1	11.8388	0.0371535	3.62981	1.17582e-12	2.24582e-09	0.368	0.004
Vsir	14.391	0.468886	3.3893	1.65332e-12	3.15784e-09	0.526	0.015
Tyrobp	26.4775	1.01312	3.77075	1.71733e-12	3.28009e-09	0.579	0.026
Siglech	8.79658	0.11995	3.12884	7.21758e-12	1.37856e-08	0.421	0.005
Cd300c2	5.34904	0.101937	2.5265	9.85789e-12	1.88286e-08	0.368	0.005
Bin2	8.95268	0.0322839	3.26924	1.37857e-11	2.63307e-08	0.368	0.002
Tmem119	13.2518	0.276663	3.48069	1.70483e-11	3.25623e-08	0.474	0.011
Ctsd	103.406	12.736	2.92617	3.3134e-11	6.32859e-08	0.789	0.367
Cyba	18.3078	0.587771	3.60411	5.76781e-11	1.10165e-07	0.526	0.027
Rhoh	2.79563	0.128542	1.74988	1.16715e-10	2.22926e-07	0.263	0.002
Olfml3	14.2058	0.386436	3.45517	2.12578e-10	4.06023e-07	0.474	0.015
Cd68	12.2165	0.222601	3.43431	5.44416e-10	1.03984e-06	0.421	0.009
Selplg	12.3186	0.265032	3.3962	1.3427e-09	2.56456e-06	0.421	0.011
Fcrls	19.8759	0.42582	3.87198	1.65105e-09	3.15351e-06	0.421	0.014
Ltc4s	10.8098	0.37811	3.09922	1.98355e-09	3.78859e-06	0.421	0.015
P2ry12	16.9756	0.269292	3.82394	2.18327e-09	4.17004e-06	0.368	0.008
Itgam	15.8081	0.117713	3.91054	5.73573e-09	1.09552e-05	0.316	0.004
Spi1	10.822	0.185758	3.31759	9.86418e-09	1.88406e-05	0.316	0.004
Ly86	13.368	0.43998	3.31874	2.58375e-08	4.93496e-05	0.368	0.014
Fcgr3	3.59466	0.140558	2.01022	3.02744e-08	5.78241e-05	0.263	0.005
Cd37	5.12233	0.0876482	2.49287	4.44889e-08	8.49738e-05	0.263	0.004
Aif1	10.4156	0.311278	3.12196	4.73652e-08	9.04676e-05	0.368	0.013
Lair1	5.03952	0.12373	2.42614	3.34828e-07	0.000639521	0.263	0.005
Kctd12	21.7966	3.12611	2.46596	1.15116e-06	0.00219871	0.632	0.114
Ptgs1	11.7673	0.210077	3.39928	1.84974e-06	0.00353301	0.316	0.014
Cfh	1.16025	0.285718	0.748622	2.31111e-06	0.00441423	0.105	0.013
Hpgd	6.90394	0.0989408	2.84646	4.71684e-06	0.00900917	0.263	0.007
Cebpa	10.8852	0.742121	2.77024	6.14988e-06	0.0117463	0.421	0.039
Rgs1	5.86355	0.081092	2.66647	1.15602e-05	0.0220801	0.211	0.003
Tgfbr1	15.5128	2.03993	2.44148	1.30108e-05	0.0248505	0.474	0.081
Ccl3	17.1673	0.522122	3.57719	1.32439e-05	0.0252958	0.263	0.009
Mafb	17.3445	1.61467	2.81065	1.58806e-05	0.0303319	0.474	0.072
Ucp2	11.6448	0.653833	2.93466	1.72629e-05	0.0329721	0.368	0.03
Ccl4	19.3735	0.956019	3.3807	2.39978e-05	0.0458358	0.316	0.022
Lyz2	7.09351	0.351068	2.58266	4.56352e-05	0.0871632	0.263	0.011
Irf8	9.17311	0.29442	2.97438	4.70643e-05	0.0898927	0.263	0.014
Cyth4	5.08107	0.200908	2.3402	5.35232e-05	0.102229	0.211	0.009
Ptpn18	6.65642	0.584983	2.2722	6.37034e-05	0.121673	0.263	0.013
Rgs10	13.7914	2.08819	2.25992	6.37924e-05	0.121843	0.474	0.085
P2ry13	6.15584	0.157435	2.62819	6.77791e-05	0.129458	0.211	0.005
Pbxip1	11.9424	0.464938	3.1432	9.48623e-05	0.181187	0.263	0.018
Rnase4	6.11876	0.215686	2.54986	0.000114617	0.218918	0.263	0.015
Cd52	7.11308	0.39138	2.54373	0.000122317	0.233625	0.211	0.008
Ctsc	4.04053	0.178177	2.09702	0.000188237	0.359534	0.211	0.007
Cd14	3.16669	0.300689	1.67962	0.000217208	0.414868	0.158	0.007
Emp3	2.57999	0.0524006	1.76627	0.000302395	0.577574	0.158	0.002
Gng5	12.9321	7.01728	0.79723	0.000304123	0.580875	0.579	0.242
Atf3	16.2537	1.7461	2.65145	0.000377117	0.720293	0.368	0.049
Dnase2a	7.44642	0.327421	2.66971	0.000394583	0.753654	0.211	0.011
Il1a	9.57119	0.128984	3.22704	0.00041502	0.792689	0.158	0.004
Rgs2	11.4469	1.46073	2.33863	0.000420695	0.803527	0.421	0.086
Gpr183	1.42143	0.0080547	1.26428	0.000428852	0.819108	0.105	0.002
Adrb2	4.06503	0.0690604	2.24423	0.000807832	1	0.158	0.003
Hk2	2.6851	0.13916	1.69373	0.000901327	1	0.211	0.01
Bcl2a1b	3.65603	0.151011	2.0162	0.00103845	1	0.158	0.004
Ccl6	3.85081	0.00898783	2.26532	0.00240393	1	0.105	0.001
Tcim	2.05373	0.325409	1.20413	0.00250104	1	0.158	0.012
Cebpb	13.4148	2.06229	2.23486	0.00275902	1	0.421	0.12
Abi3	5.65948	0.197135	2.47582	0.00278006	1	0.158	0.006
Plek	7.4393	0.399372	2.59234	0.0035845	1	0.211	0.017
Junb	42.8341	6.47029	2.55282	0.00419312	1	0.421	0.227
Cldn11	7.99099	2.54183	1.34399	0.00460104	1	0.105	0.06
Cd53	1.76888	0.0330399	1.4224	0.00463548	1	0.105	0.001
Stab1	3.82826	0.32329	1.86738	0.00518204	1	0.158	0.007
Tuba1c	1.88427	0.342781	1.10298	0.00555518	1	0.105	0.011
Exosc2	1.75506	0.633413	0.754192	0.00648564	1	0.105	0.062
Slc30a3	11.1121	1.74752	2.14024	0.00829275	1	0.211	0.081
Arpc1b	7.74172	1.39793	1.86613	0.00961757	1	0.316	0.062

## Sheet: subcluster 2
gene	Cluster_2_mean	Cluster_other_mean	log2FC	p_val	p_val_adj	pct.1	pct.2
Frmd4a	6.30031	5.42901	1.65538	7.95962e-96	1.48367e-92	0.424	0.438
Cyth4	5.08107	0.200908	1.14883	1.14318e-90	2.13089e-87	0.523	0.627
Hpgds	2.42084	0.289755	1.33921	1.15382e-84	2.15071e-81	0.443	0.517
Vsir	14.391	0.468886	1.09071	1.8536e-83	3.45511e-80	0.65	0.695
Tgfbr1	15.5128	2.03993	1.29481	2.2719e-81	4.23482e-78	0.756	0.698
Plxnb2	2.83291	3.21266	1.61772	3.32835e-81	6.20404e-78	0.357	0.361
Celf2	18.2064	32.0683	1.19917	1.47045e-80	2.74092e-77	0.316	0.421
Ccr5	0.725354	0.185935	1.37084	1.50561e-80	2.80645e-77	0.414	0.445
Kctd12	21.7966	3.12611	1.12988	4.8547e-78	9.04916e-75	0.588	0.677
Irf8	9.17311	0.29442	0.913142	9.76534e-77	1.82026e-73	0.473	0.603
Ptgs1	11.7673	0.210077	0.845811	1.78415e-76	3.32565e-73	0.381	0.538
Lair1	5.03952	0.12373	1.02682	6.52817e-76	1.21685e-72	0.496	0.603
Pld4	NA	NA	0.898212	1.31651e-73	2.45397e-70	0.471	0.579
Hk2	2.6851	0.13916	1.26632	1.4563e-72	2.71454e-69	0.391	0.461
Laptm5	31.2033	0.562876	0.81739	1.68041e-72	3.13229e-69	0.822	0.882
Cd37	5.12233	0.0876482	0.945334	9.4893e-72	1.76881e-68	0.389	0.519
Siglech	8.79658	0.11995	0.9611	7.28723e-71	1.35834e-67	0.627	0.687
Mpeg1	25.7955	0.170099	0.928649	1.99372e-70	3.71629e-67	0.51	0.6
Cfh	1.16025	0.285718	0.93311	2.23636e-70	4.16858e-67	0.434	0.55
Csf1r	30.3336	0.617674	0.86236	1.79838e-69	3.35218e-66	0.842	0.868
Ttr	238.044	176.921	0.953975	1.92032e-69	3.57948e-66	0.971	0.982
Itgam	15.8081	0.117713	0.8886	4.46346e-69	8.31989e-66	0.439	0.562
mt-Nd5	88.7999	61.2551	0.994175	4.46997e-66	8.33202e-63	0.588	0.683
mt-Nd1	190.319	170.773	1.00898	1.73409e-64	3.23234e-61	0.859	0.868
Arl4c	0.842105	4.10888	0.654562	2.00742e-64	3.74183e-61	0.24	0.412
Slc16a6	0.653094	0.34343	1.12227	7.52277e-64	1.40224e-60	0.248	0.344
Psap	59.5195	46.3116	0.697384	2.03241e-62	3.78841e-59	0.742	0.85
Rhoh	2.79563	0.128542	0.746905	5.65304e-61	1.05373e-57	0.215	0.359
P2ry13	6.15584	0.157435	0.661922	1.51045e-58	2.81547e-55	0.418	0.546
Gpr183	1.42143	0.0080547	0.772246	3.36036e-58	6.2637e-55	0.275	0.409
Maf	2.23886	1.48895	0.868817	7.35361e-58	1.37071e-54	0.459	0.582
Slc1a3	4.92003	4.296	0.794688	1.5823e-57	2.9494e-54	0.203	0.332
Adrb21	4.06503	0.0690604	0.753925	3.73807e-55	6.96776e-52	0.25	0.38
Sox4	7.90858	27.9871	1.10189	4.55955e-55	8.499e-52	0.215	0.311
Cebpa	10.8852	0.742121	0.640483	4.84167e-55	9.02487e-52	0.27	0.46
Atp2b1	38.1241	74.9951	0.641313	7.9178e-53	1.47588e-49	0.252	0.391
St3gal5	13.9487	6.48649	0.681025	2.00761e-47	3.74218e-44	0.16	0.275
Ppp3ca	38.2404	53.0494	0.792901	3.80745e-47	7.09709e-44	0.213	0.319
Neurl3	1.01545	0.163708	1.29148	6.91756e-47	1.28943e-43	0.213	0.24
Sowahc	2.73043	0.75863	0.624968	1.42024e-46	2.64733e-43	0.137	0.283
Tagap1	NA	NA	0.687638	8.09977e-46	1.5098e-42	0.166	0.268
Tcf7l2	0.625763	0.778412	1.35207	5.88661e-45	1.09726e-41	0.125	0.147
Fkbp15	0.145231	1.07341	1.39489	9.60944e-45	1.7912e-41	0.115	0.152
Tbc1d9	0.169288	3.19803	1.26566	1.57651e-43	2.93861e-40	0.164	0.195
Sema4d	1.62365	2.15943	0.980974	2.36863e-43	4.41513e-40	0.172	0.246
Stab1	3.82826	0.32329	0.862856	2.55098e-42	4.75502e-39	0.334	0.347
AC160336.1	3.04045	12.3654	0.686613	4.31932e-41	8.0512e-38	0.342	0.454
Pbxip1	11.9424	0.464938	0.981717	1.41929e-40	2.64555e-37	0.17	0.22
Mafb1	17.3445	1.61467	0.899176	8.25694e-39	1.53909e-35	0.629	0.672
Whrn	0.507863	0.84489	1.48172	1.06415e-38	1.98358e-35	0.15	0.151
Tmem119	13.2518	0.276663	0.694562	2.02677e-38	3.7779e-35	0.656	0.689
Matk	14.9504	9.18991	0.753631	1.5527e-37	2.89424e-34	0.08	0.164
Rtn1	59.3847	109.54	0.64155	1.0423e-36	1.94285e-33	0.105	0.2
Nlrp3	1.13663	0.0216015	0.675562	8.93288e-36	1.66509e-32	0.094	0.2
Fosb	9.64297	3.24653	1.28529	1.24508e-35	2.32083e-32	0.225	0.267
Man1a	4.96014	3.14175	0.674031	1.93087e-35	3.59914e-32	0.135	0.244
Ttc3	39.9759	72.6122	1.58699	2.02435e-35	3.77339e-32	0.174	0.164
Pak1	4.08533	6.79136	0.874453	1.7889e-34	3.33452e-31	0.109	0.175
Zbtb18	17.5412	16.3965	1.0263	1.96342e-34	3.65982e-31	0.113	0.171
Filip1l	0.842105	0.437576	0.741596	6.98644e-33	1.30227e-29	0.074	0.153
Ptgds	23.2377	24.2319	1.00362	2.56412e-32	4.77952e-29	0.391	0.392
Enpp2	10.3678	11.7056	0.829534	1.15175e-30	2.14685e-27	0.25	0.261
Prkcb	7.9545	12.6245	0.968911	4.63441e-30	8.63854e-27	0.1	0.138
Camk1d	2.48558	4.11607	0.602505	5.48126e-30	1.02171e-26	0.09	0.167
Gm265321	6.56622	1.23841	1.35611	9.87047e-30	1.83986e-26	0.168	0.206
Slc38a1	5.02274	11.1053	0.82933	3.09044e-29	5.76058e-26	0.105	0.154
Chn2	0.289662	1.02671	0.736749	4.56443e-29	8.5081e-26	0.082	0.145
4933434E20Rik	1.39923	2.94999	0.657089	5.86716e-28	1.09364e-24	0.074	0.141
Plekha1	6.54167	4.6863	0.803116	4.47028e-27	8.3326e-24	0.088	0.135
Mt3	33.1015	33.0559	0.891584	1.15409e-26	2.15123e-23	0.186	0.22
Birc2	3.90935	3.6476	0.591208	1.35566e-26	2.52695e-23	0.064	0.121
Egr1	7.1428	8.91491	0.737447	7.88082e-26	1.46899e-22	0.275	0.35
Mcee	9.68905	3.02239	0.662816	2.58394e-25	4.81646e-22	0.07	0.132
Rbm47	0.338576	0.0558096	1.03886	6.79164e-25	1.26596e-21	0.078	0.111
Hist1h1d	0.842105	0.896174	1.27926	1.82541e-23	3.40257e-20	0.078	0.106
Sod1	1.34992	7.19972	0.718217	1.2866e-22	2.39823e-19	0.092	0.138
Hbb-bs	23.0868	7.92892	1.22666	4.36089e-22	8.1287e-19	0.211	0.165
Sms	8.96181	7.74451	0.708331	3.62771e-20	6.76205e-17	0.059	0.104
Klf41	0.338576	0.643659	0.777762	3.85307e-20	7.18211e-17	0.102	0.169
Slc22a17	9.92211	18.1489	0.821726	6.07546e-17	1.13247e-13	0.1	0.124
Camk2a	10.5798	25.5781	0.854031	9.38461e-16	1.74929e-12	0.08	0.106
Mobp	8.0689	6.12583	1.06201	1.21141e-14	2.25806e-11	0.105	0.116
Slc1a2	19.1932	22.5039	0.812579	1.49958e-11	2.79522e-08	0.117	0.133
Hspa1b1	7.95359	4.36798	0.665002	6.32794e-11	1.17953e-07	0.334	0.341
Gm26870	58.6921	22.7081	0.721886	2.20522e-06	0.00411052	0.176	0.13

## Sheet: subcluster 3
gene	Cluster_3_mean	Cluster_other_mean	log2FC	p_val	p_val_adj	pct.1	pct.2
Atox1	16.0215	10.5577	0.63991	7.82438e-72	1.45846e-68	0.338	0.531
Atp5g1	12.615	19.6649	0.847703	9.56809e-67	1.78349e-63	0.272	0.406
Ndufa2	16.1285	14.3683	0.664424	1.19844e-65	2.23389e-62	0.242	0.428
Prdx5	9.05084	12.6993	0.621422	2.07255e-64	3.86324e-61	0.299	0.492
Cox4i1	16.5172	26.689	0.588893	4.45528e-64	8.30465e-61	0.37	0.539
Cox5b	28.144	27.6959	0.76708	4.78005e-64	8.91001e-61	0.269	0.441
Cox7c	41.5763	44.8904	0.637179	1.17045e-63	2.18172e-60	0.489	0.655
Atp5e	31.817	30.2866	0.683562	1.50776e-63	2.81047e-60	0.469	0.615
Rpl36al	9.72647	10.2165	0.669819	2.94315e-63	5.48602e-60	0.274	0.435
Cox8a	62.4242	53.3996	0.715306	3.07275e-63	5.7276e-60	0.56	0.712
Cox6c	25.7643	42.6153	0.655071	3.56027e-61	6.63634e-58	0.39	0.566
Atp5j	17.6049	24.1803	0.588558	3.97419e-61	7.4079e-58	0.304	0.482
Uqcrh	10.5551	21.2075	0.603542	1.8893e-60	3.52166e-57	0.311	0.484
Atp5j2	17.0799	22.9933	0.715505	3.96822e-58	7.39676e-55	0.338	0.495
Romo1	12.0763	12.7271	0.625853	2.21931e-55	4.1368e-52	0.148	0.308
Ndufa1	4.27983	10.9575	0.771677	9.94244e-54	1.85327e-50	0.217	0.331
Tomm7	13.0101	16.4506	0.638137	1.62761e-52	3.03386e-49	0.286	0.444
Ndufb10	12.206	14.0501	0.818104	3.81617e-51	7.11333e-48	0.17	0.303
Ldhb	14.7387	14.0279	0.608993	1.66701e-50	3.1073e-47	0.479	0.59
Tspo	1.06393	0.92231	0.970447	2.06866e-49	3.85598e-46	0.19	0.283
Cops9	4.26095	9.85493	0.608311	2.90455e-47	5.41408e-44	0.165	0.296
Atp5k	14.7092	17.6978	0.76326	3.33813e-47	6.22227e-44	0.207	0.328
Cox7b	16.0829	14.323	0.76522	5.52148e-44	1.0292e-40	0.168	0.292
Ndufc1	5.32463	14.3449	0.97459	1.44218e-43	2.68823e-40	0.16	0.248
Usmg5	16.7806	25.5504	0.687596	2.07921e-43	3.87565e-40	0.257	0.37
Cd52	7.11308	0.39138	0.665308	3.87763e-40	7.2279e-37	0.309	0.379
Ttr	238.044	176.921	0.636452	6.36247e-37	1.18596e-33	0.963	0.984
Ndufb2	9.52832	13.7194	0.626672	4.14464e-36	7.72561e-33	0.123	0.229
Cetn2	1.06393	3.4477	1.24241	8.04629e-35	1.49983e-31	0.096	0.129
Tyrobp	26.4775	1.01312	0.689776	6.40647e-33	1.19417e-29	0.869	0.833
Pam16	2.24209	7.05627	0.608517	1.15682e-28	2.15631e-25	0.077	0.155
Rpl41	76.5037	104.918	0.62139	4.25928e-27	7.9393e-24	0.877	0.869
Ptgds	23.2377	24.2319	0.685902	1.87245e-26	3.49025e-23	0.358	0.398
Enpp2	10.3678	11.7056	0.607571	3.95465e-25	7.37147e-22	0.249	0.261
Ccl6	3.85081	0.00898783	0.774193	3.92683e-24	7.31962e-21	0.094	0.169
Sdhaf4	1.70721	2.78668	0.673581	2.22714e-23	4.15139e-20	0.064	0.115
Mt3	33.1015	33.0559	0.802652	3.86992e-21	7.21353e-18	0.185	0.219
Cst3	526.086	47.3686	0.597287	6.33055e-20	1.18001e-16	0.998	0.987
Atp1a2	8.89106	11.6504	0.696696	5.35727e-17	9.98595e-14	0.136	0.167
Mal	18.9856	8.7248	1.07437	1.05988e-16	1.97562e-13	0.175	0.167
Cplx2	33.5481	33.8145	0.912259	7.86695e-15	1.4664e-11	0.116	0.104
Mag	4.4293	4.06292	0.713754	8.78269e-15	1.63709e-11	0.104	0.141
S100a1	9.99287	1.95245	0.88862	2.89207e-14	5.39082e-11	0.086	0.101
Mobp	8.0689	6.12583	0.993246	7.06752e-13	1.31739e-09	0.123	0.112
Camk2a	10.5798	25.5781	0.64568	2.21074e-10	4.12081e-07	0.091	0.103
Gm26870	58.6921	22.7081	1.41401	0.00137947	1	0.16	0.135

## Sheet: subcluster 4
gene	Cluster_4_mean	Cluster_other_mean	log2FC	p_val	p_val_adj	pct.1	pct.2
Hexb	69.7878	1.76995	0.868278	2.15265e-119	4.01255e-116	0.997	0.898
Selplg	12.3186	0.265032	0.741113	4.46727e-56	8.32698e-53	0.969	0.713
P2ry12	16.9756	0.269292	0.835554	2.35813e-55	4.39555e-52	0.969	0.643
Olfml3	14.2058	0.386436	0.760383	5.23608e-53	9.76005e-50	0.951	0.641
Cx3cr1	35.8934	0.681867	0.58663	2.90803e-48	5.42057e-45	0.987	0.752
Gpr34	21.6168	0.126912	0.715008	1.72977e-47	3.2243e-44	0.953	0.648
Rnase4	6.11876	0.215686	0.818734	2.25683e-47	4.20673e-44	0.848	0.479
P2ry13	6.15584	0.157435	0.63154	8.98334e-40	1.67449e-36	0.809	0.464
Alox5ap	0.434893	0.0459799	0.748507	2.79242e-39	5.20507e-36	0.742	0.391
Hpgd	6.90394	0.0989408	0.616873	1.31937e-36	2.4593e-33	0.791	0.453
Crybb1	11.8388	0.0371535	0.857123	2.74951e-36	5.12509e-33	0.744	0.392
Thrsp	2.86524	3.22545	0.893131	7.28969e-23	1.3588e-19	0.367	0.147
Tmem100	0.580123	0.323247	0.775377	1.91436e-21	3.56837e-18	0.269	0.106

## Sheet: subcluster 5
gene	Cluster_5_mean	Cluster_other_mean	log2FC	p_val	p_val_adj	pct.1	pct.2
Gadd45b	1.0381	1.78489	3.23268	3.42726e-93	6.38842e-90	0.757	0.086
Cd83	6.66825	0.530587	2.31153	3.71617e-87	6.92693e-84	0.946	0.344
Il1a	9.57119	0.128984	2.53619	5.13705e-80	9.57547e-77	0.865	0.241
Tnf	0.169288	0.163761	2.83268	8.76094e-69	1.63304e-65	0.692	0.107
Bcl2a1b	3.65603	0.151011	2.06003	8.01854e-68	1.49466e-64	0.892	0.37
Ccrl2	1.0381	0.103754	2.32977	1.76602e-65	3.29186e-62	0.746	0.152
Nfkbiz	1.66634	0.609551	1.88556	1.03171e-61	1.9231e-58	0.822	0.217
Tnfaip3	1.83756	0.213272	1.94571	1.72243e-59	3.2106e-56	0.822	0.246
Bcl2a1d	NA	NA	2.58517	4.32003e-50	8.05254e-47	0.438	0.039
Il1b	5.26316	0.191997	2.51391	2.62803e-49	4.89864e-46	0.541	0.08
Ier31	0.842105	0.661337	1.86202	1.93802e-45	3.61246e-42	0.751	0.234
Ccl31	17.1673	0.522122	2.03107	2.18567e-45	4.07408e-42	0.778	0.259
Ccl41	19.3735	0.956019	1.98287	9.21632e-44	1.71792e-40	0.827	0.333
Icam1	0	0.0425107	1.80518	9.35613e-44	1.74398e-40	0.741	0.225
Nfkbid	0	0.136425	1.47216	3.58983e-40	6.69145e-37	0.546	0.117
Sdc4	0	0.330549	1.71896	1.25391e-39	2.33729e-36	0.508	0.095
Rab20	4.74158	0.0166759	1.85985	2.34593e-39	4.37281e-36	0.578	0.133
Dusp2	0	0.0744693	1.17936	9.78021e-39	1.82303e-35	0.33	0.035
Cdkn1a	5.1983	0.928471	1.95671	5.27462e-38	9.83189e-35	0.541	0.114
Id2	9.12722	9.7373	1.57489	1.81673e-36	3.38639e-33	0.605	0.16
Rasgef1b	1.37667	1.61754	1.44106	3.9554e-35	7.37286e-32	0.443	0.083
Bcl2a1a	0	0.0262409	2.0841	4.25333e-33	7.92821e-30	0.416	0.069
Ppp1r15a1	1.01139	2.12356	1.45516	6.06357e-33	1.13025e-29	0.724	0.283
Marcksl1	3.94146	13.0796	1.68977	1.35424e-32	2.5243e-29	0.492	0.108
Gem	0	0.429712	1.65451	3.55253e-32	6.62192e-29	0.492	0.111
Hmgb2	9.77703	5.26035	0.871775	2.55359e-31	4.7599e-28	0.735	0.297
Atf31	16.2537	1.7461	1.12207	1.12561e-30	2.09813e-27	0.876	0.447
Cebpb	13.4148	2.06229	1.26058	1.99396e-30	3.71674e-27	0.838	0.504
Plek	7.4393	0.399372	0.999378	2.14145e-30	3.99167e-27	0.849	0.418
Nr4a1	3.81388	1.53803	1.32393	7.50614e-30	1.39914e-26	0.481	0.12
Ier21	4.56358	6.36891	0.924376	9.85362e-30	1.83671e-26	0.768	0.331
Gpr84	0.842105	0.0748563	1.78745	2.23144e-29	4.15941e-26	0.503	0.127
Tnfaip2	1.0381	0.0809364	2.41699	2.35376e-29	4.3874e-26	0.4	0.073
Socs31	3.69908	1.4161	1.4114	3.5732e-29	6.66044e-26	0.676	0.251
Ccl12	NA	NA	1.03612	5.96664e-27	1.11218e-23	0.632	0.231
Cxcl10	3.40448	0.146685	2.28623	2.53652e-26	4.72807e-23	0.351	0.06
Sowahc1	2.73043	0.75863	0.759996	7.26104e-24	1.35346e-20	0.584	0.226
Junb1	42.8341	6.47029	0.999375	1.64534e-23	3.06692e-20	0.914	0.633
Nlrp31	1.13663	0.0216015	1.141	1.70811e-23	3.18391e-20	0.492	0.153
Rcan1	1.3715	0.949829	1.77501	3.06546e-23	5.71402e-20	0.449	0.124
Cd14	3.16669	0.300689	1.13841	3.83789e-23	7.15382e-20	0.849	0.498
Mt1	36.7164	15.8555	0.800934	4.34953e-23	8.10753e-20	0.87	0.5
Ccl21	0	0.0592196	1.5171	7.62666e-22	1.42161e-18	0.416	0.112
Cxcl2	0	0.0910805	1.05053	2.71392e-21	5.05875e-18	0.27	0.049
AC160336.11	3.04045	12.3654	0.687153	2.31525e-20	4.31562e-17	0.768	0.404
Zfp361	6.3619	1.34719	0.75901	4.8609e-20	9.06072e-17	0.859	0.516
Egr11	7.1428	8.91491	1.0411	6.18798e-20	1.15344e-16	0.665	0.307
Slc7a11	0.169288	0.187669	1.47702	1.39064e-19	2.59215e-16	0.157	0.011
Cd521	7.11308	0.39138	0.628201	1.71929e-19	3.20475e-16	0.692	0.341
Neurl31	1.01545	0.163708	0.676618	2.61533e-18	4.87497e-15	0.508	0.212
Cd63	6.27175	7.61779	0.753567	2.83833e-17	5.29064e-14	0.805	0.48
Lpl	9.56812	2.12286	1.40584	4.61493e-17	8.60223e-14	0.259	0.051
Tuba1c	1.88427	0.342781	0.698102	4.9851e-15	9.29222e-12	0.232	0.06
Ctsl	25.8726	6.60737	0.6541	7.20618e-15	1.34323e-11	0.951	0.739
Phlda1	0	0.74325	0.587496	4.42804e-14	8.25386e-11	0.178	0.039
Cst7	NA	NA	1.68344	7.07094e-14	1.31802e-10	0.2	0.039
Rgs11	5.86355	0.081092	1.02228	2.58104e-13	4.81106e-10	0.524	0.243
Lgals3	0	0.0388207	2.33402	5.31202e-12	9.9016e-09	0.135	0.016
Ckap2l	0	0.0373032	1.44327	9.57968e-12	1.78565e-08	0.108	0.009
Rrad	0	0.162033	1.01135	3.20541e-10	5.97489e-07	0.222	0.062
Serpine1	2.3173	0.062864	0.934281	6.75387e-10	1.25892e-06	0.254	0.084
Gm1673	11.4013	21.7588	1.27701	1.74665e-09	3.25575e-06	0.162	0.035
Tnfaip8	1.47842	0.478831	0.632597	2.47457e-09	4.61259e-06	0.503	0.273
Spp1	0	0.0666255	1.77902	8.01365e-09	1.49374e-05	0.103	0.013
Ccl7	NA	NA	0.688622	1.75779e-08	3.27651e-05	0.135	0.031
Adamts11	1.0381	0.684286	0.755229	2.93031e-08	5.46209e-05	0.341	0.159
Lmnb1	1.36943	2.62974	0.615628	1.34392e-07	0.000250507	0.119	0.028
Fabp5	13.0508	33.2422	1.112	3.82112e-07	0.000712257	0.222	0.08
Gm13889	4.10354	2.74901	0.596747	4.2132e-07	0.00078534	0.178	0.063
Lgals3bp	5.26316	0.232708	1.04045	1.61643e-06	0.00301302	0.314	0.15
Cks2	1.38504	0.287333	0.714739	6.09929e-06	0.0113691	0.146	0.044
Exosc2	1.75506	0.633413	0.680927	0.00145844	1	0.151	0.066

## Sheet: subcluster 6
gene	Cluster_6_mean	Cluster_other_mean	log2FC	p_val	p_val_adj	pct.1	pct.2
Pf4	11.0031	0.0496044	6.08296	8.40378e-134	1.56646e-130	0.88	0.02
Mrc1	NA	NA	5.96668	1.79273e-128	3.34164e-125	0.846	0.026
Dab2	1.53027	0.453188	4.82194	4.06945e-116	7.58545e-113	0.855	0.053
Lyz2	7.09351	0.351068	3.50458	4.52382e-111	8.43241e-108	0.906	0.427
Ms4a7	1.83385	0.0172912	4.65067	2.384e-103	4.44377e-100	0.769	0.02
F13a1	0	0.00597475	5.27818	2.23669e-101	4.16918e-98	0.684	0.008
Cd163	0	0.0103852	4.79579	1.7455e-70	3.25361e-67	0.504	0.006
Cbr2	0	0.0075902	4.2906	6.19965e-70	1.15561e-66	0.513	0.007
Ctsc	4.04053	0.178177	2.65964	1.70486e-68	3.17786e-65	0.829	0.396
Stab11	3.82826	0.32329	3.1202	2.37195e-62	4.42131e-59	0.803	0.321
Clec10a	NA	NA	4.57826	1.17157e-59	2.18381e-56	0.419	0.004
Wfdc17	7.33541	0.022707	4.97395	1.12926e-54	2.10495e-51	0.504	0.024
Cybb	NA	NA	3.9191	5.87858e-54	1.09577e-50	0.538	0.031
Clec4n	0	0	3.7085	3.08183e-53	5.74453e-50	0.35	0.001
Lyve1	0	0.0941825	4.3901	2.72042e-50	5.07087e-47	0.333	0.002
Igfbp4	0.580123	3.08795	3.7687	5.38903e-50	1.00452e-46	0.513	0.052
Pla2g7	1.22596	1.25045	3.6939	1.55838e-45	2.90482e-42	0.436	0.021
Lgals1	4.26902	1.01797	3.50042	4.12599e-44	7.69084e-41	0.479	0.041
Ifi207	0	0.0511954	3.50808	4.31976e-44	8.05203e-41	0.453	0.028
Mgl2	0.579324	0.516332	3.85289	1.97805e-43	3.68708e-40	0.342	0.005
Ccl24	0	0.00441042	4.37519	1.80885e-42	3.37169e-39	0.368	0.02
Ms4a6c	0.289662	0.00676688	2.9169	5.14418e-42	9.58875e-39	0.547	0.139
Bst2	1.18333	0.769013	2.0992	1.42845e-41	2.66263e-38	0.752	0.361
Gas6	8.98145	5.0075	2.52437	9.73543e-38	1.81468e-34	0.65	0.223
Cyr61	0	0.666927	3.81809	2.54551e-37	4.74483e-34	0.368	0.016
Fcgr2b	0.846167	0.0311861	2.25926	1.06421e-34	1.9837e-31	0.65	0.312
Vcam1	0	0.250115	3.92381	1.74291e-33	3.24878e-30	0.376	0.031
Colec12	0	0.220366	3.34609	1.54684e-32	2.88332e-29	0.282	0.008
Ifitm3	2.20216	1.76827	2.30965	4.20918e-31	7.84591e-28	0.573	0.116
Tgfbi	0	0.04547	3.00898	1.00177e-30	1.86731e-27	0.419	0.054
Cd209f	NA	NA	4.3714	1.28085e-29	2.3875e-26	0.214	0.002
Igf1	0	1.08619	2.40845	1.00969e-27	1.88206e-24	0.325	0.024
Ccl8	NA	NA	3.96937	1.53788e-27	2.8666e-24	0.214	0.003
C4b	0	0.443315	3.42783	7.96566e-27	1.4848e-23	0.333	0.028
Ninj1	6.7585	1.24154	2.00721	6.37569e-26	1.18843e-22	0.521	0.253
Mdfic	0	0.0749185	2.55853	1.26554e-25	2.35897e-22	0.274	0.014
Gpx3	0	0.242437	2.57859	6.54885e-25	1.2207e-21	0.214	0.004
Maf1	2.23886	1.48895	1.52499	9.54544e-25	1.77927e-21	0.667	0.551
Sdc41	0	0.330549	2.82171	1.55407e-24	2.89678e-21	0.436	0.111
Cp	0.169288	0.281723	2.61046	1.77756e-24	3.31337e-21	0.291	0.02
Cxcl21	0	0.0910805	3.97011	1.89012e-24	3.52319e-21	0.35	0.051
Aldh2	3.90551	2.54189	2.44057	2.39866e-24	4.4711e-21	0.453	0.124
Clec12a	NA	NA	3.33462	3.23883e-24	6.03717e-21	0.239	0.011
Anxa5	0.915029	1.73109	2.38964	1.20195e-23	2.24043e-20	0.47	0.103
Mt11	36.7164	15.8555	1.93216	2.54369e-22	4.74144e-19	0.718	0.519
Ccl71	NA	NA	3.80201	6.12825e-22	1.14231e-18	0.282	0.027
Cd631	6.27175	7.61779	1.2117	7.28803e-21	1.35849e-17	0.726	0.493
Ifi27l2a	0	0.275025	1.92311	5.69455e-20	1.06146e-16	0.479	0.119
Fcna	0	0	2.30951	1.54208e-19	2.87443e-16	0.137	0
Ptpn18	6.65642	0.584983	1.19127	2.8014e-19	5.22181e-16	0.658	0.534
Ccl121	NA	NA	2.513	1.14612e-18	2.13637e-15	0.462	0.252
Iqgap2	1.49308	2.72682	1.93214	1.09922e-17	2.04895e-14	0.171	0.007
Gpr65	0	0.0490355	2.35396	1.38411e-17	2.57998e-14	0.359	0.067
Cxcl1	0	0.132947	3.44857	1.44201e-16	2.6879e-13	0.188	0.011
Lilr4b	0	0.0212274	2.93947	6.9094e-15	1.28791e-11	0.197	0.016
Ednrb	0	0.179497	2.1226	8.70618e-15	1.62283e-11	0.205	0.019
Txnip1	15.8995	5.72393	1.05062	1.03146e-12	1.92264e-09	0.786	0.644
Cd141	3.16669	0.300689	1.16614	1.49559e-11	2.78779e-08	0.521	0.525
Cd68	12.2165	0.222601	0.961857	4.66818e-11	8.7015e-08	0.641	0.569
Atp2b11	38.1241	74.9951	1.16055	4.96463e-11	9.25407e-08	0.479	0.357
Cebpb1	13.4148	2.06229	1.14251	6.29444e-11	1.17328e-07	0.521	0.53
Tmem256	5.81494	8.65432	1.39026	9.27501e-11	1.72886e-07	0.436	0.281
Fcer1g	39.7156	0.740675	0.658313	1.41521e-10	2.63796e-07	0.906	0.822
Atpif1	20.9897	34.1012	0.960694	5.73128e-10	1.06831e-06	0.513	0.45
Nfkbiz1	1.66634	0.609551	1.0668	2.91464e-09	5.43288e-06	0.376	0.258
Gng5	12.9321	7.01728	0.888948	8.06007e-09	1.5024e-05	0.718	0.616
Ost4	10.0327	5.75649	1.06397	1.10808e-08	2.06546e-05	0.462	0.377
Cenpa	0	0.253423	1.55838	1.19801e-08	2.23309e-05	0.128	0.013
Uqcr11	28.9104	24.56	1.04149	1.84152e-08	3.43259e-05	0.538	0.433
Cdr2	0	0.196751	1.69181	1.91685e-08	3.573e-05	0.111	0.008
Emp3	2.57999	0.0524006	1.73827	2.34625e-08	4.3734e-05	0.265	0.086
Cox5a	7.01496	12.9232	1.31543	3.70673e-08	6.90934e-05	0.359	0.245
Hmgn2	5.13218	17.7551	1.24654	5.59583e-08	0.000104306	0.248	0.236
Cox6c1	25.7643	42.6153	1.00216	7.25387e-08	0.000135212	0.65	0.531
Ccr1	NA	NA	1.84589	1.42571e-07	0.000265753	0.137	0.021
Ifit3	4.74158	0.130737	1.28852	6.0694e-07	0.00113134	0.137	0.023
Hist1h2bc1	4.94198	8.44428	1.47674	8.18413e-07	0.00152552	0.444	0.276
Ubl5	26.9289	17.6953	0.923048	9.75465e-07	0.00181827	0.47	0.439
Prdx51	9.05084	12.6993	0.716021	1.55495e-06	0.00289844	0.487	0.458
Polr2l	1.49705	2.17805	1.87373	1.67376e-06	0.00311988	0.171	0.084
AC160336.12	3.04045	12.3654	1.0997	1.7523e-06	0.00326628	0.504	0.428
Mt2	3.09393	2.19066	1.7595	1.97061e-06	0.00367321	0.222	0.075
Odc1	5.3504	7.61731	1.44209	2.36691e-06	0.00441193	0.282	0.181
Marcksl11	3.94146	13.0796	1.32324	3.25201e-06	0.00606174	0.299	0.129
Timm8b	4.0073	10.766	1.31151	5.44703e-06	0.0101533	0.222	0.157
Ccl22	0	0.0592196	1.51592	5.72063e-06	0.0106633	0.299	0.127
Tomm71	13.0101	16.4506	0.90687	9.75722e-06	0.0181875	0.453	0.415
Dnajb1	6.68776	3.02592	1.56993	1.31222e-05	0.0244598	0.325	0.22
Cd93	2.0762	0.238034	2.19034	1.5842e-05	0.0295295	0.103	0.016
Cfh1	1.16025	0.285718	0.691194	2.07152e-05	0.0386132	0.53	0.526
Tuba1c1	1.88427	0.342781	1.15069	2.59689e-05	0.0484061	0.137	0.07
Pebp1	13.1302	34.1409	0.842086	2.81493e-05	0.0524703	0.359	0.349
Dnase2a	7.44642	0.327421	1.14822	3.3835e-05	0.0630684	0.333	0.22
Atp5h	14.7448	27.048	0.588563	4.3766e-05	0.0815799	0.53	0.493
Cox6b1	18.9466	23.2091	0.783413	5.66723e-05	0.105637	0.513	0.457
Nt5dc2	0.45608	1.49491	1.54487	5.68414e-05	0.105952	0.103	0.024
B4galt6	4.35668	7.26896	1.14613	5.97443e-05	0.111363	0.231	0.086
Hpgd1	6.90394	0.0989408	0.696083	5.9847e-05	0.111555	0.598	0.502
2010107E04Rik	12.4204	13.9038	0.995508	6.43524e-05	0.119953	0.402	0.314
Smim1	6.34389	0.614751	1.50725	7.20349e-05	0.134273	0.145	0.061
Dnajc15	1.65949	4.49074	1.35229	7.85707e-05	0.146456	0.239	0.124
Zfp106	4.65345	7.76064	1.58367	0.000114475	0.213381	0.256	0.146
Idh2	0.745742	2.73816	0.934183	0.000130188	0.242671	0.282	0.223
Pgm2l1	10.4077	13.4495	1.39724	0.000135156	0.251932	0.12	0.027
Usmg51	16.7806	25.5504	0.786248	0.000223417	0.41645	0.41	0.348
Hist1h1c1	6.77649	4.98028	1.05954	0.000249756	0.465546	0.419	0.282
Ndufa7	10.1544	12.8182	0.721744	0.000288	0.536833	0.359	0.345
Cebpd1	3.49471	0.891286	1.05335	0.000321119	0.598565	0.359	0.276
Cited21	3.34905	5.93336	1.11577	0.000399641	0.744931	0.316	0.273
Elob	33.3134	30.5095	0.585838	0.000407267	0.759146	0.513	0.481
Cox7a2	23.4583	26.4099	0.655943	0.000426305	0.794633	0.47	0.393
Cox7c1	41.5763	44.8904	0.668679	0.000467891	0.872148	0.658	0.625
Ccnd1	2.70524	1.6602	1.00222	0.000476116	0.88748	0.282	0.238
Ndufb5	7.83765	12.5775	0.7928	0.000477481	0.890024	0.291	0.277
Atp5j21	17.0799	22.9933	0.654431	0.000478165	0.891299	0.547	0.464
Hmox11	0	0.215516	1.02127	0.000487059	0.907877	0.299	0.152
Ccnd2	7.61721	12.2421	1.19824	0.000681302	1	0.103	0.026
Fam49a	5.59939	6.91387	0.930644	0.000710287	1	0.103	0.026
Ndufa11	4.27983	10.9575	0.730186	0.00076508	1	0.342	0.31
Fam213a	1.66117	6.34219	1.0906	0.00083869	1	0.12	0.039
Ndufa21	16.1285	14.3683	0.726232	0.000973965	1	0.436	0.395
Sod2	2.53736	5.03757	0.841997	0.00104664	1	0.145	0.128
Ndufc2	11.641	17.102	0.695394	0.00113693	1	0.402	0.377
Atp6v1a	12.5315	12.9921	1.06831	0.00125182	1	0.265	0.133
Dbi	16.3628	15.5301	0.621062	0.00129803	1	0.47	0.377
Gstm1	5.8362	1.86526	1.01484	0.00147816	1	0.12	0.037
Id21	9.12722	9.7373	1.09319	0.00203633	1	0.274	0.19
Pcbd2	0.434893	1.57082	1.0519	0.00228194	1	0.179	0.093
Atf32	16.2537	1.7461	0.664086	0.00255	1	0.521	0.478
Atp5j1	17.6049	24.1803	0.619018	0.00301848	1	0.47	0.451
Ndufa3	10.8242	9.63978	0.797887	0.00324619	1	0.385	0.277
Tnfaip81	1.47842	0.478831	0.736419	0.00342851	1	0.368	0.286
Atp5l	10.679	26.1504	0.719437	0.00348553	1	0.547	0.469
Adrb22	4.06503	0.0690604	0.64044	0.00364608	1	0.35	0.354
Atp5g3	11.2487	15.8039	0.728179	0.00386938	1	0.274	0.253
Mrps21	2.89579	6.37214	0.751265	0.00450655	1	0.299	0.245
Ppp3ca1	38.2404	53.0494	0.812355	0.00464366	1	0.342	0.295
S100a11	9.99287	1.95245	0.916669	0.00527234	1	0.205	0.093
Crip1	0.169288	2.74655	0.832752	0.00551035	1	0.214	0.112
Cdkn1a1	5.1983	0.928471	1.20719	0.00657278	1	0.239	0.142
Txndc16	0.842105	3.81162	0.858669	0.00680591	1	0.137	0.057
Idh1	0.507863	2.25116	1.03843	0.00724506	1	0.12	0.053
Errfi1	0.169288	1.81129	1.16286	0.00737695	1	0.214	0.133
Slc45a4	0.846167	1.55896	1.01317	0.00771465	1	0.154	0.068
Plek1	7.4393	0.399372	0.606366	0.00800863	1	0.47	0.45
Ndufb7	11.2985	11.0735	0.68548	0.00836429	1	0.316	0.271
Wtip	4.74158	1.19533	1.03327	0.00871626	1	0.145	0.067
Ndufb11	17.9706	14.4337	0.614746	0.00886525	1	0.325	0.305
Uqcr10	14.5777	19.4485	0.622963	0.00940124	1	0.419	0.364

## Sheet: subcluster 7
gene	Cluster_7_mean	Cluster_other_mean	log2FC	p_val	p_val_adj	pct.1	pct.2
Cd74	NA	NA	6.98481	3.15426e-95	5.87954e-92	0.727	0.097
H2-Eb1	0	0.0122556	7.5156	2.28902e-76	4.26673e-73	0.623	0.003
H2-Aa	NA	NA	7.26485	3.44088e-76	6.41381e-73	0.649	0.004
Tmsb10	38.5805	114.951	4.05733	1.62041e-63	3.02044e-60	0.584	0.356
H2-Ab1	0	0.0955742	6.69712	2.85735e-63	5.32611e-60	0.545	0.027
Cd522	7.11308	0.39138	3.05301	3.49201e-45	6.5091e-42	0.766	0.354
Ifi27l2a1	0	0.275025	3.5519	1.17365e-32	2.18767e-29	0.662	0.12
AW112010	0	0.113949	4.29343	1.2852e-32	2.39562e-29	0.364	0.06
Cytip	0	0.00411176	3.98497	1.00726e-30	1.87753e-27	0.351	0.01
Plbd1	NA	NA	3.38635	1.40003e-27	2.60966e-24	0.247	0
Rpl411	76.5037	104.918	1.373	2.52592e-27	4.70832e-24	0.87	0.871
Ms4a4b	0	0	4.83273	5.62084e-25	1.04773e-21	0.234	0.001
H2-Q7	NA	NA	3.83063	5.92484e-24	1.10439e-20	0.403	0.045
Plac8	NA	NA	4.10572	1.43855e-23	2.68146e-20	0.208	0.001
S100a6	0.60131	0.5743	4.35826	1.60371e-23	2.98932e-20	0.299	0.02
Runx3	0	0.00397407	3.55577	2.40024e-23	4.47405e-20	0.234	0.002
Trbc2	0.846167	0.0285969	5.28937	6.82071e-23	1.27138e-19	0.195	0
S100a4	0	0.0485422	4.61554	1.03034e-21	1.92055e-18	0.208	0.007
Lyz21	7.09351	0.351068	2.72761	2.285e-21	4.25924e-18	0.532	0.447
Dusp21	0	0.0744693	4.15125	5.36227e-21	9.99526e-18	0.312	0.05
Ptprcap	0	0.0171211	3.75947	2.54486e-20	4.74362e-17	0.182	0.001
Ms4a71	1.83385	0.0172912	3.00659	2.58272e-20	4.81419e-17	0.416	0.045
Cybb1	NA	NA	2.50321	3.16466e-20	5.89892e-17	0.416	0.043
Clec12a1	NA	NA	2.56701	6.98471e-20	1.30195e-16	0.286	0.014
Cd3d	0	0.0356427	4.41105	2.98998e-19	5.57332e-16	0.169	0
S100a10	0.145231	2.57648	3.15338	6.39316e-18	1.19168e-14	0.26	0.042
Cxcr4	0	1.72673	3.35111	3.54382e-17	6.60568e-14	0.247	0.01
Cd69	0	0.0242881	4.44959	3.82474e-17	7.12932e-14	0.208	0.009
Vim	4.17711	2.61548	3.16615	6.51486e-17	1.21437e-13	0.364	0.052
Napsa	0	0	3.41342	8.50248e-17	1.58486e-13	0.156	0
Crip11	0.169288	2.74655	2.90343	1.301e-16	2.42506e-13	0.442	0.106
Ms4a6c1	0.289662	0.00676688	2.44023	2.08658e-16	3.88939e-13	0.481	0.148
Ccl5	0	0	5.17862	2.78624e-16	5.19355e-13	0.195	0.01
Ccnd21	7.61721	12.2421	2.99695	7.62465e-16	1.42124e-12	0.286	0.021
Emp31	2.57999	0.0524006	2.13188	1.44963e-15	2.70211e-12	0.442	0.084
Gramd3	0	0.0710825	3.40835	1.11304e-14	2.07471e-11	0.195	0.011
Gpr651	0	0.0490355	2.7631	1.67339e-14	3.11919e-11	0.364	0.072
Mrc11	NA	NA	1.57382	3.66608e-14	6.83357e-11	0.351	0.057
Lgals11	4.26902	1.01797	2.24513	3.74924e-14	6.98858e-11	0.364	0.053
Nkg7	0	0	4.30183	6.01373e-14	1.12096e-10	0.13	0.001
Lsp1	0.289662	0.118136	2.67076	7.96173e-14	1.48407e-10	0.338	0.097
Wfdc171	7.33541	0.022707	1.83937	5.09345e-13	9.49419e-10	0.299	0.039
Ifitm31	2.20216	1.76827	2.54247	1.1186e-12	2.08507e-09	0.468	0.128
Cd72	NA	NA	2.7215	1.1468e-12	2.13763e-09	0.234	0.029
Ly6c2	0	0.00724262	3.8493	1.26811e-12	2.36377e-09	0.117	0
Lilr4b1	0	0.0212274	2.41334	2.05035e-12	3.82185e-09	0.234	0.018
Gm8369	0	0.0113316	3.63615	2.35975e-12	4.39857e-09	0.13	0.003
Gimap3	NA	NA	3.34372	4.56906e-12	8.51673e-09	0.117	0
Anxa2	0	0.351497	2.91699	5.63968e-12	1.05124e-08	0.195	0.012
Itgb7	NA	NA	1.8444	1.7312e-11	3.22696e-08	0.104	0
Coro1a	1.37685	2.61067	1.3511	2.38385e-11	4.4435e-08	0.636	0.538
Tspo1	1.06393	0.92231	1.5775	2.47571e-10	4.61472e-07	0.481	0.26
Anxa1	0	0.119604	2.36112	2.57136e-10	4.79301e-07	0.117	0.002
Ccr2	0	0	2.40519	2.99593e-10	5.58441e-07	0.143	0.005
Atp5e1	31.817	30.2866	1.23	3.11759e-10	5.81119e-07	0.649	0.589
Cox5a1	7.01496	12.9232	1.65368	1.54126e-09	2.87291e-06	0.455	0.244
Ifi2071	0	0.0511954	2.35176	2.55939e-09	4.77071e-06	0.26	0.042
Itgal	NA	NA	2.04077	3.13236e-09	5.83873e-06	0.104	0.002
Lgals31	0	0.0388207	2.64969	3.84029e-09	7.1583e-06	0.195	0.02
Got1	1.57179	5.38	2.34622	8.48836e-09	1.58223e-05	0.273	0.075
Pla2g71	1.22596	1.25045	1.05133	1.21151e-08	2.25825e-05	0.208	0.036
Ighm	5.26316	0.15073	1.57773	1.46666e-08	2.73386e-05	0.299	0.327
Cox7c2	41.5763	44.8904	0.908385	2.19115e-08	4.08431e-05	0.636	0.626
Ptpn181	6.65642	0.584983	1.00291	2.29385e-08	4.27574e-05	0.61	0.537
Dab21	1.53027	0.453188	1.82678	2.42573e-08	4.52156e-05	0.338	0.084
Ezr	5.40839	3.67747	1.85225	3.29834e-08	6.1481e-05	0.208	0.027
Emb	1.47842	1.30494	1.64256	3.63187e-08	6.7698e-05	0.13	0.007
Atp5h1	14.7448	27.048	1.0391	5.2276e-08	9.74424e-05	0.597	0.492
Cox8a1	62.4242	53.3996	0.931202	5.54576e-08	0.000103373	0.766	0.684
Rasgrp1	6.35029	8.84029	2.25001	6.98535e-08	0.000130207	0.117	0.006
Isg15	0.169288	0.274857	2.2378	7.36919e-08	0.000137362	0.247	0.049
Elob1	33.3134	30.5095	1.15807	1.14035e-07	0.000212562	0.636	0.477
Bst21	1.18333	0.769013	1.33322	1.44248e-07	0.000268879	0.532	0.375
Pfkp	8.64669	6.34304	2.45939	3.07928e-07	0.000573977	0.13	0.011
Sec61g	11.1618	16.676	1.23068	3.2114e-07	0.000598606	0.532	0.467
Prdx6	2.9226	3.89945	1.91303	4.06838e-07	0.000758347	0.312	0.104
Pf41	11.0031	0.0496044	1.39724	4.37766e-07	0.000815996	0.247	0.056
Il1b1	5.26316	0.191997	2.51657	6.46757e-07	0.00120556	0.312	0.108
Hopx	4.8404	2.15153	2.26574	9.33393e-07	0.00173984	0.182	0.027
Atox11	16.0215	10.5577	0.980998	1.39772e-06	0.00260534	0.558	0.497
Arpc1b	7.74172	1.39793	0.875966	1.89413e-06	0.00353066	0.61	0.572
Bcl11b	8.98829	9.04899	2.34811	2.58303e-06	0.00481476	0.104	0.007
Tomm72	13.0101	16.4506	1.08582	3.65131e-06	0.00680603	0.532	0.413
Rps27l	12.0118	6.54725	1.33821	4.73753e-06	0.00883076	0.416	0.305
Rpl22l1	20.5421	29.1384	1.15909	4.83093e-06	0.00900486	0.506	0.439
1810058I24Rik	2.06918	3.00445	1.67757	4.86852e-06	0.00907492	0.312	0.154
Nr4a11	3.81388	1.53803	1.70217	6.92365e-06	0.0129057	0.338	0.142
Cox6c2	25.7643	42.6153	0.897797	7.54218e-06	0.0140586	0.649	0.533
Rgs12	5.86355	0.081092	1.59074	8.68488e-06	0.0161886	0.416	0.259
Nr4a3	3.56474	1.68751	2.33845	9.14717e-06	0.0170503	0.117	0.012
Uqcrh1	10.5551	21.2075	0.962328	1.13628e-05	0.0211803	0.494	0.454
Nop10	3.39446	7.59825	1.54352	1.13641e-05	0.0211826	0.351	0.18
Dnajb11	6.68776	3.02592	2.09359	1.91426e-05	0.0356818	0.325	0.222
Ndufv3	10.4812	10.5623	1.31237	2.09343e-05	0.0390216	0.364	0.271
Fyn	8.2508	7.51314	2.07604	2.3366e-05	0.0435542	0.195	0.048
Cebpb2	13.4148	2.06229	0.922536	2.652e-05	0.0494332	0.519	0.53
Atp6v0e	3.03425	4.60678	1.11284	2.88278e-05	0.0537351	0.481	0.374
Rpl36al1	9.72647	10.2165	1.07854	3.43016e-05	0.0639383	0.519	0.404
Cd931	2.0762	0.238034	1.4149	3.94273e-05	0.0734925	0.117	0.017
Il11ra1	0.891368	1.29567	0.695442	4.73863e-05	0.0883281	0.052	0.13
Cxcl14	0	2.47237	1.3331	4.75736e-05	0.0886773	0.104	0.011
Atp5l1	10.679	26.1504	1.02076	8.12732e-05	0.151493	0.558	0.47
Ccl122	NA	NA	0.890839	8.50547e-05	0.158542	0.195	0.264
Tgfbi1	0	0.04547	1.68213	8.62998e-05	0.160863	0.234	0.067
Pdcd4	1.66077	5.34479	1.56107	9.13343e-05	0.170247	0.221	0.137
Avpi1	0	1.27409	1.38388	0.000105609	0.196856	0.117	0.017
Cycs	3.87565	8.07425	1.32435	0.000111679	0.208169	0.299	0.201
Bcl2a1b1	3.65603	0.151011	1.13367	0.000120259	0.224163	0.481	0.407
Ndufb111	17.9706	14.4337	1.09928	0.000184053	0.343074	0.39	0.303
Cyfip2	15.4672	14.7388	1.55582	0.00020302	0.378429	0.117	0.018
Anxa51	0.915029	1.73109	1.39442	0.000228864	0.426603	0.299	0.115
Bcl2a1d1	NA	NA	1.6644	0.000288499	0.537762	0.208	0.065
Atp5j22	17.0799	22.9933	0.767029	0.000295707	0.551198	0.506	0.467
Mgl21	0.579324	0.516332	2.0814	0.000350378	0.653105	0.117	0.018
Tnfaip82	1.47842	0.478831	0.966839	0.000474604	0.884662	0.416	0.286
Cpne2	0.45895	2.30625	1.45326	0.000645781	1	0.104	0.015
Hmgb21	9.77703	5.26035	1.1175	0.000670846	1	0.506	0.325
Slc38a11	5.02274	11.1053	1.47531	0.000732614	1	0.195	0.143
Dbi1	16.3628	15.5301	0.952796	0.000849332	1	0.506	0.377
Rgs2	11.4469	1.46073	0.860588	0.00111608	1	0.442	0.452
Gm17018	8.70974	2.96994	1.49104	0.00120434	1	0.104	0.088
Jpt1	6.81253	20.246	0.959571	0.00122582	1	0.416	0.304
Dut	3.01736	3.12871	1.4894	0.00124643	1	0.104	0.02
F13a11	0	0.00597475	1.10565	0.00141953	1	0.143	0.038
Ly6a	0.677151	2.27042	1.25322	0.00161192	1	0.208	0.078
Ctsc1	4.04053	0.178177	0.920267	0.00176474	1	0.481	0.415
Cxcl22	0	0.0910805	2.17302	0.00196174	1	0.182	0.062
Sod11	1.34992	7.19972	1.60402	0.00201775	1	0.26	0.124
Gsn	0.842105	1.25934	1.09541	0.00205998	1	0.169	0.05
Camk1d1	2.48558	4.11607	1.34913	0.00213176	1	0.169	0.151
Cox7b1	16.0829	14.323	1.20199	0.0021373	1	0.39	0.267
Uqcrq	18.689	18.5278	0.863385	0.00218174	1	0.455	0.414
2021-03-02	1.92717	2.09469	1.02426	0.00219155	1	0.364	0.249
Ost41	10.0327	5.75649	0.775458	0.0028594	1	0.416	0.38
Ndufb71	11.2985	11.0735	0.904894	0.00290511	1	0.377	0.27
Ndufa5	8.09205	17.6258	1.01858	0.00340602	1	0.39	0.244
Cox6b11	18.9466	23.2091	0.753897	0.00347526	1	0.532	0.457
Tnfaip31	1.83756	0.213272	1.02171	0.00350721	1	0.351	0.288
Ndufa13	14.716	22.399	0.846295	0.00351605	1	0.532	0.45
Cox7a21	23.4583	26.4099	0.873379	0.00356024	1	0.481	0.394
Gpr1831	1.42143	0.0080547	0.677025	0.00363775	1	0.338	0.383
Smim26	8.43617	4.47918	0.629675	0.00418211	1	0.065	0.119
Ndufb6	3.66374	5.44507	1.01288	0.00445928	1	0.156	0.128
Mrpl58	3.29682	3.92303	1.25178	0.00614549	1	0.143	0.109
Tuba4a	10.379	5.67165	1.45194	0.00850091	1	0.104	0.024
Hspa1b2	7.95359	4.36798	1.22013	0.00870738	1	0.416	0.337
Ndufaf8	8.34241	2.65527	1.22833	0.00870848	1	0.26	0.136
Id22	9.12722	9.7373	1.73464	0.00899828	1	0.299	0.191

## Sheet: subcluster 8
gene	Cluster_8_mean	Cluster_other_mean	log2FC	p_val	p_val_adj	pct.1	pct.2
Nrxn1	43.2685	53.6245	3.40843	6.8884e-25	1.284e-21	0.544	0.041
Gria2	63.6265	83.0518	2.5488	1.20858e-20	2.25279e-17	0.509	0.047
Grin2b	51.9371	57.6012	3.72673	5.70787e-20	1.06395e-16	0.351	0.013
Ptprz1	2.26954	6.14593	3.87878	1.75798e-19	3.27687e-16	0.421	0.035
Ntm	15.7474	19.928	2.15805	4.85e-18	9.0404e-15	0.333	0.018
Gpm6a	21.4684	44.6007	2.48685	5.53744e-18	1.03218e-14	0.439	0.038
Lsamp	12.3243	24.4152	2.43179	1.08233e-17	2.01747e-14	0.351	0.02
Meg3	268.357	262.257	3.78956	1.19579e-15	2.22894e-12	0.439	0.06
Cspg5	6.33838	8.37753	3.1857	1.25101e-15	2.33188e-12	0.404	0.039
Slc1a2	19.1932	22.5039	2.98487	2.26138e-15	4.21521e-12	0.561	0.119
Ntrk2	19.4926	20.2565	2.10903	2.40551e-15	4.48387e-12	0.333	0.023
Bcan	0.891771	1.77475	2.96029	2.53266e-15	4.72088e-12	0.298	0.014
Gm3764	1.9269	8.73906	2.80225	5.30062e-14	9.88036e-11	0.246	0.008
Cntn1	30.1094	13.9016	2.4686	6.35631e-14	1.18482e-10	0.333	0.027
Dclk1	15.9861	13.9687	1.99193	1.7265e-13	3.21819e-10	0.263	0.015
C1ql3	25.7388	15.9414	2.68003	1.41486e-12	2.6373e-09	0.246	0.011
Ank3	24.1047	30.0211	1.5568	1.76632e-12	3.29242e-09	0.333	0.042
Cacna1e	9.72066	16.0007	2.08979	1.95252e-12	3.63949e-09	0.211	0.006
Tnr	9.1379	7.64409	3.15029	2.77705e-12	5.17642e-09	0.281	0.021
Cacng4	0	2.38331	2.11408	4.29741e-12	8.01037e-09	0.193	0.006
Pdgfra	0	0.805884	3.48935	5.91506e-12	1.10257e-08	0.228	0.012
Gria3	24.1284	10.7119	2.37678	8.8867e-12	1.65648e-08	0.211	0.009
Slc4a4	1.13663	2.45865	2.28043	9.9542e-12	1.85546e-08	0.228	0.011
Opcml	9.8075	17.3264	1.43022	1.5055e-11	2.80626e-08	0.211	0.014
Ncald	10.1496	9.90586	1.87756	1.96402e-11	3.66094e-08	0.246	0.017
Gria1	19.6627	43.805	2.83331	2.10498e-11	3.92368e-08	0.246	0.015
Nrcam	14.9531	16.167	1.58663	2.33412e-11	4.35079e-08	0.175	0.006
Vcan	0	2.24319	2.68698	8.28438e-11	1.54421e-07	0.211	0.011
Alcam	17.8503	10.4997	2.22755	1.05781e-10	1.97177e-07	0.228	0.014
Pcdh15	1.08073	1.85636	1.84657	1.09934e-10	2.04918e-07	0.158	0.005
Olfm1	47.7542	40.4363	2.46349	1.21884e-10	2.27191e-07	0.298	0.031
Gpr17	5.26316	0.497479	1.61799	1.32874e-10	2.47677e-07	0.158	0.006
Nrxn3	22.1105	21.492	2.45998	3.35615e-10	6.25586e-07	0.193	0.008
Atp1a2	8.89106	11.6504	2.22844	3.42891e-10	6.39148e-07	0.526	0.153
Plpp3	0.145231	2.83089	2.04123	3.51652e-10	6.5548e-07	0.316	0.04
Stmn3	30.7914	34.2527	1.80987	3.66401e-10	6.82972e-07	0.246	0.02
Negr1	15.6432	14.4496	1.87463	6.68611e-10	1.24629e-06	0.193	0.01
Htra1	1.44381	1.77973	1.92011	6.97162e-10	1.29951e-06	0.228	0.017
Scn2a	25.4631	23.233	2.20411	9.8312e-10	1.83254e-06	0.175	0.006
Ednrb	0	0.179497	1.94028	9.8947e-10	1.84437e-06	0.246	0.023
Brinp3	0	1.64164	2.67638	1.27492e-09	2.37646e-06	0.158	0.004
Gpr37l1	1.97908	0.991626	2.14631	2.24684e-09	4.1881e-06	0.211	0.014
Nsg1	7.26737	18.468	1.23967	3.38915e-09	6.31737e-06	0.158	0.008
Scn1a	6.82126	7.94383	2.1991	3.72208e-09	6.93796e-06	0.14	0.003
Atp1b1	67.3235	73.9101	2.41821	5.12253e-09	9.54839e-06	0.316	0.048
Dpp6	9.03518	15.1438	1.86746	5.13055e-09	9.56335e-06	0.175	0.008
Ndrg4	13.6688	17.7352	1.40702	5.39168e-09	1.00501e-05	0.193	0.014
3110035E14Rik	0.435692	3.25116	1.97318	1.03088e-08	1.92156e-05	0.175	0.008
Frrs1l	11.6527	17.5037	2.01184	1.42325e-08	2.65293e-05	0.193	0.012
Lhfpl3	0	0.895504	2.19723	2.03633e-08	3.79571e-05	0.175	0.009
Syt1	45.3808	79.7341	1.87648	2.38455e-08	4.44481e-05	0.281	0.04
Peg3	19.3295	16.8038	2.28118	3.41973e-08	6.37438e-05	0.193	0.014
Scg3	15.5714	12.2604	2.54005	4.01829e-08	7.49008e-05	0.175	0.01
Qpct	0	1.23587	1.56084	4.02297e-08	7.49882e-05	0.14	0.011
Unc80	1.45142	9.32587	1.31747	4.12062e-08	7.68083e-05	0.14	0.008
Map1b	31.339	53.2928	2.16769	4.66061e-08	8.68738e-05	0.298	0.047
Cyfip2	15.4672	14.7388	0.784214	4.71128e-08	8.78182e-05	0.158	0.018
Kalrn	15.7111	14.6803	2.15678	5.66922e-08	0.000105674	0.175	0.01
Grin1	23.3868	21.1698	2.13547	6.13031e-08	0.000114269	0.158	0.007
Slc6a1	1.76808	10.6114	0.931124	7.71071e-08	0.000143728	0.158	0.017
Grin2a	17.7728	27.3117	2.92325	1.08094e-07	0.000201487	0.158	0.013
Epha4	18.3741	24.0561	2.30825	1.20292e-07	0.000224224	0.175	0.012
Ahi1	14.4451	34.4715	2.08741	1.22071e-07	0.00022754	0.281	0.043
Aqp4	0.435692	0.154922	1.70129	1.23493e-07	0.000230191	0.14	0.007
Fxyd6	11.7686	15.3645	1.5441	1.25709e-07	0.000234322	0.158	0.011
Rims2	8.58855	7.45122	1.61467	1.31742e-07	0.000245568	0.123	0.006
Luzp2	0.290461	3.36737	1.35679	1.37623e-07	0.00025653	0.158	0.012
Kcnk2	2.21643	7.648	1.90936	1.40025e-07	0.000261007	0.14	0.006
Scrg1	0.145231	0.582683	2.11618	1.48845e-07	0.000277447	0.158	0.008
Epha5	9.52733	23.8311	1.72798	1.56528e-07	0.000291768	0.228	0.027
Grm5	25.3127	19.6	1.57057	1.75022e-07	0.00032624	0.158	0.011
Tnik	9.09361	11.5385	1.95572	1.79998e-07	0.000335516	0.175	0.012
Fut9	15.32	11.5088	2.23833	1.96884e-07	0.000366991	0.175	0.012
Matn4	0	0.966109	2.04395	2.15007e-07	0.000400774	0.175	0.013
Lingo1	14.6868	10.1368	1.4481	2.53352e-07	0.000472248	0.123	0.005
Mmd2	1.22668	5.28738	1.7894	3.01926e-07	0.000562791	0.175	0.014
Xylt1	1.54596	1.74457	2.28999	3.25659e-07	0.000607029	0.193	0.018
Cpe	27.4967	42.5405	1.2931	3.52553e-07	0.00065716	0.351	0.086
C1ql1	0.912555	1.46183	1.41555	3.61159e-07	0.000673201	0.158	0.014
Nfasc	14.7314	10.0905	0.964834	3.88275e-07	0.000723744	0.228	0.04
Olig2	4.17711	0.829997	1.28224	4.15037e-07	0.00077363	0.193	0.026
Cplx2	33.5481	33.8145	1.55704	4.64627e-07	0.000866066	0.386	0.099
Epha7	5.90618	6.36007	2.01014	5.13349e-07	0.000956883	0.123	0.004
Olfm2	0.579324	4.2292	2.05681	5.60206e-07	0.00104422	0.14	0.007
C230004F18Rik	30.9111	25.7329	2.07715	7.73938e-07	0.00144262	0.211	0.026
Neu4	0	0.413253	1.44842	1.17452e-06	0.00218931	0.123	0.007
Atp2b2	35.6982	23.3468	1.83025	1.39405e-06	0.0025985	0.193	0.022
Pcsk2	16.5242	13.0174	1.45442	1.59058e-06	0.00296484	0.158	0.014
Nsg2	15.307	23.9629	1.90165	1.72576e-06	0.00321681	0.193	0.021
Nxph1	3.81388	2.00439	1.63994	2.34884e-06	0.00437825	0.105	0.004
Camk2a	10.5798	25.5781	1.13601	2.42807e-06	0.00452593	0.351	0.095
Pcdh17	6.34526	6.43024	1.86219	2.59013e-06	0.004828	0.14	0.009
Atp1b2	5.7108	4.72907	1.41614	3.00634e-06	0.00560382	0.14	0.011
Rasgrf1	2.31656	8.29671	0.763774	3.37105e-06	0.00628363	0.105	0.006
Dpysl3	5.50127	9.27925	1.45558	4.36441e-06	0.00813526	0.105	0.004
Chd5	5.9059	12.4923	1.54263	4.5411e-06	0.0084646	0.14	0.009
Syn2	6.9645	14.3253	1.66564	4.80992e-06	0.0089657	0.14	0.01
Lynx1	2.68596	4.49225	0.842458	5.53022e-06	0.0103083	0.105	0.008
Nap1l5	6.87103	13.9709	1.65921	5.6471e-06	0.0105262	0.193	0.025
Ptprt	3.91545	3.03004	1.53007	5.7778e-06	0.0107698	0.105	0.003
Ptprn	14.694	14.2179	1.51104	7.94979e-06	0.0148184	0.123	0.008
Ttyh1	5.04191	4.07806	0.654349	8.56874e-06	0.0159721	0.14	0.023
Mlc1	4.92285	0.281079	1.61469	1.04743e-05	0.019524	0.123	0.007
Ryr2	6.44338	12.8684	1.20526	1.18744e-05	0.0221338	0.105	0.006
Cacna2d1	20.3638	22.0958	0.98301	1.34792e-05	0.0251253	0.123	0.011
Tspan7	18.1837	16.2869	1.7898	1.68126e-05	0.0313386	0.368	0.165
Rbfox3	11.1061	12.5083	1.84021	1.72889e-05	0.0322265	0.123	0.008
Nnat	20.0242	35.4219	1.96978	1.90829e-05	0.0355706	0.193	0.028
Pclo	4.15189	19.4312	0.928921	1.99399e-05	0.0371681	0.14	0.017
Plppr4	23.628	18.9678	1.416	1.99958e-05	0.0372722	0.158	0.02
F3	0.169288	0.381377	1.95492	2.58511e-05	0.0481865	0.14	0.015
Gabrb1	6.36948	13.02	1.63684	2.60199e-05	0.048501	0.14	0.014
Atp2b1	38.1241	74.9951	1.05348	3.11678e-05	0.0580967	0.667	0.355
Thy1	18.3321	15.4101	1.41269	3.16882e-05	0.0590668	0.123	0.011
C1qtnf4	17.8653	22.4688	1.31358	3.25483e-05	0.06067	0.158	0.02
Nell2	21.0496	23.4105	1.25886	4.01374e-05	0.0748161	0.105	0.007
Snap25	33.3593	29.1331	1.84471	4.16595e-05	0.0776533	0.193	0.032
Syn1	7.675	7.86033	1.10119	4.31633e-05	0.0804564	0.14	0.017
Scg5	14.2719	15.2611	1.28417	4.38352e-05	0.0817089	0.123	0.013
Myt1l	16.3065	20.2523	0.902915	4.70744e-05	0.0877467	0.105	0.008
Dlgap1	8.89274	21.496	1.62339	5.13682e-05	0.0957504	0.158	0.019
Erc2	5.77583	10.7632	1.07651	6.8283e-05	0.12728	0.105	0.008
Sema5a	2.7468	9.53145	1.8664	7.23497e-05	0.13486	0.123	0.01
Slc17a7	31.9851	32.9062	2.34645	8.66973e-05	0.161604	0.158	0.021
Clstn3	5.5528	13.2082	1.34822	9.79028e-05	0.182491	0.105	0.007
Tmem132a	7.20149	10.1789	1.81716	0.000105279	0.19624	0.123	0.015
Mfge8	0.60131	1.02706	1.22602	0.00010529	0.196261	0.228	0.052
Chn1	17.2816	19.4572	1.29087	0.000105427	0.196516	0.158	0.022
Cplx1	6.91087	7.20306	1.75501	0.000107768	0.20088	0.123	0.011
Nptxr	34.9384	15.515	1.54196	0.000113914	0.212335	0.14	0.016
2021-09-03	6.73586	13.3757	0.879273	0.000114188	0.212846	0.123	0.016
Fabp7	0	1.39701	1.21744	0.000117133	0.218336	0.123	0.013
Aldoc	6.21843	3.87445	2.28298	0.000143531	0.267542	0.211	0.045
Ncdn	12.5314	17.9672	1.81482	0.000167702	0.312597	0.211	0.045
Ly6h	18.1518	41.3372	1.9339	0.000167746	0.312678	0.14	0.019
Serpini1	6.31995	8.74881	1.59346	0.000182889	0.340905	0.105	0.008
Kcnk1	0.912555	7.12927	1.85678	0.000200214	0.373198	0.105	0.008
Chl1	8.59965	19.8112	1.70566	0.000212271	0.395673	0.123	0.012
Tpm1	4.96396	9.64169	1.1404	0.000252099	0.469913	0.263	0.075
mt-Nd1	190.319	170.773	0.675421	0.000265906	0.495649	0.982	0.864
Hopx	4.8404	2.15153	0.599824	0.000292509	0.545237	0.14	0.03
Eno2	14.4753	10.0156	1.40052	0.000339729	0.633255	0.123	0.013
Bcas1	0.45608	1.62944	0.862238	0.000364767	0.679926	0.158	0.032
Syp	21.8984	38.7813	1.28067	0.000408128	0.760751	0.123	0.019
Gabra1	11.6056	16.6744	1.16133	0.000418242	0.779604	0.105	0.01
Kcnip3	0.314518	1.60044	1.00717	0.000506772	0.944624	0.175	0.037
Rab6b	15.5272	20.0839	0.765269	0.000538051	1	0.404	0.172
Syt7	14.8664	13.1997	1.01763	0.000564089	1	0.105	0.012
Bex2	11.7074	25.5546	1.06728	0.000630841	1	0.123	0.019
Hmgcs1	4.87414	5.07566	1.6255	0.000714354	1	0.246	0.073
Kcnma1	8.65968	11.3934	1.2386	0.000748847	1	0.14	0.021
Clu	10.3853	7.05232	1.19589	0.000776113	1	0.228	0.067
Fam213a	1.66117	6.34219	1.06256	0.000892851	1	0.175	0.04
Abat	0.964339	3.32422	1.92343	0.000920838	1	0.105	0.011
Pcp4	12.1214	32.4954	1.15958	0.00124065	1	0.193	0.047
Dbi	16.3628	15.5301	0.883977	0.0012629	1	0.632	0.376
Adcy1	12.3386	12.3832	1.70723	0.00132455	1	0.123	0.018
Mt3	33.1015	33.0559	0.820163	0.0014794	1	0.439	0.208
Uchl1	19.595	18.8026	1.01266	0.00166506	1	0.123	0.021
Bsn	2.12052	7.49691	0.984018	0.00186954	1	0.105	0.014
Gabra2	23.0594	13.8303	1.88993	0.00218514	1	0.123	0.019
Pfn2	5.05781	18.9801	1.1282	0.00233993	1	0.14	0.028
Miga1	1.37667	4.74929	0.836157	0.0029438	1	0.158	0.039
Srek1ip1	0.435692	2.76391	0.994276	0.00333478	1	0.298	0.114
Ugt8a	4.17711	1.29205	1.0742	0.00515257	1	0.14	0.035
Polr2m	6.08475	6.01742	1.25329	0.00525006	1	0.246	0.091
Nrgn	52.1903	52.9529	0.637891	0.00528063	1	0.175	0.054
Pou3f1	3.97866	5.09565	0.918345	0.00536811	1	0.105	0.019
S100a1	9.99287	1.95245	0.745762	0.00552335	1	0.228	0.095
Gaa	5.9748	16.2407	1.25714	0.00592069	1	0.298	0.126
Camk2b	9.98549	23.0871	1.92275	0.00623948	1	0.14	0.034
Gstm1	5.8362	1.86526	1.47408	0.00625917	1	0.158	0.039
Ttc3	39.9759	72.6122	0.896407	0.00631236	1	0.351	0.161
Csrp2	0	2.08361	0.767479	0.00640958	1	0.123	0.028
Snhg11	118.519	164.943	1.76915	0.00668273	1	0.14	0.032
Sirt2	1.08551	4.56178	0.679441	0.00874893	1	0.421	0.218

## Sheet: subcluster 9
gene	Cluster_9_mean	Cluster_other_mean	log2FC	p_val	p_val_adj	pct.1	pct.2
Nrxn1	43.2685	53.6245	3.40843	6.8884e-25	1.284e-21	0.544	0.041
Gria2	63.6265	83.0518	2.5488	1.20858e-20	2.25279e-17	0.509	0.047
Grin2b	51.9371	57.6012	3.72673	5.70787e-20	1.06395e-16	0.351	0.013
Ptprz1	2.26954	6.14593	3.87878	1.75798e-19	3.27687e-16	0.421	0.035
Ntm	15.7474	19.928	2.15805	4.85e-18	9.0404e-15	0.333	0.018
Gpm6a	21.4684	44.6007	2.48685	5.53744e-18	1.03218e-14	0.439	0.038
Lsamp	12.3243	24.4152	2.43179	1.08233e-17	2.01747e-14	0.351	0.02
Meg3	268.357	262.257	3.78956	1.19579e-15	2.22894e-12	0.439	0.06
Cspg5	6.33838	8.37753	3.1857	1.25101e-15	2.33188e-12	0.404	0.039
Slc1a2	19.1932	22.5039	2.98487	2.26138e-15	4.21521e-12	0.561	0.119
Ntrk2	19.4926	20.2565	2.10903	2.40551e-15	4.48387e-12	0.333	0.023
Bcan	0.891771	1.77475	2.96029	2.53266e-15	4.72088e-12	0.298	0.014
Gm3764	1.9269	8.73906	2.80225	5.30062e-14	9.88036e-11	0.246	0.008
Cntn1	30.1094	13.9016	2.4686	6.35631e-14	1.18482e-10	0.333	0.027
Dclk1	15.9861	13.9687	1.99193	1.7265e-13	3.21819e-10	0.263	0.015
C1ql3	25.7388	15.9414	2.68003	1.41486e-12	2.6373e-09	0.246	0.011
Ank3	24.1047	30.0211	1.5568	1.76632e-12	3.29242e-09	0.333	0.042
Cacna1e	9.72066	16.0007	2.08979	1.95252e-12	3.63949e-09	0.211	0.006
Tnr	9.1379	7.64409	3.15029	2.77705e-12	5.17642e-09	0.281	0.021
Cacng4	0	2.38331	2.11408	4.29741e-12	8.01037e-09	0.193	0.006
Pdgfra	0	0.805884	3.48935	5.91506e-12	1.10257e-08	0.228	0.012
Gria3	24.1284	10.7119	2.37678	8.8867e-12	1.65648e-08	0.211	0.009
Slc4a4	1.13663	2.45865	2.28043	9.9542e-12	1.85546e-08	0.228	0.011
Opcml	9.8075	17.3264	1.43022	1.5055e-11	2.80626e-08	0.211	0.014
Ncald	10.1496	9.90586	1.87756	1.96402e-11	3.66094e-08	0.246	0.017
Gria1	19.6627	43.805	2.83331	2.10498e-11	3.92368e-08	0.246	0.015
Nrcam	14.9531	16.167	1.58663	2.33412e-11	4.35079e-08	0.175	0.006
Vcan	0	2.24319	2.68698	8.28438e-11	1.54421e-07	0.211	0.011
Alcam	17.8503	10.4997	2.22755	1.05781e-10	1.97177e-07	0.228	0.014
Pcdh15	1.08073	1.85636	1.84657	1.09934e-10	2.04918e-07	0.158	0.005
Olfm1	47.7542	40.4363	2.46349	1.21884e-10	2.27191e-07	0.298	0.031
Gpr17	5.26316	0.497479	1.61799	1.32874e-10	2.47677e-07	0.158	0.006
Nrxn3	22.1105	21.492	2.45998	3.35615e-10	6.25586e-07	0.193	0.008
Atp1a2	8.89106	11.6504	2.22844	3.42891e-10	6.39148e-07	0.526	0.153
Plpp3	0.145231	2.83089	2.04123	3.51652e-10	6.5548e-07	0.316	0.04
Stmn3	30.7914	34.2527	1.80987	3.66401e-10	6.82972e-07	0.246	0.02
Negr1	15.6432	14.4496	1.87463	6.68611e-10	1.24629e-06	0.193	0.01
Htra1	1.44381	1.77973	1.92011	6.97162e-10	1.29951e-06	0.228	0.017
Scn2a	25.4631	23.233	2.20411	9.8312e-10	1.83254e-06	0.175	0.006
Ednrb	0	0.179497	1.94028	9.8947e-10	1.84437e-06	0.246	0.023
Brinp3	0	1.64164	2.67638	1.27492e-09	2.37646e-06	0.158	0.004
Gpr37l1	1.97908	0.991626	2.14631	2.24684e-09	4.1881e-06	0.211	0.014
Nsg1	7.26737	18.468	1.23967	3.38915e-09	6.31737e-06	0.158	0.008
Scn1a	6.82126	7.94383	2.1991	3.72208e-09	6.93796e-06	0.14	0.003
Atp1b1	67.3235	73.9101	2.41821	5.12253e-09	9.54839e-06	0.316	0.048
Dpp6	9.03518	15.1438	1.86746	5.13055e-09	9.56335e-06	0.175	0.008
Ndrg4	13.6688	17.7352	1.40702	5.39168e-09	1.00501e-05	0.193	0.014
3110035E14Rik	0.435692	3.25116	1.97318	1.03088e-08	1.92156e-05	0.175	0.008
Frrs1l	11.6527	17.5037	2.01184	1.42325e-08	2.65293e-05	0.193	0.012
Lhfpl3	0	0.895504	2.19723	2.03633e-08	3.79571e-05	0.175	0.009
Syt1	45.3808	79.7341	1.87648	2.38455e-08	4.44481e-05	0.281	0.04
Peg3	19.3295	16.8038	2.28118	3.41973e-08	6.37438e-05	0.193	0.014
Scg3	15.5714	12.2604	2.54005	4.01829e-08	7.49008e-05	0.175	0.01
Qpct	0	1.23587	1.56084	4.02297e-08	7.49882e-05	0.14	0.011
Unc80	1.45142	9.32587	1.31747	4.12062e-08	7.68083e-05	0.14	0.008
Map1b	31.339	53.2928	2.16769	4.66061e-08	8.68738e-05	0.298	0.047
Cyfip2	15.4672	14.7388	0.784214	4.71128e-08	8.78182e-05	0.158	0.018
Kalrn	15.7111	14.6803	2.15678	5.66922e-08	0.000105674	0.175	0.01
Grin1	23.3868	21.1698	2.13547	6.13031e-08	0.000114269	0.158	0.007
Slc6a1	1.76808	10.6114	0.931124	7.71071e-08	0.000143728	0.158	0.017
Grin2a	17.7728	27.3117	2.92325	1.08094e-07	0.000201487	0.158	0.013
Epha4	18.3741	24.0561	2.30825	1.20292e-07	0.000224224	0.175	0.012
Ahi1	14.4451	34.4715	2.08741	1.22071e-07	0.00022754	0.281	0.043
Aqp4	0.435692	0.154922	1.70129	1.23493e-07	0.000230191	0.14	0.007
Fxyd6	11.7686	15.3645	1.5441	1.25709e-07	0.000234322	0.158	0.011
Rims2	8.58855	7.45122	1.61467	1.31742e-07	0.000245568	0.123	0.006
Luzp2	0.290461	3.36737	1.35679	1.37623e-07	0.00025653	0.158	0.012
Kcnk2	2.21643	7.648	1.90936	1.40025e-07	0.000261007	0.14	0.006
Scrg1	0.145231	0.582683	2.11618	1.48845e-07	0.000277447	0.158	0.008
Epha5	9.52733	23.8311	1.72798	1.56528e-07	0.000291768	0.228	0.027
Grm5	25.3127	19.6	1.57057	1.75022e-07	0.00032624	0.158	0.011
Tnik	9.09361	11.5385	1.95572	1.79998e-07	0.000335516	0.175	0.012
Fut9	15.32	11.5088	2.23833	1.96884e-07	0.000366991	0.175	0.012
Matn4	0	0.966109	2.04395	2.15007e-07	0.000400774	0.175	0.013
Lingo1	14.6868	10.1368	1.4481	2.53352e-07	0.000472248	0.123	0.005
Mmd2	1.22668	5.28738	1.7894	3.01926e-07	0.000562791	0.175	0.014
Xylt1	1.54596	1.74457	2.28999	3.25659e-07	0.000607029	0.193	0.018
Cpe	27.4967	42.5405	1.2931	3.52553e-07	0.00065716	0.351	0.086
C1ql1	0.912555	1.46183	1.41555	3.61159e-07	0.000673201	0.158	0.014
Nfasc	14.7314	10.0905	0.964834	3.88275e-07	0.000723744	0.228	0.04
Olig2	4.17711	0.829997	1.28224	4.15037e-07	0.00077363	0.193	0.026
Cplx2	33.5481	33.8145	1.55704	4.64627e-07	0.000866066	0.386	0.099
Epha7	5.90618	6.36007	2.01014	5.13349e-07	0.000956883	0.123	0.004
Olfm2	0.579324	4.2292	2.05681	5.60206e-07	0.00104422	0.14	0.007
C230004F18Rik	30.9111	25.7329	2.07715	7.73938e-07	0.00144262	0.211	0.026
Neu4	0	0.413253	1.44842	1.17452e-06	0.00218931	0.123	0.007
Atp2b2	35.6982	23.3468	1.83025	1.39405e-06	0.0025985	0.193	0.022
Pcsk2	16.5242	13.0174	1.45442	1.59058e-06	0.00296484	0.158	0.014
Nsg2	15.307	23.9629	1.90165	1.72576e-06	0.00321681	0.193	0.021
Nxph1	3.81388	2.00439	1.63994	2.34884e-06	0.00437825	0.105	0.004
Camk2a	10.5798	25.5781	1.13601	2.42807e-06	0.00452593	0.351	0.095
Pcdh17	6.34526	6.43024	1.86219	2.59013e-06	0.004828	0.14	0.009
Atp1b2	5.7108	4.72907	1.41614	3.00634e-06	0.00560382	0.14	0.011
Rasgrf1	2.31656	8.29671	0.763774	3.37105e-06	0.00628363	0.105	0.006
Dpysl3	5.50127	9.27925	1.45558	4.36441e-06	0.00813526	0.105	0.004
Chd5	5.9059	12.4923	1.54263	4.5411e-06	0.0084646	0.14	0.009
Syn2	6.9645	14.3253	1.66564	4.80992e-06	0.0089657	0.14	0.01
Lynx1	2.68596	4.49225	0.842458	5.53022e-06	0.0103083	0.105	0.008
Nap1l5	6.87103	13.9709	1.65921	5.6471e-06	0.0105262	0.193	0.025
Ptprt	3.91545	3.03004	1.53007	5.7778e-06	0.0107698	0.105	0.003
Ptprn	14.694	14.2179	1.51104	7.94979e-06	0.0148184	0.123	0.008
Ttyh1	5.04191	4.07806	0.654349	8.56874e-06	0.0159721	0.14	0.023
Mlc1	4.92285	0.281079	1.61469	1.04743e-05	0.019524	0.123	0.007
Ryr2	6.44338	12.8684	1.20526	1.18744e-05	0.0221338	0.105	0.006
Cacna2d1	20.3638	22.0958	0.98301	1.34792e-05	0.0251253	0.123	0.011
Tspan7	18.1837	16.2869	1.7898	1.68126e-05	0.0313386	0.368	0.165
Rbfox3	11.1061	12.5083	1.84021	1.72889e-05	0.0322265	0.123	0.008
Nnat	20.0242	35.4219	1.96978	1.90829e-05	0.0355706	0.193	0.028
Pclo	4.15189	19.4312	0.928921	1.99399e-05	0.0371681	0.14	0.017
Plppr4	23.628	18.9678	1.416	1.99958e-05	0.0372722	0.158	0.02
F3	0.169288	0.381377	1.95492	2.58511e-05	0.0481865	0.14	0.015
Gabrb1	6.36948	13.02	1.63684	2.60199e-05	0.048501	0.14	0.014
Atp2b1	38.1241	74.9951	1.05348	3.11678e-05	0.0580967	0.667	0.355
Thy1	18.3321	15.4101	1.41269	3.16882e-05	0.0590668	0.123	0.011
C1qtnf4	17.8653	22.4688	1.31358	3.25483e-05	0.06067	0.158	0.02
Nell2	21.0496	23.4105	1.25886	4.01374e-05	0.0748161	0.105	0.007
Snap25	33.3593	29.1331	1.84471	4.16595e-05	0.0776533	0.193	0.032
Syn1	7.675	7.86033	1.10119	4.31633e-05	0.0804564	0.14	0.017
Scg5	14.2719	15.2611	1.28417	4.38352e-05	0.0817089	0.123	0.013
Myt1l	16.3065	20.2523	0.902915	4.70744e-05	0.0877467	0.105	0.008
Dlgap1	8.89274	21.496	1.62339	5.13682e-05	0.0957504	0.158	0.019
Erc2	5.77583	10.7632	1.07651	6.8283e-05	0.12728	0.105	0.008
Sema5a	2.7468	9.53145	1.8664	7.23497e-05	0.13486	0.123	0.01
Slc17a7	31.9851	32.9062	2.34645	8.66973e-05	0.161604	0.158	0.021
Clstn3	5.5528	13.2082	1.34822	9.79028e-05	0.182491	0.105	0.007
Tmem132a	7.20149	10.1789	1.81716	0.000105279	0.19624	0.123	0.015
Mfge8	0.60131	1.02706	1.22602	0.00010529	0.196261	0.228	0.052
Chn1	17.2816	19.4572	1.29087	0.000105427	0.196516	0.158	0.022
Cplx1	6.91087	7.20306	1.75501	0.000107768	0.20088	0.123	0.011
Nptxr	34.9384	15.515	1.54196	0.000113914	0.212335	0.14	0.016
2021-09-03	6.73586	13.3757	0.879273	0.000114188	0.212846	0.123	0.016
Fabp7	0	1.39701	1.21744	0.000117133	0.218336	0.123	0.013
Aldoc	6.21843	3.87445	2.28298	0.000143531	0.267542	0.211	0.045
Ncdn	12.5314	17.9672	1.81482	0.000167702	0.312597	0.211	0.045
Ly6h	18.1518	41.3372	1.9339	0.000167746	0.312678	0.14	0.019
Serpini1	6.31995	8.74881	1.59346	0.000182889	0.340905	0.105	0.008
Kcnk1	0.912555	7.12927	1.85678	0.000200214	0.373198	0.105	0.008
Chl1	8.59965	19.8112	1.70566	0.000212271	0.395673	0.123	0.012
Tpm1	4.96396	9.64169	1.1404	0.000252099	0.469913	0.263	0.075
mt-Nd1	190.319	170.773	0.675421	0.000265906	0.495649	0.982	0.864
Hopx	4.8404	2.15153	0.599824	0.000292509	0.545237	0.14	0.03
Eno2	14.4753	10.0156	1.40052	0.000339729	0.633255	0.123	0.013
Bcas1	0.45608	1.62944	0.862238	0.000364767	0.679926	0.158	0.032
Syp	21.8984	38.7813	1.28067	0.000408128	0.760751	0.123	0.019
Gabra1	11.6056	16.6744	1.16133	0.000418242	0.779604	0.105	0.01
Kcnip3	0.314518	1.60044	1.00717	0.000506772	0.944624	0.175	0.037
Rab6b	15.5272	20.0839	0.765269	0.000538051	1	0.404	0.172
Syt7	14.8664	13.1997	1.01763	0.000564089	1	0.105	0.012
Bex2	11.7074	25.5546	1.06728	0.000630841	1	0.123	0.019
Hmgcs1	4.87414	5.07566	1.6255	0.000714354	1	0.246	0.073
Kcnma1	8.65968	11.3934	1.2386	0.000748847	1	0.14	0.021
Clu	10.3853	7.05232	1.19589	0.000776113	1	0.228	0.067
Fam213a	1.66117	6.34219	1.06256	0.000892851	1	0.175	0.04
Abat	0.964339	3.32422	1.92343	0.000920838	1	0.105	0.011
Pcp4	12.1214	32.4954	1.15958	0.00124065	1	0.193	0.047
Dbi	16.3628	15.5301	0.883977	0.0012629	1	0.632	0.376
Adcy1	12.3386	12.3832	1.70723	0.00132455	1	0.123	0.018
Mt3	33.1015	33.0559	0.820163	0.0014794	1	0.439	0.208
Uchl1	19.595	18.8026	1.01266	0.00166506	1	0.123	0.021
Bsn	2.12052	7.49691	0.984018	0.00186954	1	0.105	0.014
Gabra2	23.0594	13.8303	1.88993	0.00218514	1	0.123	0.019
Pfn2	5.05781	18.9801	1.1282	0.00233993	1	0.14	0.028
Miga1	1.37667	4.74929	0.836157	0.0029438	1	0.158	0.039
Srek1ip1	0.435692	2.76391	0.994276	0.00333478	1	0.298	0.114
Ugt8a	4.17711	1.29205	1.0742	0.00515257	1	0.14	0.035
Polr2m	6.08475	6.01742	1.25329	0.00525006	1	0.246	0.091
Nrgn	52.1903	52.9529	0.637891	0.00528063	1	0.175	0.054
Pou3f1	3.97866	5.09565	0.918345	0.00536811	1	0.105	0.019
S100a1	9.99287	1.95245	0.745762	0.00552335	1	0.228	0.095
Gaa	5.9748	16.2407	1.25714	0.00592069	1	0.298	0.126
Camk2b	9.98549	23.0871	1.92275	0.00623948	1	0.14	0.034
Gstm1	5.8362	1.86526	1.47408	0.00625917	1	0.158	0.039
Ttc3	39.9759	72.6122	0.896407	0.00631236	1	0.351	0.161
Csrp2	0	2.08361	0.767479	0.00640958	1	0.123	0.028
Snhg11	118.519	164.943	1.76915	0.00668273	1	0.14	0.032
Sirt2	1.08551	4.56178	0.679441	0.00874893	1	0.421	0.218

## Sheet: subcluster 10
gene	Cluster_10_mean	Cluster_other_mean	log2FC	p_val	p_val_adj	pct.1	pct.2
Ttr	238.044	176.921	3.60143	2.80535e-19	5.22917e-16	1	0.98
Igfbp2	4.74158	1.73587	4.08802	8.76185e-16	1.63321e-12	0.917	0.024
Enpp2	10.3678	11.7056	4.0711	6.14735e-12	1.14587e-08	1	0.255
Fxyd1	0.991397	2.46971	3.37894	1.52183e-11	2.83669e-08	0.833	0.043
Ppp1r1b	1.86885	0.86141	2.36319	1.87148e-10	3.48844e-07	0.583	0.017
Pcolce	0	0.158765	1.2556	1.07612e-09	2.00588e-06	0.333	0.005
1500015O10Rik	13.9895	3.02249	3.35725	1.49561e-09	2.78782e-06	0.833	0.091
Krt18	0	0.334297	2.90151	1.50372e-09	2.80293e-06	0.5	0.008
Otx2	0	0.308755	1.17382	2.13653e-09	3.9825e-06	0.333	0.006
Kcne2	0	0.15595	2.77678	2.52857e-09	4.71325e-06	0.5	0.008
Kcnj13	0	0.243936	2.50683	7.41473e-09	1.38211e-05	0.5	0.012
Cab39l	7.14765	1.946	2.27615	1.28933e-08	2.40331e-05	0.75	0.062
Rgs16	0	0.566144	0.782781	1.66073e-08	3.0956e-05	0.167	0.002
Aifm3	5.83909	1.23164	2.4962	2.16193e-08	4.02983e-05	0.417	0.005
Dynlrb2	0	0.205215	1.82485	2.35385e-08	4.38758e-05	0.333	0.003
Frmpd1os	0.842105	0.232738	0.635323	3.48413e-08	6.49442e-05	0.167	0.003
Rdh5	0	0.586115	1.70159	3.96584e-08	7.39233e-05	0.5	0.025
Car12	2.00314	0.911268	1.9135	4.93755e-08	9.20359e-05	0.417	0.008
Spint2	4.17711	2.7074	2.16839	7.20467e-08	0.000134295	0.5	0.025
Abca4	0	0.0809403	1.3712	1.04725e-07	0.000195207	0.167	0.002
Slc13a4	0	0.219903	1.48012	1.13522e-07	0.000211605	0.333	0.008
Calml4	0.846167	0.832658	1.78272	1.32398e-07	0.000246791	0.5	0.027
Chchd10	6.80031	10.0111	2.59447	1.67495e-07	0.000312211	0.75	0.074
Kl	0.145231	0.756334	2.63555	2.34921e-07	0.000437892	0.5	0.018
Rbp1	1.6755	1.58005	1.86474	2.78374e-07	0.000518889	0.5	0.038
Stra6	1.88427	0.256498	0.873251	3.18278e-07	0.000593269	0.167	0.003
Fam81a	6.10227	3.46657	1.24328	4.49127e-07	0.000837173	0.333	0.012
Emb	1.47842	1.30494	1.44928	6.47593e-07	0.00120711	0.333	0.01
Pcp4l1	7.39472	2.59447	1.22897	1.02429e-06	0.00190927	0.5	0.047
Ace	0	0.437262	1.17108	1.29852e-06	0.00242044	0.167	0.007
Mt3	33.1015	33.0559	1.77702	1.52734e-06	0.00284696	0.917	0.21
Trpm3	0.145231	1.56518	1.92982	1.78226e-06	0.00332213	0.417	0.016
1110017D15Rik	0	0.184214	2.07247	2.04808e-06	0.00381763	0.333	0.005
Htr2c	1.3543	2.13668	1.57525	3.00032e-06	0.0055926	0.333	0.011
Stk39	0.290461	2.45915	2.23745	3.27701e-06	0.00610834	0.417	0.015
Ptgs2	1.38504	0.568741	0.78153	3.86549e-06	0.00720528	0.167	0.015
Ccnd2	7.61721	12.2421	1.33969	4.05292e-06	0.00755465	0.417	0.028
Atp1b1	67.3235	73.9101	2.23972	5.66023e-06	0.0105507	0.583	0.052
Sema3b	0	0.0738666	1.46559	5.80443e-06	0.0108195	0.25	0.002
Pcolce2	1.38504	0.637847	1.24569	7.87636e-06	0.0146815	0.25	0.005
A2m	0	0.0188112	0.810293	9.77924e-06	0.0182285	0.167	0.001
Bola3	0	1.94078	1.55134	1.23436e-05	0.0230085	0.583	0.069
Cfap65	0	0.0940214	0.826954	1.39203e-05	0.0259474	0.167	0.003
Vat1l	0	0.484449	1.96144	1.7207e-05	0.0320739	0.333	0.009
Prr32	0	0.0941435	1.41687	1.89966e-05	0.0354096	0.25	0.005
Tmem72	0	0.293257	1.86955	2.1142e-05	0.0394086	0.333	0.011
Cox7b	16.0829	14.323	1.22728	2.14628e-05	0.0400066	0.833	0.268
Lbp	0	0.1988	1.45003	2.2536e-05	0.0420071	0.167	0.008
Prlr	0	0.93801	2.20949	2.27749e-05	0.0424523	0.333	0.011
Fam213a	1.66117	6.34219	1.95601	2.37229e-05	0.0442195	0.5	0.041
Defb11	0	0.136251	2.64127	2.54008e-05	0.0473471	0.25	0.002
Car10	3.79894	3.60017	0.913824	2.77839e-05	0.0517892	0.167	0.002
Cox8b	0	0.698801	2.28167	3.15016e-05	0.058719	0.333	0.01
Clu	10.3853	7.05232	2.13548	3.40577e-05	0.0634835	0.583	0.068
Strip2	0	0.352852	1.5783	3.64203e-05	0.0678874	0.25	0.005
Wfdc2	0	0.395843	2.34096	3.96548e-05	0.0739165	0.333	0.009
Rsph9	3.70924	1.85157	2.40682	5.7691e-05	0.107536	0.333	0.01
Col9a3	0	2.21097	2.41093	8.39163e-05	0.15642	0.417	0.024
Mapk4	0.456475	1.08541	1.42244	8.5789e-05	0.159911	0.25	0.006
Cldn3	0.456475	0.503616	0.85809	9.66061e-05	0.180074	0.167	0
Pcp4	12.1214	32.4954	2.29628	0.000109265	0.20367	0.5	0.048
Tmem238	0	0.691121	2.39785	0.000114402	0.213245	0.333	0.013
Slc22a17	9.92211	18.1489	1.92089	0.000126559	0.235906	0.667	0.116
Msx1	0	0.350345	1.26525	0.000126707	0.236182	0.25	0.008
Gsta4	1.23035	1.39114	1.57136	0.000137245	0.255824	0.333	0.023
Pcsk2	16.5242	13.0174	0.881121	0.000141722	0.26417	0.25	0.016
Polr2l	1.49705	2.17805	1.62311	0.000157426	0.293443	0.583	0.086
Crocc	0.483806	1.75196	0.604632	0.000216617	0.403774	0.167	0.011
Ccdc39	0.314518	2.11787	0.690616	0.000222784	0.415269	0.167	0.005
F5	0	0.352734	2.17818	0.000223805	0.417173	0.25	0.005
Folr1	0	0.406998	2.65693	0.000240138	0.447618	0.333	0.014
C1qtnf12	0	0.931754	1.46155	0.000270976	0.505099	0.25	0.007
Sostdc1	1.38504	0.775576	2.59847	0.000296449	0.552581	0.333	0.014
Ndufb11	17.9706	14.4337	0.820146	0.000317087	0.591049	0.833	0.303
2900040C04Rik	1.47842	1.67946	3.17427	0.000348784	0.650133	0.417	0.032
Bex3	8.06376	17.1253	0.869865	0.000368376	0.686653	0.417	0.072
Ccdc113	0	0.211997	1.48955	0.000370866	0.691294	0.167	0.001
Pip5k1b	0.45608	1.65223	0.876926	0.000449694	0.838229	0.167	0.006
Cox6c	25.7643	42.6153	1.42306	0.000483158	0.900607	0.917	0.534
Serpinb1b	0	0.0162868	1.36121	0.00067541	1	0.167	0.002
Atp2b2	35.6982	23.3468	0.69894	0.000707561	1	0.25	0.025
Atp2b3	1.22596	4.56136	1.11841	0.000794873	1	0.167	0.003
Romo1	12.0763	12.7271	1.28889	0.000818197	1	0.833	0.278
Npr3	0	0.662429	1.47559	0.000826448	1	0.167	0.002
Gm1673	11.4013	21.7588	1.95027	0.000833555	1	0.417	0.043
Ccpg1os	0.169288	0.386947	0.71538	0.00102957	1	0.167	0.013
Cd59a	0.289662	1.13923	2.33103	0.00107463	1	0.333	0.021
Slc7a10	0.289662	1.15606	2.39246	0.00115168	1	0.25	0.007
S100a1	9.99287	1.95245	1.10125	0.00121076	1	0.5	0.096
Thyn1	5.30806	3.25965	0.808422	0.00153313	1	0.333	0.052
Atp5j	17.6049	24.1803	1.00816	0.00192642	1	0.833	0.45
Fuom	1.56746	2.22489	1.81782	0.00219205	1	0.333	0.028
Slc16a2	0.846167	2.30725	1.86009	0.00222895	1	0.25	0.014
2010107E04Rik	12.4204	13.9038	0.891076	0.00228219	1	0.833	0.316
Pdcd5	3.42214	9.52719	0.820713	0.00241044	1	0.667	0.228
Chchd6	4.607	3.94891	0.751937	0.00301355	1	0.167	0.028
Psd2	0	1.43684	1.05818	0.0033248	1	0.167	0.005
Rprml	2.85194	4.75053	1.15388	0.00361941	1	0.167	0.005
Rilp	0	0.149207	1.0583	0.0036515	1	0.167	0.003
Lrriq1	0	0.394858	1.48726	0.00365714	1	0.167	0.003
1700016K19Rik	0.169288	0.162219	1.93716	0.00399484	1	0.167	0.002
Itpr1	6.50363	8.879	1.18342	0.00401317	1	0.25	0.033
Mrpl58	3.29682	3.92303	0.739115	0.00425144	1	0.417	0.109
Tenm4	15.8687	9.40422	0.993082	0.00464696	1	0.167	0.008
Cntnap2	1.69137	10.3439	1.12532	0.00465086	1	0.167	0.005
Elob	33.3134	30.5095	0.648671	0.00478155	1	0.833	0.481
Slc4a5	0	0.0347002	1.31646	0.00495905	1	0.167	0.004
Ascc1	9.53419	1.33595	1.47499	0.00500043	1	0.167	0.073
Prelp	0	0.261663	0.840212	0.00509983	1	0.167	0.008
Ift74	0.842105	1.55368	0.652035	0.00560803	1	0.25	0.034
Slc4a10	2.00685	5.02683	2.37527	0.00574112	1	0.25	0.013
Pebp1	13.1302	34.1409	1.19179	0.00676735	1	0.833	0.347
Il33	2.39057	0.887338	0.61921	0.00687984	1	0.25	0.036
Pgrmc1	12.9824	16.5999	0.620498	0.00706271	1	0.5	0.158
Slc2a12	4.74158	0.439389	2.35563	0.00736316	1	0.25	0.015
Cntn1	30.1094	13.9016	0.675668	0.00738634	1	0.25	0.033
Ezr	5.40839	3.67747	0.765889	0.00790038	1	0.25	0.032
Spef2	0	0.270477	1.15115	0.00826516	1	0.167	0.005
Cetn4	0.45895	0.673091	2.18218	0.00832591	1	0.25	0.015
Sox9	0.45608	1.43246	0.873007	0.0085299	1	0.167	0.008
Clic6	0	0.44998	1.30396	0.008965	1	0.167	0.02
Tomm6	0.289662	1.22802	1.66619	0.00903159	1	0.417	0.073
