# Supplementary material for: Single-Cell Transcriptome Reveals Cell Type–Specific Molecular Pathology in a 2VO Cerebral Ischemic Mouse Model
Source: Mol Neurobiol. 2024 Jan 5;61(8):5248–64. doi: 10.1007/s12035-023-03755-4 (PMC11249492; doi:10.1007/s12035-023-03755-4)
Supplement: Supplementary file 18 — Supplementary file18 (XLS 7 KB) The differential expressed genes of oligodendrocytes after PSCI treatment; [file 12035_2023_3755_MOESM18_ESM.xls]

gene	Cluster_mature oligodendrocytes_in_PSCI_mean	Cluster_mature oligodendrocytes_in_Sham_mean	log2FC	p_val	p_val_adj	pct.1	pct.2
Neat1	8.63773270187424	1.46840930149536	1.96511215305201	0	0	0.77	0.468
mt-Atp6	109.026269570367	46.0164753498111	1.22660972410922	0	0	0.999	0.997
mt-Co3	63.2471286674136	29.0298378530097	1.09723529378058	0	0	0.997	0.997
mt-Cytb	75.3383276148775	37.5458597905376	0.985831672359838	0	0	0.997	0.997
mt-Nd4	44.3866214881423	22.2494157344278	0.965072638954501	0	0	0.996	0.996
mt-Co1	87.1431359072229	47.1809543836705	0.871385253704505	0	0	0.999	0.997
Cnp	36.0722757246321	56.8731339085839	-0.642553090730587	0	0	0.971	0.993
Gal3st1	1.71204565533046	3.94764449483635	-0.867360376061765	8.550990351792e-296	1.99563012830122e-291	0.495	0.903
Ctsd	3.1211627323298	1.37314097672478	0.796253625884437	3.10694892238992e-295	7.2509973950736e-291	0.618	0.697
Sgk1	9.04053887390269	3.59214464912267	1.1285967088911	1.50787763892493e-276	3.519084833723e-272	0.828	0.732
Bzw1	1.22622369236438	2.4542949680231	-0.633792719395476	1.04449240674982e-268	2.43763637887273e-264	0.41	0.848
Apoe	36.0872255323153	18.3218230841605	0.940691120826431	8.36790273694319e-249	1.9529011407478e-244	0.946	0.8
Ttr	25.2678340303344	11.2040481305873	1.10593747014082	3.18763343885527e-245	7.43929891960043e-241	0.991	0.981
Cst3	6.80100689971968	3.31797988466848	0.853303826462538	7.97322781595856e-245	1.86079190768841e-240	0.798	0.891
Macf1	2.45161295046615	1.20062669664118	0.649356261380477	3.32397334799383e-242	7.75748899954801e-238	0.482	0.614
mt-Nd1	20.6736704886563	10.8868916339877	0.866571991563878	2.057660114254e-239	4.802167174646e-235	0.983	0.983
Gm26917	2.90820205046601	0.67062471981026	1.22611736474047	1.13772691738645e-234	2.65522707979649e-230	0.391	0.363
Bsg	4.58630819332943	2.6844760957264	0.60043567472681	3.16548347639035e-221	7.3876053371998e-217	0.732	0.86
Psap	6.57346803899564	3.98793100031158	0.602512581734225	3.26601467601336e-221	7.62222505087998e-217	0.847	0.932
Nudt4	2.2986347501888	4.93710332133329	-0.847890179412653	5.82273767954089e-216	1.35891051965125e-211	0.546	0.88
Zbtb20	3.74408968853759	2.15408013339482	0.588911970668175	1.3784910908556e-204	3.2171225078388e-200	0.679	0.777
Dnajb1	4.24866090004925	1.51876379037487	1.05923355993951	1.24287845171064e-200	2.90062973060228e-196	0.387	0.481
Leng8	1.30543719038754	0.484398237312206	0.635162168342445	1.47194075081964e-198	3.43521532426287e-194	0.389	0.371
Cyp51	0.985761228506553	2.13543700283547	-0.658974372207904	5.25554517591565e-197	1.22653913315519e-192	0.311	0.704
Gamt	3.43926891650982	6.69450802277284	-0.793506980288812	4.00968168034398e-192	9.35779510558679e-188	0.623	0.912
mt-Nd3	10.1056399448738	5.70758343881373	0.727427527213573	1.33966455953405e-182	3.12650914904057e-178	0.927	0.937
Mal	76.8866311099209	124.268495718487	-0.685576008524214	1.34278909822216e-167	3.13380119743088e-163	0.989	0.99
Dock9	1.56780032451859	0.667827339984027	0.622563077911643	6.1572324892596e-167	1.43697491834341e-162	0.372	0.399
Arpc1b	1.69549627915805	3.28654651138042	-0.669264879431269	1.77447998750637e-165	4.14128139484236e-161	0.472	0.795
Wdfy1	0.74314154436032	0.107901980813556	0.653859474337609	5.33527320373539e-162	1.24514606028776e-157	0.279	0.119
Pdlim2	5.15886599764425	8.93698028584196	-0.690142763964389	2.67918884502845e-161	6.25269092652739e-157	0.726	0.938
mt-Atp8	12.4085431427523	6.53387243797367	0.831688983713188	3.62824574465847e-161	8.46759991888394e-157	0.934	0.949
mt-Nd4l	19.358390598458	11.0717307338896	0.753990984576159	1.62278017497898e-160	3.78724437236593e-156	0.979	0.982
mt-Nd5	7.18157493004136	4.0844592480545	0.686284238583582	3.3332242994006e-156	7.77907886994112e-152	0.87	0.89
Sez6l2	7.83225594567687	4.53703981383384	0.673667084345345	1.55262134601899e-154	3.62350769733912e-150	0.855	0.851
Idi1	1.06829318677153	2.10413105892151	-0.585748764057083	2.02567285703174e-154	4.72751531374067e-150	0.34	0.679
Itih3	0.612394105857841	1.54722073486564	-0.659719570348731	3.88081089884439e-153	9.05703647572303e-149	0.195	0.524
mt-Co2	70.8316422995168	44.2264446374352	0.667452913885098	8.55647183126357e-153	1.99690939598029e-148	0.999	0.997
AC149090.1	1.43306693470528	0.335788724210115	0.865084168809165	3.41020211220839e-151	7.95872968947195e-147	0.334	0.232
Gm42418	86.340978179449	143.440787402545	-0.725747596255586	2.35653045783631e-148	5.49967078249838e-144	1	1
Hmgcs1	2.6039815926086	4.71549079630762	-0.665285747194618	6.70657762497188e-142	1.56518108611594e-137	0.503	0.812
Fabp5	7.27511263510709	11.6593679190178	-0.613354518811747	1.23808179153266e-131	2.88943528507893e-127	0.752	0.95
Grb14	10.2673987255869	17.3461750199189	-0.703324825247194	8.07474371837729e-130	1.88448368899489e-125	0.816	0.958
C4b	2.61349791911539	0.209180340269375	1.57936663561413	2.40205325995906e-126	5.60591189809246e-122	0.246	0.099
Tmem141	0.612698206201844	1.50835141616167	-0.637262997991713	5.70183856285889e-125	1.33069508380001e-120	0.235	0.5
Gsn	9.13073899749486	15.3276864852934	-0.6885809690644	2.32289272642154e-121	5.4211670449226e-117	0.838	0.958
Ndrg2	1.49039170989137	0.566975193458222	0.668390338521413	5.55988365529484e-118	1.29756564747271e-113	0.412	0.31
mt-Nd2	18.2773392808046	11.3819337772805	0.638669291587565	6.58506108274407e-118	1.53682155549081e-113	0.972	0.985
Hbb-bs	1.6008423990132	0.0885442414798459	1.25657893631609	2.52214498630505e-111	5.88618196903874e-107	0.191	0.049
Fosb	4.40605722782224	1.17822767052895	1.31142203027583	4.14059144177434e-93	9.66331230681295e-89	0.363	0.279
Hspa1a	10.8224619444481	3.66489568357716	1.34161377288818	7.16807372445879e-85	1.67288504581419e-80	0.493	0.387
Egr1	3.72108260471499	1.21950499921814	1.08887976778102	6.40965245642198e-83	1.49588469027976e-78	0.369	0.253
Atp1a2	1.11127379015755	0.406806286262484	0.585689992907368	1.53164344432314e-81	3.57454947036135e-77	0.184	0.222
Gm26870	2.24178939246372	0.330340347889331	1.28499498200744	1.94047785740187e-79	4.52868722360449e-75	0.075	0.124
Hspa1b	6.77311013045896	2.70123239717316	1.07048623262642	1.31188438938653e-76	3.06167578795027e-72	0.434	0.362
C1qa	0.749597521785766	0.0426789232823482	0.746728111197187	4.20002828195218e-72	9.80202600442e-68	0.13	0.023
C1qb	0.768684968378165	0.0524176932842086	0.748969694947104	1.99447847820084e-58	4.65471387242513e-54	0.118	0.026
Hspb1	0.733233309825641	0.119145107598541	0.63106876085158	2.27716139029548e-49	5.3144392526716e-45	0.127	0.073
Cldn5	0.739449478027301	0.0847493444001911	0.681269062548469	4.85718968702755e-49	1.13357092915849e-44	0.1	0.053
Flt1	0.84553071509111	0.044022528916455	0.821882904400189	3.64278441364411e-47	8.50153026456263e-43	0.085	0.027
Slco1a4	0.68662396028259	0.0418506706408218	0.694989845006987	3.70106277817999e-41	8.63754031171645e-37	0.081	0.021
Ifi27l2a	0.453834224492231	1.42652839330467	-0.739030968181213	4.88668284214792e-14	1.14045404170048e-09	0.053	0.098
