# Supplementary material for: Single-Cell Transcriptome Reveals Cell Type–Specific Molecular Pathology in a 2VO Cerebral Ischemic Mouse Model
Source: Mol Neurobiol. 2024 Jan 5;61(8):5248–64. doi: 10.1007/s12035-023-03755-4 (PMC11249492; doi:10.1007/s12035-023-03755-4)
Supplement: Supplementary file 19 — Supplementary file19 (XLS 22 KB) The differential expressed genes of ependymocytes after PSCI treatment. [file 12035_2023_3755_MOESM19_ESM.xls]

gene	Cluster_ependymocytes_in_PSCI_mean	Cluster_ependymocytes_in_Sham_mean	log2FC	p_val	p_val_adj	pct.1	pct.2
mt-Atp6	204.490762263495	87.774262516954	1.21086016434805	8.60540172983474e-27	2.00832865570883e-22	1	1
mt-Co3	154.972778576809	67.2704454917896	1.1919611909904	3.4150299421146e-26	7.96999687890705e-22	1	1
mt-Nd1	45.8409647212217	16.3671969135889	1.43140586929357	1.54716332804452e-23	3.6107697749903e-19	1	0.98
Srpk1	0.996145348415451	0.305448789877013	0.612670908938833	1.24177633343646e-21	2.89805760697401e-17	0.181	0.355
Cdk10	0.868920667996718	0.206178958646079	0.631761357579318	1.37492697912809e-21	3.20880458388913e-17	0.133	0.289
Nipal2	1.87495050761098	0.636777353467437	0.81267903108353	2.25630650564941e-21	5.26576812288459e-17	0.337	0.5
mt-Cytb	181.608069408303	87.2909160270082	1.04841360279672	2.80893443003566e-21	6.55549117281722e-17	1	1
Sorbs2	2.32906333492142	0.941137232609146	0.778214201901192	7.4007467367904e-20	1.72718627343214e-15	0.422	0.612
Erh	0.271052456848133	1.0286942167398	-0.674527853173112	1.21710646811881e-18	2.84048307529569e-14	0.072	0.612
Mrpl57	0.315709651463932	1.04131123936518	-0.633655014563126	3.52101172824903e-18	8.21733717138759e-14	0.096	0.645
Cnot3	1.27504631027034	0.492646483675534	0.608023392713245	3.83239982567105e-18	8.94405471315111e-14	0.289	0.447
mt-Nd4	131.283293870826	60.3866117067363	1.10763492817309	4.53399578933457e-18	1.0581439373149e-13	1	1
Hes1	2.23055579450783	0.859462448277309	0.796896778742403	5.66330107779074e-18	1.3217012055348e-13	0.398	0.539
Sun1	2.00614224079882	0.698418301608099	0.823721452014165	7.81830835925303e-18	1.82463680488247e-13	0.373	0.513
mt-Co1	284.434038911507	137.735988705167	1.04081531358197	8.12063166213167e-17	1.89519301730829e-12	1	1
Ahsa2	0.0592876169367651	0.68070565176986	-0.665972720212552	9.99263789230027e-17	2.33208183130504e-12	0.036	0.526
mt-Nd3	14.2072908431484	5.65569878571276	1.19210111332085	2.07043192824771e-16	4.83197403414451e-12	0.928	0.895
mt-Nd4l	54.760049171103	27.0051231538685	0.993541060804661	2.12014913289647e-16	4.94800404635378e-12	1	1
Atxn7l3b	1.20632892294295	2.88657261205306	-0.81685058389102	2.20050737427777e-16	5.13554411008946e-12	0.277	0.822
Iqcg	1.72190320151944	3.24224522116988	-0.640212256159551	2.27046598051117e-16	5.29881350531697e-12	0.373	0.888
Wnt4	0.552274089652841	1.53242327121375	-0.706135237129726	3.32225786119263e-16	7.75348539645136e-12	0.145	0.684
Cenpx	0.358044844710474	1.14247006653949	-0.657743927547041	5.15451477482153e-16	1.20296065814785e-11	0.12	0.645
Btg1	2.73067734821746	0.906863505235243	0.968236014344168	6.59705490237159e-16	1.53962067311548e-11	0.446	0.553
Ttll3	8.67075520015668	3.95533855576727	0.964644928027564	9.83680010648195e-16	2.29571240885076e-11	0.771	0.921
Ndufs6	0.571686196978859	1.82515902174018	-0.846018878103351	9.86223536082971e-16	2.30164848851044e-11	0.157	0.704
Neat1	3.74249054928709	1.08207930478926	1.18761987785274	2.04220181223372e-15	4.76609058939106e-11	0.663	0.572
Hist1h1e	0.281717177356953	1.27439609720346	-0.82740557531799	2.22731792999361e-15	5.19811458501908e-11	0.084	0.605
Hspa4	0.661242470820256	1.57109868205096	-0.630122322862467	2.39631975530139e-15	5.59253104492237e-11	0.193	0.717
Pcmtd1	1.78926106495266	0.853574834754098	0.589572609276412	2.86950382841281e-15	6.69684803474982e-11	0.373	0.572
Dnajb4	2.69539077594962	1.40760056556768	0.618130872146187	3.27487791987373e-15	7.64291008940131e-11	0.361	0.638
mt-Co2	116.00142478353	66.0015550175563	0.804259614201099	3.86573792431721e-15	9.02185916777152e-11	1	1
B230118H07Rik	0.266223946633591	0.922632386971352	-0.602550356504817	4.41053321962412e-15	1.02933024279588e-10	0.096	0.599
mt-Atp8	25.0840164305308	12.2061795540009	0.981952867230485	5.95519082249906e-15	1.38982243415483e-10	0.976	0.974
Tra2a	3.35668834285405	1.56423492254467	0.764703472666914	8.20506330234346e-15	1.91489767350092e-10	0.518	0.711
Snhg9	2.38859971718749	1.02128637694775	0.74541548861844	1.20222377887403e-14	2.80574985513622e-10	0.482	0.592
Ogt	2.46516867832943	1.17963660740231	0.668837955372142	1.43009977664983e-14	3.33756685874538e-10	0.446	0.632
Emc6	0.196487341257065	0.859087996119357	-0.63578992553002	1.52772231582905e-14	3.56539834068183e-10	0.096	0.592
Rnh1	0.152523033452661	0.76059295228377	-0.611265814200741	1.5893482556131e-14	3.70922095894985e-10	0.06	0.539
Nr1d1	3.81808627810081	1.6225766000432	0.877475316777487	1.93079256957626e-14	4.50608369887708e-10	0.578	0.658
Hp1bp3	0.34741743929228	1.29714821298988	-0.769647066017379	2.20507777526768e-14	5.14621051191971e-10	0.12	0.625
Ttr	35.6037527419052	17.7015542797709	0.968833389134731	3.03051766826368e-14	7.07262213419377e-10	1	0.974
Hspa9	0.491382921386656	1.41947414215357	-0.698042794994209	3.30292766039909e-14	7.7083725738394e-10	0.181	0.678
Polr2i	0.417107199999715	1.44251435494334	-0.78541814307774	3.56590802732172e-14	8.32211615416343e-10	0.169	0.697
Suclg1	0.830558041959251	1.88478605887156	-0.656180811617747	4.41813237298226e-14	1.0311037332066e-09	0.241	0.75
Cfap36	1.08621292481699	2.38742002161586	-0.699300473317356	5.31459418468056e-14	1.24031999082075e-09	0.265	0.776
Camk2d	1.13840349590871	0.346239759177043	0.667598730990319	5.38177038219489e-14	1.25599757179664e-09	0.241	0.355
1700001L19Rik	0.637077792509173	1.59276144321405	-0.663366592652972	1.13815528197204e-13	2.65622679706634e-09	0.181	0.671
Fam161a	2.03402992613777	0.905180402064709	0.671307702286463	1.191135767728e-13	2.77987265472361e-09	0.386	0.553
Rab24	0.233096903498792	0.853516096603503	-0.58797846503392	1.27559333145308e-13	2.97697971694519e-09	0.108	0.592
Ndufs7	1.05567578681046	2.17421141411196	-0.626785473927102	1.75017662706411e-13	4.08456221224222e-09	0.301	0.803
Mrpl34	0.303884519912929	1.11576002234679	-0.698359899480956	1.82424385668818e-13	4.25742031273887e-09	0.133	0.638
Slc38a2	5.77707475930387	3.14142451538547	0.710535592927351	1.92307657888761e-13	4.4880761198079e-09	0.639	0.789
Macrod1	0.418407481144235	1.2002096056345	-0.633368919774448	2.13050149637093e-13	4.97216439223049e-09	0.145	0.632
Sfxn5	2.22878520259886	0.863728436547147	0.792799807220191	2.70732677925508e-13	6.3183592374255e-09	0.446	0.553
Dnmt3a	1.27162639223303	0.447634279600056	0.650028402639338	3.61411867259435e-13	8.43463015810069e-09	0.253	0.375
Tnr	1.232545041091	0.48784170274575	0.585468241000959	4.1126245756342e-13	9.59804323461509e-09	0.145	0.362
Pgam1	0.705887078138236	1.58285619970491	-0.598445173715533	5.16047623791812e-13	1.20435194440533e-08	0.241	0.73
Leng8	3.2325976796858	1.45361727398267	0.786633134321476	6.83597242626242e-13	1.59537924484112e-08	0.542	0.671
Ift27	0.500600004032116	1.441456733686	-0.702202744229801	7.24501621715237e-13	1.69084188475902e-08	0.181	0.678
Mrps21	0.765125370478871	1.96559141977959	-0.748549189634184	8.44348180077942e-13	1.9705397826659e-08	0.241	0.743
Luc7l2	3.83623060655291	1.95791119837601	0.709304297544571	8.56684440659842e-13	1.99933014761194e-08	0.614	0.763
Cep162	2.00237115765921	0.803460950232933	0.735334150878025	9.02576753185448e-13	2.1064336265842e-08	0.386	0.507
Plxnb2	1.64777441764888	3.26246611394019	-0.68690815080338	1.02048761799475e-12	2.38161400287616e-08	0.373	0.842
Snrpg	1.22442673525697	2.74044652525092	-0.749776923729709	1.36624439748665e-12	3.18854117485433e-08	0.289	0.783
Cadps2	1.29205571420269	0.333294051561938	0.781647117927379	1.77011705869909e-12	4.13109919159194e-08	0.313	0.342
Erlec1	0.345270909916492	1.05871235170909	-0.613845536021908	1.95568138974758e-12	4.5641692273929e-08	0.133	0.592
Arhgdig	1.04375814996654	2.21801026594581	-0.654944444778784	2.24751681807312e-12	5.24525475001906e-08	0.241	0.724
Rgs4	2.03323214168845	1.00164044452533	0.599673070090789	2.27242812313819e-12	5.30339275377992e-08	0.361	0.539
Cox6a1	0.612220056864121	1.50023346986832	-0.633014143744734	2.74418347858102e-12	6.40437540231238e-08	0.217	0.704
Swt1	3.07595269329047	1.70425117449576	0.591908149952221	2.87528978749452e-12	6.71035130605471e-08	0.434	0.678
Dmkn	0.972233539613623	2.15334891083241	-0.677054412960694	3.3185164904174e-12	7.74475378533613e-08	0.289	0.776
AC149090.1	2.84339699017385	1.20309868949905	0.802847879087785	3.63795284244102e-12	8.49025434368885e-08	0.398	0.559
Pkig	0.551884333068424	1.41162630460431	-0.635985337815216	4.19922978661404e-12	9.80016247599985e-08	0.181	0.638
Rps8	4.9394650001059	10.9247248842566	-1.00555109153964	5.90056445367401e-12	1.37707373219844e-07	0.614	0.888
Rgcc	1.32876353627753	2.83352133635711	-0.719106054455199	5.99371026642157e-12	1.39881210197747e-07	0.289	0.77
Anapc13	0.730123803514825	1.76019015736847	-0.673892384444422	8.09087719611849e-12	1.88824892003013e-07	0.217	0.691
Hmgn2	1.20907982734352	2.46563404374478	-0.649673767177948	8.61828863287368e-12	2.01133620114006e-07	0.313	0.789
Lrrc36	4.19486893612642	2.18991559902603	0.703569098453564	8.6676091976532e-12	2.0228466345483e-07	0.675	0.763
Trrap	1.07896572614519	0.378737998385542	0.592517646579243	9.13508590574969e-12	2.13194634868386e-07	0.277	0.368
Dgcr6	0.301639947032088	1.18683615061868	-0.748514697275817	9.29991506714765e-12	2.17041417837092e-07	0.133	0.605
Malat1	770.511274165881	482.871742691121	0.673062548514424	9.8035251631162e-12	2.28794670256806e-07	1	1
Dnah3	1.13137310697069	2.22829417640998	-0.598988883506434	1.03239864068557e-11	2.40941194763199e-07	0.229	0.645
Slc16a11	1.78468282298714	0.74740981784685	0.672295011700774	1.32047979419466e-11	3.0817357436915e-07	0.373	0.461
Agpat5	0.0604033549514467	0.591438368031355	-0.585718146713204	1.49510771071127e-11	3.48928237525796e-07	0.024	0.414
Sap30l	0.233243235150106	0.947001819924036	-0.658796859017097	2.53036867056798e-11	5.90537440337155e-07	0.12	0.566
Zfr	0.937228723417862	1.96918924062669	-0.616074746962569	2.60560539590657e-11	6.08096187296676e-07	0.265	0.73
Nrbp2	5.53799539029741	3.25647351627637	0.619189705882948	2.78702515134339e-11	6.5043592982052e-07	0.711	0.836
Atp5g2	1.32592567444783	3.98174944002625	-1.09884746636345	3.61807614136282e-11	8.44386609871255e-07	0.361	0.796
Ndufaf8	0.72732556550603	1.60491710432463	-0.592697435708301	3.65330929887869e-11	8.52609324172308e-07	0.217	0.664
Abr	0.897941005961399	0.207776038616939	0.652082193134133	3.98567011790568e-11	9.30175692116827e-07	0.217	0.25
Calm1	20.3707568724819	35.138438509098	-0.757896166954806	4.04551494235438e-11	9.44142277246666e-07	0.94	0.967
Sec62	1.59562769158215	3.00993513233265	-0.627495436091193	4.38321475894284e-11	1.02295466044208e-06	0.386	0.836
Gsta4	1.20378260340513	2.81432246279668	-0.791444900879781	4.83462616097671e-11	1.12830505344874e-06	0.313	0.783
Meis2	0.43817529908627	1.51800999915558	-0.808044475596773	5.89854615621364e-11	1.37660270193714e-06	0.12	0.546
4930402H24Rik	2.68500875368226	1.35480783744137	0.646058711971516	8.07403053572752e-11	1.88431724642809e-06	0.458	0.632
Acot1	1.01988797102265	2.046889322957	-0.593061816602216	9.56530882419402e-11	2.2323517733904e-06	0.253	0.684
Efcab10	1.33774262678176	2.61059653777564	-0.627121111443394	1.03657892223422e-10	2.41916788871023e-06	0.313	0.763
mt-Nd5	43.5172059804451	23.081769414092	0.886421649726341	1.12275102160042e-10	2.62027633421106e-06	0.988	0.98
C230037L18Rik	1.53143648967531	0.631889062834467	0.633413304387344	1.24769057009682e-10	2.91186025249196e-06	0.349	0.447
Col5a3	2.50600370833484	1.12946655513003	0.719335450592964	1.26774604227538e-10	2.95866571346228e-06	0.506	0.586
Id2	2.08620633133064	1.01276308042076	0.616657153315226	1.28026913101369e-10	2.98789209795975e-06	0.458	0.526
D8Ertd738e	0.729253416034716	1.77820159382575	-0.684001982592644	1.3815723191147e-10	3.22431347834988e-06	0.241	0.697
Tango6	0.210656798022124	0.836227589854009	-0.600954941734945	1.48162124301912e-10	3.45780765695803e-06	0.084	0.48
Hopx	0.960616498525768	2.69455534379297	-0.914093371659986	1.57857443984424e-10	3.68407702770849e-06	0.277	0.737
Tubgcp4	1.04025679965028	0.237431670432674	0.721401886951217	1.796481397929e-10	4.1926282864867e-06	0.133	0.23
Rmst	7.17725349616683	2.76964744224173	1.11718676364606	1.98227101452614e-10	4.62622409370111e-06	0.783	0.737
Gm19935	2.68386230671574	5.57939187659026	-0.836735105752405	2.25420122913494e-10	5.26085482855512e-06	0.47	0.882
Selenow	2.19752843488316	4.46539831946215	-0.773369454950445	2.46839679438009e-10	5.76074443872425e-06	0.422	0.855
Romo1	1.95446260927477	4.06771778847155	-0.778440445038364	2.65136467260603e-10	6.18775487292796e-06	0.434	0.849
Sp3os	0.56983055746647	1.38846430307939	-0.60547446750331	3.79098029582745e-10	8.84738981440211e-06	0.193	0.625
Chchd6	0.743509755915632	1.93130346445798	-0.749547894560967	4.77927406415245e-10	1.1153869810919e-05	0.229	0.671
Appl2	2.11459091002875	1.04338971648329	0.608078301090723	5.74492540329895e-10	1.34075069062191e-05	0.41	0.566
Fam213a	2.91389986690998	5.6911056006259	-0.773637766798492	5.95826012566389e-10	1.39053874812744e-05	0.458	0.862
Sec61g	1.47201189678071	3.40025726422923	-0.831902188067372	7.10079771316635e-10	1.65718417029876e-05	0.361	0.796
Mtss1	1.4669332645851	0.642346578294365	0.58696008260115	7.91616411482806e-10	1.84747438111857e-05	0.325	0.428
St13	1.8150771924571	3.41138626846543	-0.648057607682181	8.6733447015728e-10	2.02418518645306e-05	0.434	0.842
Gm7173	2.84439908593044	1.15002234072307	0.838406458800602	9.58958309529144e-10	2.23801690277912e-05	0.458	0.553
Tubb4b	8.03344305414879	16.7125284510176	-0.971422296459185	9.62216957321038e-10	2.24562193499584e-05	0.711	0.901
Tmem256	0.885436227680845	1.83269814377641	-0.587278520227096	1.15495036528186e-09	2.6954231624948e-05	0.265	0.691
Dopey1	1.4320010966914	0.528995803723659	0.669559432076125	1.17272030360609e-09	2.73689464455589e-05	0.361	0.408
Nppc	0.524618346108266	2.04039058007526	-0.995808528002232	1.25548755258572e-09	2.93005685022456e-05	0.145	0.566
Atox1	0.646183530907581	1.53084730736318	-0.620495279548336	1.37688650169423e-09	3.213377717654e-05	0.253	0.664
Timm13	0.826118137964574	1.75268316716063	-0.592058464484763	1.64946832526673e-09	3.84952917750748e-05	0.265	0.691
Mt3	48.4201991816088	96.3135316991787	-0.977539604174703	1.72717952589863e-09	4.03089157754223e-05	0.928	1
Setd5	1.67576649640978	0.66005054513113	0.688725053822248	1.84670016784525e-09	4.30982885171725e-05	0.325	0.428
Ifi27	1.10948444842273	2.1818348583346	-0.592968507992482	1.9080451860352e-09	4.45299585516894e-05	0.301	0.704
Ddrgk1	0.697496602242057	1.56503890146096	-0.595572019223708	1.97719033566436e-09	4.61436680537348e-05	0.229	0.658
Rapgef4	0.77971118085702	0.169460319148805	0.605800222897679	2.13586056909751e-09	4.98467139615977e-05	0.145	0.204
Pifo	0.856762666736098	2.13713660417707	-0.75665893125179	2.28018712105162e-09	5.32150070311026e-05	0.241	0.678
Rpl15	2.39808440525981	5.61081606108863	-0.960106685621133	2.84344373110985e-09	6.63602897966416e-05	0.494	0.849
Rpl3	2.43273765429635	5.14909745512835	-0.841015067749418	2.84852721486342e-09	6.64789281404825e-05	0.422	0.836
Nfic	1.25251111977034	2.41358172454944	-0.599752063769014	3.42111982928205e-09	7.98420945757844e-05	0.325	0.75
Kcnq1ot1	4.49747656327609	1.95435490653607	0.89592640121619	3.62409947057205e-09	8.45792334442104e-05	0.639	0.664
Rps21	3.87926246170265	8.15292710306248	-0.907570100839948	4.07965219261993e-09	9.5210922871364e-05	0.542	0.868
Sem1	3.6344923665947	7.1783778880559	-0.819403401523065	4.26732595343744e-09	9.95908531013229e-05	0.542	0.849
Nr2f2	1.4999473758054	0.480796324521892	0.755524506883413	5.66031129138278e-09	0.000132100344918291	0.313	0.342
Cox6c	4.02193761094443	8.23362036164737	-0.878652311822212	6.39297333310955e-09	0.000149199211648111	0.566	0.868
Rps27	7.77448837778141	14.0338417514004	-0.776826810564939	7.43536868829024e-09	0.000173526634447318	0.711	0.888
Hspa1a	12.7451167581268	2.88589412430871	1.82260066322822	7.75842227397087e-09	0.000181066059029932	0.506	0.48
Slc38a6	1.41077593797	0.524126235659146	0.661515171487041	9.53317347551063e-09	0.000222485202571467	0.217	0.349
Rpl10	1.30029866674416	2.93090810719297	-0.773041447961128	1.05843786074248e-08	0.00024701822794008	0.337	0.75
1700024G13Rik	1.79610064148028	3.32926902392854	-0.630707164147579	1.14465618618547e-08	0.000267139860731964	0.325	0.737
Rpl24	4.45924620918083	8.69572420222623	-0.82864689815091	1.20430820375224e-08	0.000281061448591697	0.663	0.882
Rps27a	5.39520574133225	9.9084930612743	-0.770389138138097	1.5455441595639e-08	0.000360699095959022	0.651	0.908
Hmgn1	1.66148864724089	3.67855082959542	-0.813828315154626	1.57935476328184e-08	0.000368589814654716	0.398	0.796
Riiad1	2.53487108401071	5.93875252643042	-0.97301871206282	1.58992441287932e-08	0.000371056559477776	0.47	0.829
Nudc	3.52039839860516	8.0668271786355	-1.00414785817435	1.59144568301743e-08	0.000371411593502607	0.53	0.842
Rps10	4.31638411750753	8.40246564460256	-0.822593784381044	1.66175103998788e-08	0.000387819457712371	0.639	0.908
Rpl22	2.47916480634958	4.90837022745894	-0.764019210058383	1.78218305977712e-08	0.000415925882490784	0.458	0.822
Gsn	1.83766505398734	3.41650298237328	-0.63820017590403	1.97012800097179e-08	0.000459788472866797	0.301	0.691
Sparc	3.40780745715946	7.49749604492265	-0.946976580123699	2.07825415620584e-08	0.000485022954975319	0.542	0.862
Map1lc3a	1.3995930240317	3.02659028616107	-0.746768940064505	2.27141528629789e-08	0.000530102899516201	0.373	0.77
Ubl5	2.98103431388134	6.03982324652655	-0.822395900064415	2.28355821516277e-08	0.000532936816254687	0.53	0.849
Rpl17	2.20646039107483	4.58873732583606	-0.801540783131324	2.62434583828588e-08	0.000612469831739159	0.494	0.829
Chchd2	9.20021122953591	18.5400270283539	-0.937833434548118	2.77108528220428e-08	0.000646715883160835	0.735	0.908
Dnajb1	4.4883568803354	2.43584678710359	0.675708591212625	3.35381408322129e-08	0.000782713130742185	0.41	0.638
Gm26532	0.259255748717881	0.941221148191567	-0.624393165252065	4.44557054977515e-08	0.00103750725490652	0.12	0.48
Ndufa7	1.79600343565416	3.84483856601682	-0.793082461203146	4.87884846546053e-08	0.00113862565486918	0.361	0.763
Uqcr10	1.86337659247548	3.47682388847996	-0.644758139238866	5.00913653218876e-08	0.00116903228388221	0.446	0.829
1700016K19Rik	2.56245407709536	4.48320983642055	-0.622149268263853	5.68632716205549e-08	0.00132707503308051	0.518	0.862
Rplp0	2.82750703236245	6.02275331665471	-0.875631731098489	7.01153614754302e-08	0.00163635230611359	0.53	0.862
Ascc1	2.24372309765804	4.55123884286952	-0.775159098306109	7.29483620546304e-08	0.00170246887363096	0.41	0.796
Rpl13	7.23223557303923	12.001638467137	-0.659337271223521	8.01641706997035e-08	0.00187087141578968	0.723	0.908
Gm1673	1.49415570861488	3.40168654795231	-0.81950487742043	8.39901378934686e-08	0.00196016183815777	0.398	0.776
Mbp	1.84326970700979	0.539427369348055	0.88515715454255	1.00651802615908e-07	0.00234901176945007	0.277	0.342
Rpl32	3.28677824918926	6.74473543385703	-0.853322166386403	1.01393005981397e-07	0.00236630997359384	0.566	0.855
Zmym6	0.719327578592442	0.131752773464172	0.603285601539782	1.01524057237026e-07	0.00236936844779772	0.181	0.158
Hint1	2.98337283307312	5.92704472084155	-0.798249469439439	1.02042596320078e-07	0.00238147011291798	0.554	0.855
Atp5e	3.90860802527103	8.00501782018648	-0.875415165581335	1.07131236202046e-07	0.00250022879048334	0.639	0.862
Ndufa1	0.816726571178013	1.78643069192203	-0.617076967897905	1.13745755319367e-07	0.00265459843764339	0.301	0.697
Rpl7	3.66786103283849	6.99572955760993	-0.776468064996035	1.13957462470744e-07	0.00265953925914221	0.627	0.855
Rplp1	4.92614476541983	8.65613368453769	-0.704351780389012	1.2085390034597e-07	0.00282048832627425	0.651	0.908
Nr2f1	1.97808068654219	3.74235017296087	-0.671219352627448	1.31977532218283e-07	0.00308009164691029	0.398	0.776
Rps3a1	3.33052393458217	6.2898045937821	-0.751338561017003	1.37737648579947e-07	0.0032145212425588	0.506	0.855
Gm47283	0.665764736029319	1.62517115820331	-0.656226831610333	1.42301040108807e-07	0.00332102167405934	0.217	0.566
Hspa1b	12.8318601721343	3.85028652655941	1.51185330888167	1.48601859388487e-07	0.00346807019440851	0.518	0.507
Plp1	7.18095909024349	3.09067679804093	0.99993043139712	2.2811229619357e-07	0.00532368476856554	0.627	0.664
Tuba1a	8.05271376010983	16.6155502424505	-0.960427296498698	2.67099442067498e-07	0.00623356677897127	0.663	0.895
1110017D15Rik	3.75724875069904	7.08870531882306	-0.765781338803864	2.67946520011779e-07	0.00625333588403491	0.542	0.829
Tctex1d4	1.55261076878336	3.23594182691168	-0.730709209411541	2.84743097528848e-07	0.00664533441012826	0.398	0.763
Lamtor2	1.28962176697999	2.47663217080762	-0.602581144720145	2.91179077415317e-07	0.00679553730871866	0.337	0.711
Rps23	4.26595012004412	8.4726519223375	-0.847074516853184	3.19935339183973e-07	0.00746665094587555	0.59	0.849
Rps20	5.15849486045662	9.79388591209357	-0.809564640031977	3.39310941760023e-07	0.00791883875879541	0.651	0.875
Ndufc1	1.94235019597856	3.57036991333204	-0.635341972699339	3.74830854662027e-07	0.00874780248610238	0.434	0.803
Mia	2.87137317224618	5.68282280131985	-0.78761224119772	4.06021344964525e-07	0.00947572614878208	0.434	0.796
Zfp950	1.33819337642346	0.360034560360488	0.781750937696468	4.14922310448851e-07	0.00968345688125529	0.313	0.27
Pfdn5	3.41323422082313	5.94308319745612	-0.65374014244457	4.26620607520715e-07	0.00995647173831844	0.518	0.822
3222401L13Rik	1.63485980516812	0.742967357746215	0.596180650462604	5.09607180184872e-07	0.0118932123711546	0.349	0.434
Fam227a	1.88161681425314	0.919333700095578	0.586272940654092	5.21754925063141e-07	0.0121767164411236	0.386	0.487
Gm42418	186.927120885182	399.37012579557	-1.09116104366182	6.02509246662811e-07	0.0140613607986167	1	1
H2afv	1.63160581667659	2.97600163988665	-0.595374945275723	7.33462146794177e-07	0.0171175395818825	0.386	0.75
Gm5617	1.22424245177706	2.37565113667932	-0.601851757129206	9.55333742585021e-07	0.0222955788844492	0.361	0.73
Trf	1.4520476212636	0.504988600948629	0.704234438111175	9.70477859227177e-07	0.0226490122786439	0.229	0.322
Selenoi	0.851133100539344	0.169032470239823	0.663093630154184	9.93701723197559e-07	0.0231910108159846	0.205	0.145
Rps4x	2.75500498322032	5.63601863153408	-0.821503114540584	1.04453184689486e-06	0.0243772842428321	0.506	0.822
Rps3	3.17446800376774	6.22185621853566	-0.790777346107857	1.15605308037037e-06	0.0269799667896837	0.542	0.842
Rps5	2.5570959313553	4.73638551797619	-0.689442101690139	1.21243669704338e-06	0.0282958476355985	0.47	0.816
Otx2	1.28163269604836	0.448531950558177	0.655475054250168	1.3082139821065e-06	0.0305310979144015	0.313	0.27
Atpif1	2.90847317837314	5.33884704967428	-0.697615320149672	1.39235348570665e-06	0.0324947456494218	0.53	0.842
Igfbp7	1.69918688754995	0.435837053698106	0.910632836381193	1.51973888838331e-06	0.0354676661770897	0.181	0.243
Ccdc34	2.86889255857902	4.86856894485979	-0.601088079056752	1.53414017190614e-06	0.0358037633319455	0.494	0.829
Dad1	2.07037568703214	3.71890936322246	-0.620038269070221	1.57517265394905e-06	0.0367613793978629	0.398	0.757
1700012B09Rik	3.56234309410397	6.53702110291116	-0.724219488819997	1.84573552503434e-06	0.0430757756832515	0.59	0.862
Cox7a2	1.6839439425483	3.49923839702035	-0.745326272299377	1.86938099025746e-06	0.0436276135506286	0.41	0.757
